# Supplementary material for: Identification of the PTEN-ARID4B-PI3K pathway reveals the dependency on ARID4B by PTEN-deficient prostate cancer
Source: Nat Commun. 2019 Sep 24;10:4332. doi: 10.1038/s41467-019-12184-8 (PMC6760172; doi:10.1038/s41467-019-12184-8)
Supplement: Supplementary file 4 — Supplementary Data 1 [file 41467_2019_12184_MOESM4_ESM.xlsx]

## Sheet: PC3-genes
Supplementary Data 1. Upregulation or downregulation (P-value <0.05, |Log2FC| ≥ 0.59) of 1,419 and 1,757 genes, respectively, in PC3 cells with knockdown of ARID4B identified by RNA-Seq analysis. Statistical analysis: Wald Chi-Squared test.
gene	mrna	refseq	ucscid	description	entrez	chr	beg	end	Unadjusted P-value	FDR	log2FC	Exp Group Log2 Mean	Control Group Log2 Mean
HOXA10-HOXA9	NR_037940	NR_037940	uc022aar.1	Homo sapiens HOXA10-HOXA9 readthrough (HOXA10-HOXA9), non-coding RNA		chr7	27202056	27219880	2.54597e-05	0.00095621	-8.16732	0	8.17781
SPEF1	NM_015417	NM_015417	uc002wjj.3	Homo sapiens sperm flagellar 1 (SPEF1), mRNA	25876	chr20	3758150	3762102	0.00090258	0.0075892	-3.70724	1.39868	4.76132
CASS4	NM_001164114;BC027951;NM_020356;NM_001164115;NM_001164116	NM_001164114;NM_020356;NM_001164115;NM_001164116	uc002xxp.2;uc010gio.2;uc002xxr.2;uc002xxq.4;uc010zze.1	Homo sapiens Cas scaffolding protein family member 4 (CASS4)		chr20	54987167;54987313	55028932;55034396	0.0490676	0.13309	-3.3424	0.872339	3.33125
C19orf38	NM_001136482	NM_001136482	uc010dxm.1	Homo sapiens chromosome 19 open reading frame 38 (C19orf38), mRNA	255809	chr19	10959105	10980360	0.0226362	0.073332	-3.32658	0.612513	3.05106
AX747756	AX747756		uc003zqz.1	Homo sapiens cDNA FLJ35516 fis, clone SPLEN2000695		chr9	32443796	32445852	0.0186077	0.063377	-3.15592	1.82966	4.3293
HOXB-AS1	NR_102279	NR_102279	uc031rdb.1	Homo sapiens HOXB cluster antisense RNA 1 (HOXB-AS1), non-coding RNA	100874362	chr17	46621712	46628603	0.000321086	0.0039928	-3.14958	0	2.98473
TTC25	NM_031421;CU692988	NM_031421	uc021txp.1;uc002hyj.4	Homo sapiens tetratricopeptide repeat domain 25 (TTC25), mRNA		chr17	40086887	40101480;40117668	0.0157478	0.055745	-3.14958	0.611624	3.12984
COL9A2	BC041479;NM_001852	NM_001852	uc001cfh.1;uc001cfi.1	Homo sapiens collagen, type IX, alpha 2 (COL9A2), mRNA		chr1	40766162	40782981;40783060	0.00343661	0.018336	-2.91871	0.390978	3.10423
RP11-539L10.2:ENSG00000246526									0.000131464	0.0023979	-2.89755	0	2.96121
CAND2	NM_012298;NM_001162499	NM_012298;NM_001162499	uc003bxk.2;uc003bxj.2	Homo sapiens cullin-associated and neddylation-dissociated 2 (putative) (CAND2)	23066	chr3	12838170	12876313	0.0256643	0.080666	-2.89755	0.612513	2.84172
C11orf86	NM_001136485	NM_001136485	uc010rpm.2	Homo sapiens chromosome 11 open reading frame 86 (C11orf86), mRNA	254439	chr11	66742753	66744479	0.0298584	0.090713	-2.89755	0.603741	2.8992
CASC1	AK302235;NM_001082972;AK304602;NM_001082973;NM_001204102;NM_001204101;AK301763;NM_018272	NM_001082973;NM_001204102;NM_001204101;NM_001082972;NM_018272	uc010sjh.2;uc010sje.2;uc001rgj.3;uc010sjg.1;uc001rgm.4;uc001rgl.3;uc010sjf.2;uc001rgk.3	Homo sapiens cancer susceptibility candidate 1 (CASC1)	55259	chr12	25307252;25267589;25261222	25348094	0.0138047	0.05036	-2.87081	1.47567	4.82203
LDB3	AF086263;NM_001080115;AJ133768;NM_001080114;NM_001171611;NM_001171610;AF276808;AK294696;NM_007078;NM_001080116	NM_001080115;NM_001171610;NM_001080114;NM_001080116;NM_001171611;NM_007078	uc001kdt.3;uc010qml.1;uc010qmm.2;uc001kdu.3;uc009xsy.3;uc001kds.3;uc001kdr.3;uc001kdv.3;uc009xsz.3;uc009xta.2	Homo sapiens LIM domain binding 3 (LDB3)	11155	chr10	88428320;88478483;88426550;88428425;88428205	88459810;88476528;88495824;88486208	0.0210059	0.069288	-2.85756	2.67007	5.11433
BST2	NM_004335	NM_004335	uc002ngl.3	Homo sapiens bone marrow stromal cell antigen 2 (BST2), mRNA		chr19	17513754	17516384	0.00100261	0.0081499	-2.78434	1.76037	4.70865
CCDC96	NM_153376	NM_153376	uc003gjv.2	Homo sapiens coiled-coil domain containing 96 (CCDC96), mRNA		chr4	7042575	7044728	0.000295342	0.0038114	-2.78356	3.28857	5.79367
DNAAF1	AK310961;AK295990;NM_178452	NM_178452	uc002fhl.4;uc010chi.1;uc010vnw.2	Homo sapiens dynein, axonemal, assembly factor 1 (DNAAF1), mRNA		chr16	84192644;84178864	84193401;84211524	0.00397526	0.020276	-2.74724	0.390978	2.76283
NAT2	CCDS6008;NM_000015	NM_000015	uc003wyw.1;uc022asl.1	Homo sapiens N-acetyltransferase 2 (arylamine N-acetyltransferase) (NAT2), mRNA		chr8	18248754;18257513	18258386;18258723	0.0252697	0.079702	-2.74724	0.611624	2.76306
ZNF157	NM_003446	NM_003446	uc004dhr.1	Homo sapiens zinc finger protein 157 (ZNF157), mRNA	7712	chrX	47229998	47273098	0.0479296	0.13065	-2.74724	0.397124	2.28471
TSNAXIP1	BC131578;BC051766;NM_018430;AK302300;BC062628;AK303841;BC035320;AK301920;BC050693	NM_018430	uc002eui.4;uc010vkb.2;uc002euk.3;uc010vjz.1;uc002euj.3;uc010vka.2;uc010cep.2;uc002euh.4;uc002euf.4	Homo sapiens translin-associated factor X interacting protein 1 (TSNAXIP1), mRNA		chr16	67841009;67840976;67855001	67861482;67860185;67861967;67861971	0.0104434	0.0408	-2.73881	2.32089	4.79446
IRF9	U92994;NM_006084	NM_006084	uc001wmq.3;uc010alj.3	Homo sapiens interferon regulatory factor 9 (IRF9), mRNA		chr14	24632174;24629728	24635774	0.000100872	0.0020712	-2.70084	5.68239	8.55256
CLEC18A	NM_182619;NM_001136214;AK298310;NM_001271197;AK289884	NM_001136214;NM_182619;NM_001271197	uc010vlp.2;uc002eya.4;uc010vlo.3;uc002exz.4;uc031qwv.1	Homo sapiens C-type lectin domain family 18, member A (CLEC18A)	283971	chr16	69984607;69984888;69985015;69985163;69984804	69998250;69995303	0.0450937	0.12449	-2.68845	0.603741	2.59505
NDUFA4L2	AK129629;NM_020142	NM_020142	uc010srk.3;uc001sno.3	Homo sapiens NADH dehydrogenase (ubiquinone) 1 alpha subcomplex, 4-like 2 (NDUFA4L2), mRNA	56901	chr12	57628685	57630935;57634475	0.036479	0.10584	-2.68147	2.77464	4.68677
SPDEF	NM_001252294;NM_012391	NM_001252294;NM_012391	uc011dsq.2;uc003ojq.2	Homo sapiens SAM pointed domain containing ets transcription factor (SPDEF)	25803	chr6	34505578	34524110	0.00060585	0.0058865	-2.64599	4.16651	6.77395
RP11-308D13.3:ENSG00000261268									2.56685e-05	0.00095938	-2.64369	0	2.67309
RFX8	NM_001145664;AK131289	NM_001145664	uc010yvx.1;uc002tbb.1	Homo sapiens RFX family member 8, lacking RFX DNA binding domain (RFX8), mRNA		chr2	102013822	102091165	0.0266266	0.082898	-2.64369	0.612513	2.74698
IFITM1	NM_003641	NM_003641	uc001loy.4	Homo sapiens interferon induced transmembrane protein 1 (IFITM1), mRNA	8519	chr11	313990	315272	0.000522556	0.0053473	-2.63076	5.4464	7.95159
SHF	AK303749;BC143601;NM_138356;AK094391;AK301625;BC171730	NM_138356	uc010ueo.2;uc001zuy.3;uc010uet.1;uc010ues.1;uc010uen.2;uc010ueu.2	Homo sapiens Src homology 2 domain containing F (SHF), mRNA	90525	chr15	45459411;45464030	45473405;45479899;45493373;45470504	0.0246753	0.078164	-2.62323	0.397124	2.56267
C17orf72	NM_001191031;NM_001164257;BC045676;NM_001191029;NM_001191030;AK294360	NM_001191031;NM_001164257;NM_001191029;NM_001191030	uc010wpu.2;uc031rdm.1;uc021ubo.1;uc010wpw.2;uc010wpv.2;uc002jdt.4	Homo sapiens chromosome 17 open reading frame 72 (C17orf72)	92340	chr17	62075814;62075710	62081644	0.000978156	0.0080056	-2.53108	2.47407	4.78837
SNX29P2:ENSG00000198106									4.69011e-05	0.0013246	-2.53035	0	2.41468
HELZ2	NM_033405;AK023724;NM_001037335	NM_033405;NM_001037335	uc002yfm.2;uc002yfn.2;uc002yfl.1	Homo sapiens helicase with zinc finger 2, transcriptional coactivator (HELZ2)	85441	chr20	62201493;62189438	62199107;62205592	2.23759e-05	0.00090534	-2.52052	7.82897	10.2404
MX2	AK126107;NM_002463;AK122952;AK298780;AY312582	NM_002463	uc010gop.1;uc002yzg.1;uc011aer.1;uc002yze.1;uc002yzf.1	Homo sapiens myxovirus (influenza virus) resistance 2 (mouse) (MX2), mRNA		chr21	42733949;42761469;42742011;42770823	42739233;42780869;42770946	0.00150558	0.010516	-2.51581	2.12278	5.05472
IQUB	NM_178827;BC036121;AK127736;BC128182;BC026173	NM_178827	uc003vkq.2;uc003vkn.3;uc003vkp.1;uc003vko.3;uc010lkt.3;uc011kny.2	Homo sapiens IQ motif and ubiquitin domain containing (IQUB), mRNA	154865	chr7	123102701;123140913;123092235	123173002;123174718;123101670	0.0407959	0.11537	-2.49176	2.81748	4.58589
EFCAB12	NM_207307	NM_207307	uc003emg.3	Homo sapiens EF-hand calcium binding domain 12 (EFCAB12), mRNA	90288	chr3	129120163	129147494	0.00782854	0.033068	-2.48794	1.00964	3.89622
LOC101243545	NR_102265	NR_102265	uc031sce.1	Homo sapiens uncharacterized LOC101243545 (LOC101243545), non-coding RNA	101243545	chr3	161144214	161166030	0.0276213	0.085361	-2.48585	1.74916	3.65769
PLLP	NM_015993	NM_015993	uc002elg.2	Homo sapiens plasmolipin (PLLP), mRNA	51090	chr16	57290008	57318584	0.000756966	0.0068093	-2.4662	2.1236	4.6018
NYAP1	AY375450;NM_173564	NM_173564	uc003uvd.2;uc003uve.2	Homo sapiens neuronal tyrosine-phosphorylated phosphoinositide-3-kinase adaptor 1 (NYAP1), mRNA	222950	chr7	100085774;100081549	100092424	0.0266443	0.082942	-2.44459	1.51115	4.3943
AF258560	AF258560		uc002dnd.1	Homo sapiens PP367 mRNA, complete cds	55114	chr16	24930718	24932404	0.00442122	0.021867	-2.43197	0	2.3425
MX1	NM_001144925;NM_001178046;NM_002462	NM_001144925;NM_001178046;NM_002462	uc010goq.3;uc002yzi.3;uc002yzh.3	Homo sapiens myxovirus (influenza virus) resistance 1, interferon-inducible protein p78 (mouse) (MX1)		chr21	42797977;42792519	42831141	3.19273e-05	0.0010962	-2.42552	8.33167	10.7783
RP11-128L5.1:ENSG00000253266									0.00608795	0.027444	-2.37011	1.8739	4.12756
BRSK1	AK124999;AF479826;HQ830199;NM_032430;BC016681	NM_032430	uc002qkg.3;uc002qkh.3;uc021vbs.1;uc031rnb.1;uc002qkf.3	Homo sapiens BR serine/threonine kinase 1 (BRSK1), mRNA	84446	chr19	55813433;55795533;55793439;55813601	55823903;55814289	0.00123627	0.0092859	-2.36834	3.90861	6.17074
CASP7	NM_033339;NM_001267058;NM_001267056;NM_033340;NM_001267057;NM_001227;NM_033338	NM_033339;NM_001267058;NM_001267056;NM_033340;NM_001267057;NM_001227;NM_033338	uc001laq.4;uc001lan.4;uc001lap.4;uc010qsa.3;uc010qsb.3;uc001lam.4;uc001lao.4	Homo sapiens caspase 7, apoptosis-related cysteine peptidase (CASP7)	840	chr10	115469103;115438920;115439427	115490668	4.08573e-05	0.0012442	-2.36448	7.53245	9.91148
LOC643699	BC101292		uc010ubv.2;uc021shl.1	SubName: Full=Uncharacterized protein;RecName: Full=Putative golgin subfamily A member 6-like protein 11		chr15	30698915;32891927	32893206;30700176	0.00112441	0.0087565	-2.36095	0	2.16542
FAM50B	CCDS4487;NM_012135	NM_012135	uc021ykt.1;uc003mvu.3	Homo sapiens family with sequence similarity 50, member B (FAM50B), mRNA		chr6	3850045;3849631	3851551;3851023	0.0126856	0.047265	-2.34627	2.46988	4.47236
LOC650368	AK123648;BC065185;NR_024248	NR_024248	uc001lxw.4;uc001lxy.2;uc010qxs.1	Homo sapiens asparagine-linked glycosylation 1-like pseudogene (LOC650368), non-coding RNA	650368	chr11	3402190	3419302;3430378	0.048167	0.13118	-2.32268	0.621101	2.37636
SGK2	NM_016276;BC006523;NM_001199264;NM_170693;AK308502;AY927520	NM_016276;NM_001199264;NM_170693	uc002xkr.3;uc002xkt.3;uc002xku.3;uc002xkv.3;uc010ggm.3;uc002xkq.1	Homo sapiens serum/glucocorticoid regulated kinase 2 (SGK2)		chr20	42187634;42168790;42193754;42194736	42198156;42214273	0.00247035	0.014555	-2.3213	4.79366	7.20678
C12orf36	NR_036555	NR_036555	uc001rbs.2	Homo sapiens chromosome 12 open reading frame 36 (C12orf36), non-coding RNA		chr12	13523604	13529679	0.02082	0.068834	-2.31417	1.96385	3.9747
RP11-305L7.7:ENSG00000273381									2.79938e-06	0.00039256	-2.30363	0	2.3553
LOC729683	NR_046273	NR_046273	uc031rdk.1	Homo sapiens uncharacterized LOC729683 (LOC729683), non-coding RNA		chr17	61777697	61780045	2.79938e-06	0.00039256	-2.30363	0	2.3553
CFI	AK299232;AK122686;NM_000204	NM_000204	uc011cft.2;uc003hzq.3;uc003hzr.4	Homo sapiens complement factor I (CFI), mRNA		chr4	110661847	110723335;110683747	0.0477861	0.13035	-2.30363	0.397819	1.9924
FBXO39	AK308712;NM_153230	NM_153230	uc010cls.1;uc010vtg.2	Homo sapiens F-box protein 39 (FBXO39), mRNA	162517	chr17	6690098;6679551	6690965;6700420	1.39612e-06	0.00030574	-2.28422	0	2.2449
AK025061	AK025061		uc002dol.1	Homo sapiens cDNA: FLJ21408 fis, clone COL03917		chr16	27280189	27282880	0.0169473	0.059027	-2.28422	0	2.10083
KCNK9	BC034734;NM_016601;AF248241	NM_016601	uc003yvg.1;uc003yve.1;uc003yvf.1	Homo sapiens potassium channel, subfamily K, member 9 (KCNK9), mRNA		chr8	140623579;140630248;140613081	140631342;140715299	0.0465725	0.12768	-2.28422	0.397124	1.99053
BC033528	BC033528		uc003cys.1	Homo sapiens cDNA clone IMAGE:4822684		chr3	50297734	50300789	0.0495133	0.13406	-2.28422	0.611624	2.52688
AK055623	AK055623		uc002ngm.1	Homo sapiens cDNA FLJ31061 fis, clone HSYRA2000927		chr19	17516551	17526545	0.00349465	0.01855	-2.244	0	2.42805
CCDC108	NM_001278296;NM_001278295;NM_152389;NM_194302;BC039688;AK123235	NM_001278296;NM_001278295;NM_152389;NM_194302	uc002vjl.2;uc002vjm.3;uc002vjn.4;uc010fwa.2;uc010zkq.2;uc010zkp.2	Homo sapiens coiled-coil domain containing 108 (CCDC108)	255101	chr2	219882977;219867567;219891269;219898413	219906273;219884441;219894930	0.000764442	0.0068441	-2.2412	2.1236	4.45833
GDF15	NM_004864	NM_004864	uc002niv.2	Homo sapiens growth differentiation factor 15 (GDF15), mRNA	9518	chr19	18496967	18499986	0.000542955	0.0054795	-2.20916	9.35764	11.4191
MORN3	NM_173855;AY177732	NM_173855	uc001uax.3;uc001uay.3	Homo sapiens MORN repeat containing 3 (MORN3), mRNA		chr12	122089292	122107560;122110537	0.00233412	0.014039	-2.19532	2.72951	4.80712
ALDH3A1	AK225505;AX748289;AX748347;NM_001135167;NM_000691;NM_001135168	NM_001135167;NM_000691;NM_001135168	uc010vzd.2;uc010cqv.3;uc010cqu.3;uc002gwl.1;uc002gwk.3;uc002gwj.3	Homo sapiens aldehyde dehydrogenase 3 family, member A1 (ALDH3A1)	218	chr17	19641635;19641297	19648925;19651746;19648081;19648772	0.000270091	0.0035939	-2.1792	3.3031	5.46541
LOH12CR2	NR_024061	NR_024061	uc001rak.3	Homo sapiens loss of heterozygosity, 12, chromosomal region 2 (non-protein coding) (LOH12CR2), non-coding RNA	503693	chr12	12508341	12510001	0.0284902	0.087499	-2.15512	1.66114	3.55674
BCL6B	NM_181844;AK122893	NM_181844	uc010clt.1;uc002geg.2	Homo sapiens B-cell CLL/lymphoma 6, member B (BCL6B), mRNA	255877	chr17	6926421;6926368	6932961	0.00199863	0.012659	-2.14685	0	2.30192
TTLL9	BC104025;BC036213;AK303963;AK302360;BC068593;AX748163;AK302806;BC104024;NM_001008409	NM_001008409	uc002wxb.1;uc002wxc.2;uc010ztp.1;uc002wwy.1;uc002wwz.1;uc002wxa.1;uc010zto.1;uc010ztq.1;uc010gdx.1	Homo sapiens tubulin tyrosine ligase-like family, member 9 (TTLL9), mRNA	164395	chr20	30467629;30458513;30458504;30497539	30527069;30532763;30532764;30530858	0.015207	0.054194	-2.14685	0.397819	2.09631
SAP25	BC046135;NM_001168682	NM_001168682	uc022aip.1;uc003uvh.3	Homo sapiens Sin3A-associated protein, 25kDa (SAP25), mRNA	100316904	chr7	100169852	100171270	0.0203741	0.067726	-2.14685	0.397819	2.30192
PCDHB5	NM_015669	NM_015669	uc003liq.3	Homo sapiens protocadherin beta 5 (PCDHB5), mRNA		chr5	140514799	140517704	0.0449089	0.12413	-2.14685	0.390978	1.88013
AC017104.6:ENSG00000224376									0.0483762	0.13163	-2.14685	0.390978	1.99314
IFI27	NM_001130080;AJ294851;AY126458	NM_001130080	uc021sba.1;uc001ycn.1;uc001ycm.1	Homo sapiens interferon, alpha-inducible protein 27 (IFI27)		chr14	94577078	94583033;94581226;94582279	0.00405815	0.020592	-2.12035	3.46017	5.76981
ZNF546	NM_178544;AK122968	NM_178544	uc002omt.2;uc002oms.2	Homo sapiens zinc finger protein 546 (ZNF546), mRNA	339327	chr19	40502942	40523514	0.0186495	0.063472	-2.08784	2.17996	3.73866
MEX3B	NM_032246	NM_032246	uc002bgq.2	Homo sapiens mex-3 homolog B (C. elegans) (MEX3B), mRNA	84206	chr15	82334118	82338484	1.015e-05	0.00061243	-2.07402	3.42746	5.5943
SDC2	AK298939;NM_002998	NM_002998	uc011lgu.1;uc003yhv.1	Homo sapiens syndecan 2 (SDC2), mRNA	6383	chr8	97592576;97505881	97624037	4.39298e-06	0.00043001	-2.0709	5.45531	7.49358
PROC	AK298454;AK298449;NM_000312;AK303773;E01189	NM_000312	uc010yzj.2;uc002tol.3;uc010yzi.2;uc010yzk.2;uc002tok.3	Homo sapiens protein C (inactivator of coagulation factors Va and VIIIa) (PROC), mRNA	5624	chr2	128175995	128186822	0.000935748	0.007782	-2.06604	2.38349	4.29061
PARP10	NM_032789;AK309251;BC020378;AK129821;AK308657;AK303317;BC144235	NM_032789	uc003zal.4;uc011lku.2;uc010mfo.2;uc011lkv.2;uc003zak.4;uc010mfn.1;uc003zam.2	Homo sapiens poly (ADP-ribose) polymerase family, member 10 (PARP10), mRNA	84875	chr8	145052074;145051319;145058711	145060635;145060564;145059496	0.00135734	0.0098794	-2.04902	6.20312	7.99335
PPT2-EGFL8	AK292729;AB209572;AK296648;NM_030652	NM_005155;NM_030652	uc011ius.2;uc011hxq.1;uc011epm.1;uc003nzy.2;uc011jqc.2;uc011hck.1;uc021zps.1;uc021yvl.1;uc011hxn.2;uc011flb.2;uc011hcl.1;uc011hch.2;uc021zxf.1;uc010jtu.1;uc011epi.2;uc021zlq.1;uc011iuv.1;uc011iuw.1;uc011jqf.1;uc021zjl.1;uc011flf.1;uc021zup.1;uc003oab.1;uc011epl.1;uc011fle.1;uc021zsg.1;uc011jqg.1;uc011hxr.1	Homo sapiens PPT2-EGFL8 readthrough (NMD candidate) (PPT2-EGFL8), non-coding RNA		chr6_apd_hap1;chr6_mann_hap4;chr6_qbl_hap6;chr6;chr6_ssto_hap7;chr6_mcf_hap5;chr6_cox_hap2	3469986;3436999;3592443;3475182;3393375;3592929;3464619;32121775;3603036;3512184;32132355;3436513;32122261;3502084	32136313;32139755;3604690;3482125;3482579;3605078;3397333;3476836;3448750;3479137;32134009;3514226;3449138;32134397;3606994;3516142	0.00102917	0.0083003	-2.04149	4.60067	6.4662
LINC00959:ENSG00000237489									0.00848078	0.034995	-2.03058	0	1.9328
RIBC1	NM_001031745;NM_144968;NM_001267053	NM_001031745;NM_144968;NM_001267053	uc004dsk.4;uc004dsj.2;uc011mog.2	Homo sapiens RIB43A domain with coiled-coils 1 (RIBC1)		chrX	53449804	53457793;53456776;53458063	0.000151892	0.002615	-2.01384	3.6266	5.55547
METTL7A	NM_014033;AK293356	NM_014033	uc010smv.1;uc001rxb.3	Homo sapiens methyltransferase like 7A (METTL7A), mRNA		chr12	51318533;51318802	51326300;51324574	0.0103414	0.040515	-2.01199	2.87415	5.31911
SLC1A7	AB593061;NM_006671;AX748366;AB593059;BC000651;JF917096	NM_006671	uc001cuy.3;uc021ono.1;uc001cuz.4;uc001cux.3;uc021onn.1;uc021onm.1	Homo sapiens solute carrier family 1 (glutamate transporter), member 7 (SLC1A7), mRNA		chr1	53573599;53552854;53552850	53556654;53608289	0.0319203	0.095563	-1.99699	0.788797	2.78623
IFI6	NM_022873;NM_022872;NM_002038	NM_022873;NM_022872;NM_002038	uc001boo.1;uc001bon.1;uc001bop.1	Homo sapiens interferon, alpha-inducible protein 6 (IFI6)	2537	chr1	27992571	27998724	0.000207695	0.0031164	-1.99694	7.68928	9.74407
C18orf32	NM_001035005;NM_001199346	NM_001035005;NM_001199346	uc002ldk.2;uc002ldl.3	Homo sapiens chromosome 18 open reading frame 32 (C18orf32)	497661	chr18	47007547	47013644	0.000108172	0.0021431	-1.99305	6.51345	8.516
WDR63	AK054629;NM_145172	NM_145172	uc001dkt.3;uc009wcl.3	Homo sapiens WD repeat domain 63 (WDR63), mRNA		chr1	85527992	85598821	0.000167007	0.0027376	-1.9918	2.95923	5.01693
KIAA0226L	AK125750;BC043488;AX747903;AK125950;AK310264;NM_025113;AK300183;AK307854;AK025215;AK293034	NM_025113	uc010acm.3;uc010tfy.2;uc010acl.3;uc010acn.3;uc001vbf.4;uc001vbi.4;uc001vbh.4;uc001vbe.4;uc010tfz.2;uc010aco.1	Homo sapiens KIAA0226-like (KIAA0226L), mRNA		chr13	46924247;46916136	46925160;46952842;46964147;47012325;46961635	0.00458242	0.022444	-1.98821	2.32626	4.15693
RBP4	NM_006744	NM_006744	uc001kit.3	Homo sapiens retinol binding protein 4, plasma (RBP4), mRNA	5950	chr10	95351592	95360993	0.00132083	0.0096807	-1.98514	1.97578	3.80287
COL2A1	NM_001844;NM_033150;BC007252;AL834148	NM_001844;NM_033150	uc001rqt.3;uc001rqv.3;uc009zkw.3;uc001rqu.3	Homo sapiens collagen, type II, alpha 1 (COL2A1)	1280	chr12	48366747	48398285;48382254;48369396	0.00493594	0.023605	-1.98248	1.97487	3.64501
IFIT2	NM_001547	NM_001547	uc009xts.3	Homo sapiens interferon-induced protein with tetratricopeptide repeats 2 (IFIT2), mRNA	3433	chr10	91061705	91069033	8.41769e-07	0.00026897	-1.97737	7.31766	9.33043
LRRC6	CCDS6365;NM_012472;NR_073525	NM_012472;NR_073525	uc022bbp.2;uc003ytl.4;uc003ytk.4	Homo sapiens leucine rich repeat containing 6 (LRRC6)		chr8	133584200	133687863	0.00013508	0.0024283	-1.96714	5.8142	7.73309
SPRR2C	NR_003062	NR_003062	uc001fbj.3	Homo sapiens small proline-rich protein 2C (pseudogene) (SPRR2C), non-coding RNA		chr1	153112593	153113969	0.020877	0.068963	-1.96466	0.397124	1.99483
AK023809	AK023809		uc001eqi.1	Homo sapiens cDNA FLJ11104 fis, clone PLACE1005730		chr1	147751385	147763966	0.000464689	0.0049995	-1.96019	4.10903	5.94802
RP4-758J24.5:ENSG00000272091									0.0135524	0.049575	-1.95613	1.54568	3.12984
CSPG4	NM_001897	NM_001897	uc002baw.3	Homo sapiens chondroitin sulfate proteoglycan 4 (CSPG4), mRNA	1464	chr15	75966662	76005189	0.00278824	0.015846	-1.95338	2.34801	4.5269
FLJ23584	AK027237		uc021wqg.1	Homo sapiens cDNA: FLJ23584 fis, clone LNG14307		chr22	42090412	42094139	0.0427853	0.11963	-1.95286	4.41522	6.50342
LDHD	NM_194436;NM_153486	NM_194436;NM_153486	uc002fdm.3;uc002fdn.3	Homo sapiens lactate dehydrogenase D (LDHD), nuclear gene encoding mitochondrial protein	197257	chr16	75145757	75150670	0.000838523	0.0072278	-1.9487	3.75404	5.55354
WIPF1	X86019;NM_003387;BC110288;AK304194;NM_001077269;BX640870	NM_003387;NM_001077269	uc002uiz.3;uc002ujb.2;uc002uja.3;uc010fqt.1;uc010zep.1;uc002ujc.1	Homo sapiens WAS/WASL interacting protein family, member 1 (WIPF1)	7456	chr2	175424301;175435896;175430910;175425497	175499307;175547627;175462493	0.00173243	0.011563	-1.92127	4.44463	6.17867
MOB1A	AK021657;NM_018221	NM_018221	uc002skh.4;uc002ski.2	Homo sapiens MOB kinase activator 1A (MOB1A), mRNA	55233	chr2	74391148;74383210	74405995	4.50889e-07	0.00020057	-1.91853	9.69583	11.6016
ZYG11A	NM_001004339;AY271826	NM_001004339	uc001cuk.2;uc001cul.2	Homo sapiens zyg-11 family member A, cell cycle regulator (ZYG11A), mRNA	440590	chr1	53308182	53360247	0.00183533	0.011999	-1.91605	2.66415	4.52113
LINC00842:ENSG00000223477									0.0188365	0.063974	-1.91123	0	1.73596
ADAMTSL4	NM_025008;BC140800;BC144581;NM_019032;BX647294	NM_025008;NM_019032	uc001euw.3;uc009wlx.3;uc001eux.3;uc010pcg.2;uc009wlw.3	Homo sapiens ADAMTS-like 4 (ADAMTSL4)		chr1	150522297;150521897;150530420	150533412;150531223	0.00182452	0.011956	-1.91105	4.77748	6.48858
IFI44	AK316476;NM_006417;AK316278	NM_006417	uc010orr.1;uc010ors.1;uc001dip.4	Homo sapiens interferon-induced protein 44 (IFI44), mRNA		chr1	79115476	79127139;79129763	7.91296e-06	0.00054121	-1.90543	8.10361	10.067
DAPK2	AK310967;BC114951;NM_014326	NM_014326	uc002amr.3;uc010uim.2;uc010bgu.1	Homo sapiens death-associated protein kinase 2 (DAPK2), mRNA		chr15	64199234;64221749;64200433	64338521	0.0170023	0.059163	-1.90008	2.40279	4.03804
GBP5	NM_052942;NM_001134486;AK090479	NM_052942;NM_001134486	uc001dnc.3;uc001dnd.3;uc001dne.1	Homo sapiens guanylate binding protein 5 (GBP5)		chr1	89724633;89728365	89738487;89738544	0.00150901	0.010527	-1.89125	5.7381	7.44847
KIF21B	NM_001252100;NM_001252103;NM_001252102;NM_017596;AK131318	NM_001252100;NM_001252103;NM_001252102;NM_017596	uc001gvr.2;uc009wzl.2;uc001gvs.2;uc001gvt.1;uc010ppn.2	Homo sapiens kinesin family member 21B (KIF21B)	23046	chr1	200970534;200938513	200974822;200992828	8.69529e-05	0.0018932	-1.88467	4.95505	6.83465
CREB3L1	AF055009;NM_052854;CCDS53620	NM_052854	uc021qik.1;uc021qil.1;uc001ncg.3	Homo sapiens cAMP responsive element binding protein 3-like 1 (CREB3L1), mRNA		chr11	46337211;46299227	46342972;46342296	0.00200896	0.012693	-1.88186	2.79133	4.6376
LHX2	AK094511;NM_004789	NM_004789	uc004boe.1;uc010mwi.1	Homo sapiens LIM homeobox 2 (LHX2), mRNA	9355	chr9	126773888	126795442	0.00127078	0.0094544	-1.87046	2.2365	4.13798
FAM81B	NM_152548;AK310245	NM_152548	uc003kla.1;uc010jbe.1	Homo sapiens family with sequence similarity 81, member B (FAM81B), mRNA		chr5	94727047;94728497	94786144	3.99611e-05	0.0012285	-1.85786	0	1.9483
TCF15	NM_004609	NM_004609	uc002wdz.3	Homo sapiens transcription factor 15 (basic helix-loop-helix) (TCF15), mRNA	6939	chr20	584636	590910	3.99611e-05	0.0012285	-1.85786	0	1.9483
PTGER1	NM_000955	NM_000955	uc002mys.3	Homo sapiens prostaglandin E receptor 1 (subtype EP1), 42kDa (PTGER1), mRNA	5731	chr19	14583277	14586174	0.0006039	0.0058774	-1.85786	0	2.0587
RP11-6N13.1:ENSG00000251574									0.00353324	0.018646	-1.85786	0	1.73342
VILL	AK309304;AX810712;NM_015873;BC004300	NM_015873	uc003chl.3;uc010hgu.3;uc003chj.3;uc003chk.1	Homo sapiens villin-like (VILL), mRNA	50853	chr3	38029529;38035643;38035077;38032287	38039659;38048676;38043971	0.018142	0.062145	-1.85786	0.390978	1.9483
HSPB6	NM_144617	NM_144617	uc002obn.2	Homo sapiens heat shock protein, alpha-crystallin-related, B6 (HSPB6), mRNA	126393	chr19	36245466	36247930	0.0192833	0.065121	-1.85786	0.397124	1.9483
IL34	NM_152456;NM_001172772;NM_001172771	NM_152456;NM_001172772;NM_001172771	uc021tkk.1;uc002ezh.2;uc002ezi.2	Homo sapiens interleukin 34 (IL34)	146433	chr16	70657894;70613797	70694585	0.0192833	0.065121	-1.85786	0.397124	1.9483
FZD9	NM_003508	NM_003508	uc003tyb.3	Homo sapiens frizzled family receptor 9 (FZD9), mRNA	8326	chr7	72848108	72850450	0.0194155	0.065411	-1.85786	0.397819	1.9483
BC047644	BC047644		uc002qky.3	Homo sapiens cDNA FLJ40356 fis, clone TESTI2034187		chr19	55919266	55920830	0.0254589	0.080131	-1.85786	0.390978	2.06577
RIMBP3	NM_015672	NM_015672	uc002zsd.4	Homo sapiens RIMS binding protein 3 (RIMBP3), mRNA	85376	chr22	20455993	20461786	0.0497251	0.1345	-1.85623	1.45014	3.86159
BC069047	BC069047		uc001xtl.4	Homo sapiens glutathione transferase zeta 1 (maleylacetoacetate isomerase), mRNA (cDNA clone IMAGE:5936080), partial cds		chr14	77787405	77788572	0.00208004	0.012971	-1.8506	0	2.08218
PALM3	NM_001145028	NM_001145028	uc010xnk.1	Homo sapiens paralemmin 3 (PALM3), mRNA	342979	chr19	14164178	14169971	0.000147207	0.0025591	-1.84607	5.05049	6.75565
B3GNT7	NM_145236	NM_145236	uc002vrs.3	Homo sapiens UDP-GlcNAc:betaGal beta-1,3-N-acetylglucosaminyltransferase 7 (B3GNT7), mRNA	93010	chr2	232260334	232265875	0.00512056	0.024222	-1.84444	2.08874	3.68653
LCK	AJ865079;AK303073;NM_001042771;NM_005356;BC013200	NM_001042771;NM_005356	uc001bva.3;uc001buy.3;uc010ohc.1;uc001buz.3;uc001bux.3	Homo sapiens lymphocyte-specific protein tyrosine kinase (LCK)	3932	chr1	32739925;32739740;32739711;32716839	32751766;32745811	0.0147596	0.053016	-1.84444	1.8726	3.84101
RP11-722E23.2:ENSG00000272338									2.22261e-06	0.00035848	-1.8402	0	1.80475
RBFADN:ENSG00000261126									2.22261e-06	0.00035848	-1.8402	0	1.80475
MIR497HG	NR_038310	NR_038310	uc021tox.1	Homo sapiens mir-497-195 cluster host gene (non-protein coding) (MIR497HG), non-coding RNA	406971	chr17	6919136	6922973	2.22261e-06	0.00035848	-1.8402	0	1.80475
SRMS	NM_080823	NM_080823	uc002yfi.1	Homo sapiens src-related kinase lacking C-terminal regulatory tyrosine and N-terminal myristylation sites (SRMS), mRNA		chr20	62172162	62178857	0.00039838	0.004567	-1.8402	0	1.95335
GPR132	BC004555;AK303654;NM_013345;AK292142	NM_013345	uc010axe.1;uc001yqe.3;uc001yqd.3;uc001yqc.3	Homo sapiens G protein-coupled receptor 132 (GPR132), mRNA		chr14	105521723;105515736	105522503;105531754	0.00039838	0.004567	-1.8402	0	1.95335
TUBA4B	NR_003063;BC121126	NR_003063	uc002vku.3;uc002vkv.1	Homo sapiens tubulin, alpha 4b (pseudogene) (TUBA4B), non-coding RNA		chr2	220117964	220136733;220136910	0.00322231	0.017523	-1.8402	0	1.73733
CTD-3035D6.2:ENSG00000258884									0.00732927	0.031534	-1.8402	0	1.84252
PTH1R	NM_001184744;NM_000316	NM_001184744;NM_000316	uc003cqm.3;uc021wxg.1	Homo sapiens parathyroid hormone 1 receptor (PTH1R)	5745	chr3	46923738;46919235	46945289	0.00732927	0.031534	-1.8402	0	1.84252
BX247991	BX247991		uc001xxu.3	human full-length cDNA clone CS0DG007YH10 of B cells (Ramos cell line) of Homo sapiens (human)		chr14	90296175	90303007	0.0220779	0.071842	-1.8402	0.390978	1.95335
ALPL	NM_001127501;X14174;AK293184;NM_000478;NM_001177520	NM_001127501;NM_000478;NM_001177520	uc010odn.2;uc001beu.4;uc001bet.3;uc010odp.2;uc010odo.2	Homo sapiens alkaline phosphatase, liver/bone/kidney (ALPL)	249	chr1	21877771;21835857	21904905	0.0245688	0.077979	-1.8402	0.397819	1.80475
ADAMTS4	NM_005099;BC030812	NM_005099	uc001fyu.2;uc001fyt.4	Homo sapiens ADAM metallopeptidase with thrombospondin type 1 motif, 4 (ADAMTS4), mRNA	9507	chr1	161159537;161165768	161168845	0.0245688	0.077979	-1.8402	0.397819	1.80475
RP11-19E11.1:ENSG00000258910									0.0276043	0.085356	-1.8402	0.397819	2.0667
C7orf65	NM_001123065	NM_001123065	uc010kyp.1	Homo sapiens chromosome 7 open reading frame 65 (C7orf65), mRNA	401335	chr7	47694841	47701246	0.0486921	0.13232	-1.8402	0.390978	1.73213
GOLGA6A	NM_001038640	NM_001038640	uc002axa.1	Homo sapiens golgin A6 family, member A (GOLGA6A), mRNA	55889	chr15	74362197	74374891	0.0207566	0.068685	-1.83681	0	1.69242
CHAC1	NM_001142776;NM_024111	NM_001142776;NM_024111	uc001znh.2;uc010uct.1	Homo sapiens ChaC, cation transport regulator homolog 1 (E. coli) (CHAC1)	79094	chr15	41245635	41248717	6.87835e-05	0.0016645	-1.8356	7.48226	9.40537
WDR90	NM_145294;CU688097;BC121186;BC013032;AX746759;AX748315;BC062304;AX747688;BC121185;AK126622	NM_145294	uc002cin.1;uc002cim.1;uc002cig.1;uc002cik.1;uc010bqx.1;uc002cih.1;uc002cij.1;uc002cii.1;uc002cil.1;uc002cio.1	Homo sapiens WD repeat domain 90 (WDR90), mRNA	197335	chr16	699362;711064;705057;706731;714987;707761	706537;713433;717829;713438	0.0175508	0.060604	-1.82464	5.83072	7.36272
SLC16A4	NM_001201548;NM_001201547;BX647948;NM_004696;NM_001201546;NM_001201549	NM_001201548;NM_001201547;NM_004696;NM_001201546;NM_001201549	uc001dzq.2;uc010ovz.2;uc001dzo.2;uc010ovy.2;uc001dzp.2;uc009wfs.2	Homo sapiens solute carrier family 16, member 4 (monocarboxylic acid transporter 5) (SLC16A4)	9122	chr1	110905472	110933704	0.00260211	0.015064	-1.82437	1.61318	3.52751
ZNF890P	BC127665;NR_034163;BC127664	NR_034163	uc003snu.1;uc011jwf.1;uc010ksu.1	Homo sapiens zinc finger protein 890, pseudogene (ZNF890P), non-coding RNA		chr7	5160940	5172198;5184177	0.00743662	0.031869	-1.82257	0	2.21977
OLFML2B	AK301499;BC047472;NM_015441	NM_015441	uc001gbt.3;uc001gbu.3;uc010pkq.2	Homo sapiens olfactomedin-like 2B (OLFML2B), mRNA	25903	chr1	161952981	161955022;161993644	0.0303856	0.091976	-1.81946	2.94887	4.95751
CCDC87	NM_018219	NM_018219	uc001oiq.4	Homo sapiens coiled-coil domain containing 87 (CCDC87), mRNA	55231	chr11	66357639	66360554	0.00481704	0.023217	-1.81929	1.97569	3.59782
MAP2K6	AK225719;BX641121;NM_002758	NM_002758	uc002jii.3;uc002jik.3;uc002jij.3	Homo sapiens mitogen-activated protein kinase kinase 6 (MAP2K6), mRNA	5608	chr17	67501586;67410837	67517949;67538470	0.000185943	0.0029153	-1.8167	5.24946	7.01619
TNS4	BC013373;NM_032865	NM_032865	uc010cxb.3;uc002huu.4	Homo sapiens tensin 4 (TNS4), mRNA		chr17	38632079	38657854;38637127	1.08202e-05	0.00062806	-1.81424	7.40535	9.2081
CMPK2	AK308509;NM_001256477;AK127983;NM_207315;NM_001256478	NM_001256477;NM_207315;NM_001256478	uc010ewv.4;uc031rno.1;uc010yis.2;uc002qyn.2;uc002qyo.4	Homo sapiens cytidine monophosphate (UMP-CMP) kinase 2, mitochondrial (CMPK2), nuclear gene encoding mitochondrial protein;Homo sapiens cytidine monophosphate (UMP-CMP) kinase 2, mitochondrial (CMPK2)	129607	chr2	6988439;6980683;6990780;6991580	7006766;6991814;7005950	0.0042374	0.021236	-1.80246	2.93457	4.71995
INPP5J	NM_001002837;BC109288;AK309548;AX747773;AK095944;AK293992;BC041652;AK308921	NM_001002837	uc003ajt.4;uc003aju.4;uc011alk.2;uc003ajv.4;uc010gwf.3;uc003ajw.3;uc003ajs.4;uc010gwg.3	Homo sapiens inositol polyphosphate-5-phosphatase J (INPP5J), mRNA	27124	chr22	31503960;31518908	31530683;31523237	0.0194765	0.065561	-1.80173	4.01748	5.74647
PLIN4	AB067468;NM_001080400	NM_001080400	uc002mar.1;uc010dub.1	Homo sapiens perilipin 4 (PLIN4), mRNA		chr19	4502191	4511476;4517716	3.24448e-06	0.00040223	-1.79589	8.02299	9.76408
MTMR9LP	BC015407;AL833686;NR_026850	NR_026850	uc001buv.4;uc001but.3;uc010ohb.2	Homo sapiens myotubularin related protein 9-like, pseudogene (MTMR9LP), non-coding RNA	339483	chr1	32697260	32707311;32706265	0.00733122	0.031536	-1.79078	2.32714	3.99341
DNAH7	NM_018897;BC029567	NM_018897	uc002utj.4;uc002uti.4	Homo sapiens dynein, axonemal, heavy chain 7 (DNAH7), mRNA	56171	chr2	196602426	196660564;196933536	0.00101373	0.0082049	-1.79037	3.89543	5.78476
IRF7	BC144242;U53832;NM_001572;BC021078;KC477210;NM_004029;AK303752;NM_004031;AB463790	NM_004029;NM_004031;NM_001572	uc001lqg.3;uc009ycb.3;uc010qwf.2;uc001lqh.3;uc010qwh.2;uc031pxz.1;uc001lqf.3;uc010qwg.2;uc001lqi.3	Homo sapiens interferon regulatory factor 7 (IRF7)	3665	chr11	612554	615728;615259;615999;615647	0.000263234	0.0035421	-1.78891	6.55303	8.36784
MORN2	NM_001145450	NM_001145450	uc010fak.3	Homo sapiens MORN repeat containing 2 (MORN2), mRNA	729967	chr2	39103102	39109850	9.68556e-05	0.0020271	-1.78258	8.02819	9.80523
LRG1	NM_052972	NM_052972	uc002mau.3	Homo sapiens leucine-rich alpha-2-glycoprotein 1 (LRG1), mRNA	116844	chr19	4537226	4540036	3.55485e-05	0.0011538	-1.78226	6.37696	8.0995
ADAMTS13	NM_139027;BC103829;AY358118;AJ011374;AJ420810;NR_024514;NM_139026;BC103830;AJ305314;BC039251;AL136809;NM_139025;AJ420811	NR_024514;NM_139026;NM_139027;NM_139025	uc004cdx.4;uc004cdq.1;uc004cds.1;uc004cdu.1;uc004cdv.4;uc004cdr.1;uc004cdw.4;uc004cea.1;uc004ceb.4;uc004cdt.1;uc004cdy.1;uc004cdz.4;uc004cdp.4	Homo sapiens ADAM metallopeptidase with thrombospondin type 1 motif, 13 (ADAMTS13)		chr9	136287119;136295034;136293753;136320769;136279458	136315086;136324404;136324508;136295301;136323677;136310940	0.0316116	0.094839	-1.78104	2.88706	4.44389
HSH2D	AK131222;NM_032855;AK307563	NM_032855	uc002ndr.3;uc010ead.3;uc002ndp.4	Homo sapiens hematopoietic SH2 domain containing (HSH2D), mRNA		chr19	16244837;16254441	16269377	1.93145e-05	0.0008328	-1.76858	6.08786	7.8852
GCNT3	NM_004751;EF152283;CCDS10172	NM_004751	uc002age.3;uc002agd.3;uc021smz.1	Homo sapiens glucosaminyl (N-acetyl) transferase 3, mucin type (GCNT3), mRNA		chr15	59903981;59910437	59911754;59912210	0.012711	0.047336	-1.76719	3.82806	5.6806
NEK10	NM_199347;AK057247;AK128585;DQ104438;AK098832	NM_199347	uc003cdt.2;uc003cds.1;uc010hfk.3;uc021wuk.1;uc010hfj.3	Homo sapiens NIMA-related kinase 10 (NEK10), mRNA;RecName: Full=Serine/threonine-protein kinase Nek10; EC=2.7.11.1; AltName: Full=Never in mitosis A-related kinase 10; Short=NimA-related protein kinase 10	152110	chr3	27350647;27152393;27203756;27257096	27333077;27257371;27410687;27257966;27410912	0.000467766	0.0050152	-1.76168	3.67865	5.36566
SERPIND1	CU013172;NM_000185	NM_000185	uc002ztb.1;uc002ztc.2	Homo sapiens serpin peptidase inhibitor, clade D (heparin cofactor), member 1 (SERPIND1), mRNA	3053	chr22	21128382;21133513	21142008	0.00258663	0.015012	-1.75876	5.50935	7.35816
C22orf23	NM_032561;NM_001207062	NM_032561;NM_001207062	uc003auj.2;uc021wpl.1	Homo sapiens chromosome 22 open reading frame 23 (C22orf23)	84645	chr22	38339056	38349676;38349654	0.0290112	0.088751	-1.7535	2.9533	4.31325
RNF38	NM_194330;NM_194329;NM_022781;NM_194332;NM_194328;AX748155	NM_194330;NM_194329;NM_022781;NM_194332;NM_194328	uc003zzk.3;uc003zzh.3;uc003zzi.3;uc003zzm.3;uc003zzl.3;uc003zzj.3	Homo sapiens ring finger protein 38 (RNF38)		chr9	36336398	36400296;36401195;36400920	8.65454e-07	0.0002706	-1.74874	8.8454	10.6071
CMTM6	NM_017801	NM_017801	uc003cfa.1	Homo sapiens CKLF-like MARVEL transmembrane domain containing 6 (CMTM6), mRNA	54918	chr3	32522803	32544403	4.95348e-06	0.00044419	-1.74648	10.6729	12.449
RHOH	NM_004310;CCDS3458	NM_004310	uc021xnp.1;uc003guz.2	Homo sapiens ras homolog family member H (RHOH)		chr4	40245006;40198526	40245582;40246281	0.0321173	0.095988	-1.74578	1.00349	2.90778
AC138035.2:ENSG00000238035									0.0195677	0.065777	-1.74235	3.5121	4.94455
CCDC74A	NM_001258304;NM_138770;NM_001258305;AK309113;NM_001258306	NM_001258304;NM_138770;NM_001258305;NM_001258306	uc021vpr.2;uc010fnb.2;uc002tta.4;uc021vpq.2;uc002ttb.4	Homo sapiens coiled-coil domain containing 74A (CCDC74A)		chr2	132285406	132291239;132287665	0.000187309	0.0029262	-1.73465	4.77949	6.55932
JDP2	NM_001135048;NM_130469;NM_001135047;NM_001135049	NM_001135048;NM_130469;NM_001135047;NM_001135049	uc010tvb.2;uc010tvc.2;uc001xrq.3;uc010asj.3	Homo sapiens Jun dimerization protein 2 (JDP2)	122953	chr14	75898836;75894508;75894919;75895059	75939404	0.000119438	0.0022713	-1.73369	6.5155	8.24996
UGT2B7	BC107727;NM_001074	NM_001074	uc010ihq.3;uc003heg.4	Homo sapiens UDP glucuronosyltransferase 2 family, polypeptide B7 (UGT2B7), mRNA	7364	chr4	69962192	69978705	0.00224578	0.013711	-1.72734	1.18592	2.72564
ULBP1	NM_025218	NM_025218	uc003qnp.3	Homo sapiens UL16 binding protein 1 (ULBP1), mRNA		chr6	150285142	150294846	0.000512135	0.0052981	-1.72652	5.61499	7.19525
PIFO	AK310801;NM_181643;AK303897	NM_181643	uc001eax.2;uc001eaw.2;uc009wge.1	Homo sapiens primary cilia formation (PIFO), mRNA		chr1	111889194	111895639	0.010538	0.041092	-1.72265	3.57798	5.09562
OSCP1	AK098541;NM_206837;NM_145047	NM_206837;NM_145047	uc021olk.1;uc001car.3;uc001caq.3	Homo sapiens organic solute carrier partner 1 (OSCP1)	127700	chr1	36883506;36886076;36893900	36916086	0.000699129	0.0064502	-1.72062	5.90068	7.60426
DQ592442	DQ592442		uc009whu.1;uc011mfv.1	Homo sapiens cDNA FLJ35140 fis, clone PLACE6009524		chr1;chrUn_gl000221	142853227;42248	45020;142855999	0.00118726	0.0090509	-1.7162	0	1.58858
CARNS1	AK295331;AK289938;NM_001166222;AB384197;NM_020811	NM_001166222;NM_020811	uc010rpq.1;uc021qmh.1;uc001olc.4;uc010rpr.2;uc009yrp.3	Homo sapiens carnosine synthase 1 (CARNS1)		chr11	67183148;67190738;67183646	67193078;67193075;67186714	0.00118726	0.0090509	-1.7162	0	1.58858
PAPLN	AY358330;NM_173462;BC144315;AK125658;BC136623;AK294560;AK293773	NM_173462	uc010arm.3;uc010tty.2;uc010arn.3;uc010ttw.2;uc010arl.3;uc001xnw.4;uc010ttx.2	Homo sapiens papilin, proteoglycan-like sulfated glycoprotein (PAPLN), mRNA	89932	chr14	73704204;73727416;73729105;73706323	73741347	0.00139168	0.010009	-1.7162	0	1.58987
ACSBG1	NM_015162;NM_001199377;AK299597;AK294202	NM_015162;NM_001199377	uc010umy.2;uc010umw.2;uc010umx.2;uc002bdh.3	Homo sapiens acyl-CoA synthetase bubblegum family member 1 (ACSBG1)	23205	chr15	78473096;78463186	78527049	0.00139168	0.010009	-1.7162	0	1.58987
LINGO3	CCDS45905;NM_001101391	NM_001101391	uc010dsx.1;uc021ums.1	Homo sapiens leucine rich repeat and Ig domain containing 3 (LINGO3), mRNA	645191	chr19	2289773;2289996	2291775;2308156	0.0055746	0.025733	-1.7162	0	1.73846
ZNF137P	NR_023311	NR_023311	uc002pzt.3	Homo sapiens zinc finger protein 137, pseudogene (ZNF137P), non-coding RNA		chr19	53099936	53103405	0.00349904	0.018556	-1.71616	3.91794	5.4766
OAS2	NM_001032731;NM_002535;NM_016817	NM_001032731;NM_002535;NM_016817	uc001tui.1;uc001tuh.3;uc001tuj.3	Homo sapiens 2'-5'-oligoadenylate synthetase 2, 69/71kDa (OAS2)	4939	chr12	113416273	113449528;113426610;113448503	0.000152202	0.0026179	-1.71374	8.07671	9.85058
RDH16	AB209332;NM_003708	NM_003708	uc001smi.4;uc009zpa.3	Homo sapiens retinol dehydrogenase 16 (all-trans) (RDH16), mRNA		chr12	57345215	57351418	0.00668428	0.029417	-1.71217	1.761	3.72385
ARID4B	AL133010;NM_001206794;AB030181;BX648820;AK057552;NM_016374;NM_031371	NM_001206794;NM_031371;NM_016374	uc001hwp.3;uc021pks.1;uc001hws.4;uc001hwt.4;uc001hwq.3;uc001hwr.3;uc001hwu.1	Homo sapiens AT rich interactive domain 4B (RBP1-like) (ARID4B)		chr1	235330209;235391625;235343472;235294497;235340947	235357526;235491532;235490802;235403766	0.00018452	0.0029031	-1.71146	8.39559	10.0603
LRRC31	NM_001277127;NM_001277128;NM_024727	NM_001277127;NM_001277128;NM_024727	uc003fgc.2;uc010hwp.2;uc031scf.1	Homo sapiens leucine rich repeat containing 31 (LRRC31)	79782	chr3	169557028	169587723	0.0151471	0.054039	-1.70734	2.609	4.49789
SAMD9L	AY195585;CCDS34681;DQ068177;NM_152703;AY195583;AF474973;AY195582;AY195584	NM_152703	uc003umh.1;uc022ahh.1;uc010lfc.1;uc010lfd.1;uc010lfb.1;uc003umi.1;uc003umk.1;uc003umj.1	Homo sapiens sterile alpha motif domain containing 9-like (SAMD9L), mRNA		chr7	92760529;92759367	92777680;92765284	0.000481861	0.0051012	-1.70604	6.98652	8.71845
AK126693	AK126693		uc002lsi.1	Homo sapiens cDNA FLJ44739 fis, clone BRACE3027256		chr19	1392168	1396466	0.01851	0.063167	-1.70414	3.22439	4.53761
AK122764	AK122764		uc002qiq.1	Homo sapiens cDNA FLJ16300 fis, clone PLACE7000167, highly similar to Retinol dehydrogenase 13 (EC 1.1.1)		chr19	55574414	55575201	0.00546278	0.025391	-1.70409	1.39868	2.76923
RND1	NM_014470	NM_014470	uc001rsn.3	Homo sapiens Rho family GTPase 1 (RND1), mRNA	27289	chr12	49250915	49259653	2.50666e-05	0.00095098	-1.69574	5.82337	7.54788
NUPR1	NM_001042483;NM_012385	NM_001042483;NM_012385	uc002dqe.1;uc002dqd.1	Homo sapiens nuclear protein, transcriptional regulator, 1 (NUPR1)	26471	chr16	28548661	28550495	0.000208304	0.0031214	-1.69486	7.83658	9.50505
LINC00284:ENSG00000233725									0.0100505	0.039724	-1.69382	3.96443	5.30142
C17orf97	NM_001013672;BC057385	NM_001013672	uc010vpz.1;uc021tna.1	Homo sapiens chromosome 17 open reading frame 97, mRNA (cDNA clone IMAGE:4826627), partial cds;Homo sapiens chromosome 17 open reading frame 97 (C17orf97), mRNA		chr17	260117;263233	264457;273516	2.17147e-05	0.0008931	-1.6877	4.4196	6.05814
LINC00689	NR_024394;BC041429	NR_024394	uc003wog.3;uc003wof.3	Homo sapiens long intergenic non-protein coding RNA 689 (LINC00689), non-coding RNA	154822	chr7	158801044;158809148	158818929;158822882	0.00947182	0.038095	-1.68586	1.76293	3.42898
CCDC146	BC029458;AB040938;NM_020879	NM_020879	uc003uga.3;uc003ugc.3;uc010ldp.3	Homo sapiens coiled-coil domain containing 146 (CCDC146), mRNA		chr7	76889284;76751933;76911615	76924521	0.00247597	0.014571	-1.68477	3.90936	5.71819
SCNN1A	NM_001159575;NM_001038;BC037417;NM_001159576	NM_001159575;NM_001038;NM_001159576	uc001qnx.3;uc010sfb.2;uc001qnv.3;uc001qnw.3	Homo sapiens sodium channel, non-voltage-gated 1 alpha subunit (SCNN1A)	6337	chr12	6456008	6484905;6484390;6473313;6486523	0.00206204	0.012902	-1.68454	6.52487	8.44061
NGFR	NM_002507	NM_002507	uc002ioz.4	Homo sapiens nerve growth factor receptor (NGFR), mRNA	4804	chr17	47572654	47592382	0.00976051	0.0389	-1.68021	2.82127	4.5269
CALHM2	NR_046344;NM_015916;AK125276;NR_024552	NM_015916;NR_024552	uc001kxc.3;uc001kxb.3;uc001kxa.3;uc001kxd.1	Homo sapiens calcium homeostasis modulator 2 (CALHM2)		chr10	105208870;105206542	105212658;105212162	0.00817376	0.034113	-1.67557	3.43394	5.55282
LRGUK	NM_144648	NM_144648	uc003vrm.1	Homo sapiens leucine-rich repeats and guanylate kinase domain containing (LRGUK), mRNA	136332	chr7	133812104	133948933	0.00232483	0.014003	-1.67279	4.08259	5.63786
IFIT1	NM_001270930;NM_001270927;CCDS59220;NM_001270928;NM_001548;NM_001270929	NM_001270930;NM_001270927;NM_001270928;NM_001548;NM_001270929	uc031pwo.1;uc031pwr.1;uc031pwq.1;uc009xtt.4;uc031pwp.1;uc001kgi.4	Homo sapiens interferon-induced protein with tetratricopeptide repeats 1 (IFIT1)	3434	chr10	91152302;91162125	91166244;91163469	0.000457278	0.0049614	-1.67025	7.59204	9.4513
PDLIM4	AK225407;NM_003687;NM_001131027	NM_003687;NM_001131027	uc003kwn.3;uc003kwp.3;uc003kwo.3	Homo sapiens PDZ and LIM domain 4 (PDLIM4)	8572	chr5	131593350	131609147	0.00148938	0.010442	-1.65958	4.38324	5.88014
LMO1	NM_002315;NM_001270428;NR_073006	NM_002315;NM_001270428;NR_073006	uc009yfo.2;uc001mgg.2;uc001mgh.2	Homo sapiens LIM domain only 1 (rhombotin 1) (LMO1)	4004	chr11	8245850	8285425;8290182	0.0498134	0.13465	-1.65888	2.17996	3.30542
SYS1-DBNDD2	NR_003189	NM_001197140	uc002xnx.3	Homo sapiens SYS1-DBNDD2 readthrough (NMD candidate) (SYS1-DBNDD2), non-coding RNA		chr20	43991808	44039250	0.036363	0.10556	-1.65712	3.91258	5.75226
BC039000	BC039000		uc001izx.3	Homo sapiens cyclin Y-like 2, mRNA (cDNA clone IMAGE:4704933), with apparent retained intron	414194	chr10	42903621	42967688	0.0209071	0.069032	-1.65686	2.87957	4.40112
PRSS27	AK310214;NM_031948;AK055576;BC036912	NM_031948	uc002cre.3;uc002crg.3;uc002crf.3;uc010bst.1	Homo sapiens protease, serine 27 (PRSS27), mRNA		chr16	2763072;2762422	2770552;2765566	7.67771e-05	0.0017674	-1.65584	2.69993	4.32713
CCDC28B	BC002462;NM_024296	NM_024296	uc001bul.1;uc021okt.1	Homo sapiens coiled-coil domain containing 28B (CCDC28B), mRNA	79140	chr1	32666201	32670398;32670991	0.00148716	0.010436	-1.65353	4.30355	6.16188
LOC100499484	AK303497;NR_036526	NR_036526	uc011luu.2;uc011lur.2	Homo sapiens SUGT1-1300002K09Rik pseudogene (LOC100499484), non-coding RNA	100499484	chr9	100041643;100000707	100054275;100059596	0.0116406	0.04431	-1.64776	3.96279	5.40808
OPLAH	AL096750;AF217994;NM_017570	NM_017570	uc003zat.1;uc003zar.3;uc003zas.1	Homo sapiens 5-oxoprolinase (ATP-hydrolysing) (OPLAH), mRNA		chr8	145112311;145108111;145106166	145115584;145113594;145110092	0.0209707	0.069192	-1.64389	7.30966	8.54815
KIAA1817	X85323		uc022cce.1	Homo sapiens mRNA for KIAA1817 protein, partial cds		chrX	106843634	106848479	0.00100375	0.0081533	-1.6358	2.49645	4.23551
CDKN1C	NM_001122630;BC067842;NM_000076;NM_001122631	NM_001122630;NM_000076;NM_001122631	uc001lws.4;uc001lwu.4;uc001lwr.4;uc009ydr.3	Homo sapiens cyclin-dependent kinase inhibitor 1C (p57, Kip2) (CDKN1C)	1028	chr11	2904447	2906995	0.000413352	0.0046702	-1.63077	4.52646	6.2282
LRRC46	NM_033413	NM_033413	uc002ima.3	Homo sapiens leucine rich repeat containing 46 (LRRC46), mRNA	90506	chr17	45908992	45915079	0.00239883	0.014284	-1.62825	4.40257	6.12679
NMB	NM_205858;NM_021077	NM_205858;NM_021077	uc002bkz.3;uc002bla.3	Homo sapiens neuromedin B (NMB)	4828	chr15	85198359	85201802	0.000254832	0.0034828	-1.6275	6.95391	8.48201
MAPK8IP2	CU679536;NM_016431;NM_012324	NM_016431;NM_012324	uc011asc.2;uc003bmy.3;uc003bmx.3	Homo sapiens mitogen-activated protein kinase 8 interacting protein 2 (MAPK8IP2)		chr22	51043785;51041561;51039130	51049979	0.0369079	0.10679	-1.62694	1.51115	3.8673
CARD14	AK309299;AF322642;AK296762;BC018142;NM_001257970;NM_052819;NR_047566;AK002138;NM_024110	NM_001257970;NM_052819;NR_047566;NM_024110	uc002jxv.3;uc031res.1;uc002jxu.1;uc002jxt.2;uc002jxw.2;uc010wud.1;uc002jxx.3;uc010dhu.1;uc031rer.1	Homo sapiens caspase recruitment domain family, member 14 (CARD14)	79092	chr17	78162021;78152306;78144075;78143790;78157711;78152280;78161598	78178140;78176430;78153079;78183130;78172723;78171331	0.00587498	0.026721	-1.62387	3.90861	5.73717
FUZ	NR_033269;AK295072;NM_001171937;NM_025129	NR_033269;NM_001171937;NM_025129	uc002ppu.2;uc002ppq.2;uc002ppt.2;uc010ybd.2	Homo sapiens fuzzy planar cell polarity protein (FUZ)		chr19	50314292;50310123	50316567	0.0204789	0.067974	-1.62313	3.12142	4.53333
ARG2	NM_001172	NM_001172	uc001xjs.3	Homo sapiens arginase 2 (ARG2), nuclear gene encoding mitochondrial protein, mRNA	384	chr14	68086578	68118436	0.000122316	0.0023029	-1.61759	6.72506	8.33264
OLFML2A	NM_182487;CU691070;AK074709	NM_182487	uc004bow.3;uc004bov.3;uc010mwr.1	Homo sapiens olfactomedin-like 2A (OLFML2A), mRNA	169611	chr9	127539436;127563152	127577159;127566621	0.000169735	0.0027604	-1.61327	6.46747	8.09496
TNXB	NM_019105;NM_032470;BC071883;U52701;NR_001284	NM_019105;NM_032470	uc021yvf.2;uc011iuj.1;uc011fkj.1;uc011fkm.1;uc011hwz.1;uc011gio.1;uc010jts.1;uc011gip.1;uc011iui.1;uc011jpt.1;uc031suq.1;uc011fkk.1;uc011hbz.1;uc011gir.1;uc003nzh.1;uc011gif.2;uc011iuk.1;uc011hww.1;uc011jpu.1;uc011hwy.1;uc011fkl.1;uc021zwz.2;uc011jps.1;uc011hwx.1;uc003nzg.1;uc011giq.1;uc003nzl.2	Homo sapiens tenascin XB (TNXB)	7148	chr6_mann_hap4;chr6_qbl_hap6;chr6;chr6_dbb_hap3;chr6_ssto_hap7;chr6_cox_hap2;chr6_mcf_hap5	31976196;3344767;3479582;32065572;3388772;3288147;3269985;3341639;3261779;3445406;32008931;3308906;3375418	32085471;3465299;3394225;3314921;31981050;3368931;3266633;32013905;3456979;32014384;32077151;3313760;3356325;3408829;3393746;3293122;3293601;3547813;3364645	0.036513	0.10589	-1.61302	1.86987	3.36152
SLC51A	AK300996;BC029606;AK310276;NM_152672	NM_152672	uc010iac.1;uc003fwe.3;uc011btu.1;uc003fwd.3	Homo sapiens solute carrier family 51, alpha subunit (SLC51A), mRNA	200931	chr3	195943382;195954394;195954811	195959865;195960301;195954436	4.20771e-06	0.00043001	-1.61134	5.99755	7.65978
CCDC68	NM_001143829;NM_025214	NM_001143829;NM_025214	uc002lft.3;uc002lfs.3	Homo sapiens coiled-coil domain containing 68 (CCDC68)	80323	chr18	52568739	52626739;52625279	0.000231213	0.0033263	-1.61026	5.88509	7.49027
TRIP6	AB628085;AB628088;NM_003302;AB628086;AB628087	NM_003302	uc010lhk.2;uc022ait.1;uc003uww.3;uc022aiu.1;uc022aiv.1	Homo sapiens thyroid hormone receptor interactor 6 (TRIP6), mRNA	7205	chr7	100464949	100471076	0.00404001	0.020514	-1.60911	6.07022	7.6452
PKN3	NM_013355;BC041581;AB019692	NM_013355	uc004bvw.3;uc010myh.3;uc022bom.1	Homo sapiens protein kinase N3 (PKN3), mRNA		chr9	131464801	131483199	0.00219817	0.013515	-1.60676	6.14115	7.58257
DZIP1	NM_198968;NM_014934;AK094042	NM_198968;NM_014934	uc001vmk.4;uc001vmj.3;uc001vml.4	Homo sapiens DAZ interacting zinc finger protein 1 (DZIP1)		chr13	96230455	96251974;96296960	0.000150362	0.0025981	-1.60653	5.24767	6.9637
IL23A	NM_016584	NM_016584	uc001sla.3	Homo sapiens interleukin 23, alpha subunit p19 (IL23A), mRNA	51561	chr12	56732662	56734194	1.13584e-05	0.00064746	-1.60531	7.15685	8.78016
ARSI	NM_001012301	NM_001012301	uc003lrv.2	Homo sapiens arylsulfatase family, member I (ARSI), mRNA	340075	chr5	149675908	149682525	0.00142915	0.010177	-1.59844	4.63153	6.18216
ACBD7	AK295169;NM_001039844	NM_001039844	uc010qby.1;uc001inv.3	Homo sapiens acyl-CoA binding domain containing 7 (ACBD7), mRNA	414149	chr10	15117473;15057070	15130775	0.000151413	0.0026103	-1.59473	6.94322	8.41727
CCDC157	NM_001017437;BC092419	NM_001017437	uc011akv.2;uc011aku.2	Homo sapiens coiled-coil domain containing 157 (CCDC157), mRNA	550631	chr22	30752626	30772818	0.0174163	0.06026	-1.5916	4.22656	5.52701
HOXA10	NM_018951;NR_037939	NM_018951;NR_037939	uc003syw.4;uc011jzm.2	Homo sapiens homeobox A10 (HOXA10)	3206	chr7	27210209	27219880;27213955	0.000231124	0.0033263	-1.58707	8.82117	10.3215
ARMCX2	BC052628;BC015926;NM_014782;NM_177949;BX648494;CCDS14490	NM_014782;NM_177949	uc004eie.3;uc022caq.1;uc004eid.2;uc010nnt.2;uc004eig.3;uc004eif.3	Homo sapiens armadillo repeat containing, X-linked 2 (ARMCX2), mRNA		chrX	100910675;100910267	100914863;100912574;100913635	0.013544	0.049552	-1.58697	3.30198	4.7301
PECR	NM_018441;AK296208	NM_018441	uc010zjq.2;uc002vft.3	Homo sapiens peroxisomal trans-2-enoyl-CoA reductase (PECR), mRNA	55825	chr2	216861028;216903110	216946539	0.000103445	0.0020935	-1.58394	6.97616	8.62137
LSM14B	BC035702;NM_144703;CU691202;AK058202;AK298748	NM_144703	uc010gjz.1;uc010gjy.1;uc002ybt.2;uc010zzz.1;uc010gjx.1	Homo sapiens LSM14B, SCD6 homolog B (S. cerevisiae) (LSM14B), mRNA	149986	chr20	60697516;60699672;60698192	60704636;60710434;60705747	4.89255e-07	0.00020555	-1.58071	9.68815	11.2557
SRCIN1	AK126665;AK295027;BC029278;BC033233;NM_025248	NM_025248	uc002hqe.2;uc002hqd.3;uc002hqh.1;uc002hqg.3;uc002hqf.1	Homo sapiens SRC kinase signaling inhibitor 1 (SRCIN1), mRNA	80725	chr17	36707915;36717698;36686258;36697518	36760865;36762183;36715709;36729067;36720232	0.00105093	0.0084189	-1.58004	3.36116	5.04127
TNRC6C-AS1	NR_040071	NR_040071	uc002juh.3	Homo sapiens TNRC6C antisense RNA 1 (TNRC6C-AS1), non-coding RNA		chr17	76103482	76107880	0.0119861	0.045246	-1.57584	5.62692	6.97918
SAMD15	NM_001010860;AK093282	NM_001010860	uc021rwt.1;uc001xtq.1	Homo sapiens sterile alpha motif domain containing 15 (SAMD15), mRNA		chr14	77843741;77843761	77857587;77845544	0.000106854	0.0021321	-1.57295	5.39272	6.9922
C4B_2	NM_001242823;S81585;NM_001252204	NM_001242823;NM_001252204	uc011gil.3;uc003nyz.5;uc011fkg.3;uc011jpe.2;uc011dpd.2;uc011iud.2;uc003nzd.5;uc011gia.2;uc011fkd.2;uc011fke.2;uc011jpg.3;uc011gij.2;uc011doy.2;uc011iuf.3;uc011hwt.3;uc011jpd.2;uc011hwr.2;uc011hwq.2;uc011iuc.2;uc011dpe.2;uc011doz.2;uc011gii.2;uc011gic.3;uc011ghz.2	Homo sapiens complement component 4B (Chido blood group), copy 2 (C4B_2), mRNA	720	chr6_qbl_hap6;chr6;chr6_dbb_hap3;chr6_ssto_hap7;chr6_mcf_hap5	3254356;3362415;3315281;31949833;32001511;3268154;3262565;31982571;3334222;3243623;3235414	3282411;32003195;3256040;31970458;3264249;3383040;3335906	0.0187437	0.063742	-1.56774	2.97659	4.52413
FAM187A	AB489190		uc002ihp.1	RecName: Full=Ig-like V-type domain-containing protein FAM187A; Flags: Precursor		chr17	42980126	42982758	0.00107612	0.0085334	-1.56648	3.69372	5.19623
MDH1B	AK292386;BC033509;NM_001039845;AK302250;AK309144	NM_001039845	uc002vbt.3;uc010ziw.2;uc010fui.3;uc021vvm.1;uc002vbs.3	Homo sapiens malate dehydrogenase 1B, NAD (soluble) (MDH1B), mRNA		chr2	207602488;207598941;207610000	207630050	0.0217412	0.071011	-1.56366	4.02207	5.29165
BSCL2	NR_037949;NM_001122955;NR_037948;NM_032667;NM_001130702	NM_001122955;NM_032667;NM_001130702	uc001nup.3;uc009yod.3;uc009yoc.2;uc001nut.4;uc001nur.4	Homo sapiens Berardinelli-Seip congenital lipodystrophy 2 (seipin) (BSCL2)	26580	chr11	62457733	62473787;62475179;62477091	0.000129345	0.002376	-1.56252	7.23205	8.87805
ST6GAL2	NM_032528;NM_001142352;NM_001142351	NM_032528;NM_001142352;NM_001142351	uc002tdr.3;uc002tdq.3;uc002tds.3	Homo sapiens ST6 beta-galactosamide alpha-2,6-sialyltranferase 2 (ST6GAL2)	84620	chr2	107429531;107418055	107503563;107502610	0.0277461	0.085671	-1.56224	2.22506	4.12449
TMEM140	NM_018295;CCDS5837	NM_018295	uc022aly.1;uc003vsi.3	Homo sapiens transmembrane protein 140 (TMEM140), mRNA		chr7	134832765;134849193	134849751;134850967	0.000120811	0.0022878	-1.55863	5.78916	7.4093
MAP3K12	NM_001193511;NM_006301	NM_001193511;NM_006301	uc001sdn.2;uc001sdm.2	Homo sapiens mitogen-activated protein kinase kinase kinase 12 (MAP3K12)	7786	chr12	53874275	53893444	0.000246788	0.0034401	-1.55744	5.7304	7.27905
RASGRP2	AX747767;NM_153819;AK124023;NM_001098670;AK092882;NM_001098671	NM_153819;NM_001098670;NM_001098671	uc001oat.3;uc001oaw.1;uc009ypv.3;uc009ypu.3;uc001oau.3;uc009ypw.3	Homo sapiens RAS guanyl releasing protein 2 (calcium and DAG-regulated) (RASGRP2)	10235	chr11	64494382;64509481	64512928;64511630;64508973;64512061;64512329;64508355	0.00839735	0.03479	-1.55586	0.794943	2.76306
FKBP1B	BC050998;NM_004116;NM_054033	NM_004116;NM_054033	uc002res.3;uc002ret.3;uc002rer.3	Homo sapiens FK506 binding protein 1B, 12.6 kDa (FKBP1B)	2281	chr2	24272583	24286550	0.0087903	0.035965	-1.55586	0.794943	2.84002
RP11-883A18.3:ENSG00000265728									0.0314041	0.094381	-1.55586	1.54852	2.76283
FAXDC2	AK295546;NM_032385	NM_032385	uc003lvs.4;uc011dde.2	Homo sapiens fatty acid hydroxylase domain containing 2 (FAXDC2), mRNA	10826	chr5	154198051	154230213	0.0123099	0.046222	-1.55378	1.40042	2.65006
ISG15	NM_005101	NM_005101	uc001acj.4	Homo sapiens ISG15 ubiquitin-like modifier (ISG15), mRNA	9636	chr1	948846	949919	0.000505748	0.0052584	-1.54399	10.0273	11.4961
LOC284751	NR_034124	NR_034124	uc002xvk.2	Homo sapiens uncharacterized LOC284751 (LOC284751), non-coding RNA	284751	chr20	48909256	48931456	0.00703028	0.030584	-1.54324	3.7293	5.22571
SYNE4	BC038360;CU690917;BC052573;BC013604;NM_001039876	NM_001039876	uc010een.1;uc002ocr.1;uc021utd.1;uc002ocs.1;uc002ocq.1	Homo sapiens spectrin repeat containing, nuclear envelope family member 4 (SYNE4), mRNA	163183	chr19	36494001	36500273;36499672;36499593	0.00749853	0.032076	-1.54164	3.08378	4.4844
SERPINF2	NM_001165921;NM_000934;NM_001165920	NM_001165921;NM_000934;NM_001165920	uc021tnm.1;uc010vqr.1;uc002ftk.1	Homo sapiens serpin peptidase inhibitor, clade F (alpha-2 antiplasmin, pigment epithelium derived factor), member 2 (SERPINF2)	5345	chr17	1646129;1646319	1658559	0.00100673	0.0081746	-1.54064	4.23439	5.93015
OASL	NM_003733;NM_001261825;NM_198213	NM_003733;NM_001261825;NM_198213	uc001tzk.2;uc031qjs.1;uc001tzj.2	Homo sapiens 2'-5'-oligoadenylate synthetase-like (OASL)	8638	chr12	121458094	121477045	4.30373e-05	0.0012763	-1.54051	8.17479	9.69077
CLEC11A	NM_002975	NM_002975	uc002psy.3	Homo sapiens C-type lectin domain family 11, member A (CLEC11A), mRNA	6320	chr19	51226604	51228981	0.035624	0.10387	-1.53876	2.2365	3.63297
PCK2	BC064427;AK311710;AK307913;NM_004563;NM_001018073;AK301400;AK316206	NM_004563;NM_001018073	uc010tnw.2;uc001wlu.4;uc001wls.3;uc010tnx.2;uc010ale.2;uc001wlt.3;uc010ald.2	Homo sapiens phosphoenolpyruvate carboxykinase 2 (mitochondrial) (PCK2), nuclear gene encoding mitochondrial protein	5106	chr14	24563482;24563521	24573339;24569512;24569770	0.000171253	0.0027775	-1.53715	7.39635	8.90324
LOC100128361	NR_036505	NR_036505	uc004asm.3	Homo sapiens uncharacterized LOC100128361 (LOC100128361), non-coding RNA		chr9	95380331	95382817	0.0418678	0.11775	-1.5347	3.00013	4.33573
LHX6	NM_001242335;NM_014368;NM_199160;NM_001242334;NM_001242333	NM_001242335;NM_014368;NM_199160;NM_001242334;NM_001242333	uc004blx.4;uc010mvw.3;uc004bly.4;uc022bmx.1;uc022bmw.1	Homo sapiens LIM homeobox 6 (LHX6)	26468	chr9	124964855	124991091;124989865;124984019;124990707	2.96919e-06	0.00039376	-1.53395	5.47053	7.02853
CCDC103	NM_001258396;NM_213607;NM_001258398;NM_001258397;NM_001258395;NM_001258399	NM_001258396;NM_213607;NM_001258398;NM_001258397;NM_001258395;NM_001258399	uc031raz.1;uc002iho.4;uc031ray.1;uc031rba.1;uc031raw.1;uc031rax.1	Homo sapiens coiled-coil domain containing 103 (CCDC103)	388389	chr17	42977079	42981047	0.000381667	0.0044496	-1.53166	5.89318	7.35725
LGR6	AK123055;NM_021636;NM_001017404;NM_001017403;BC038795	NM_021636;NM_001017404;NM_001017403	uc001gxv.3;uc009xac.1;uc001gxu.3;uc001gxw.3;uc009xab.3	Homo sapiens leucine-rich repeat containing G protein-coupled receptor 6 (LGR6)		chr1	202163117;202208055;202172904;202183282	202288889;202276067	0.0307788	0.092943	-1.5316	2.51757	4.00921
SYCP2	AK308889;NM_014258	NM_014258	uc010gju.1;uc002yaz.3	Homo sapiens synaptonemal complex protein 2 (SYCP2), mRNA	10388	chr20	58474859;58438617	58507209;58494652	0.00329139	0.017798	-1.53156	4.70007	6.02411
CBS	BC011381;L00972;NM_001178008;NM_000071;NM_001178009	NM_001178008;NM_000071;NM_001178009	uc002zcs.1;uc002zcu.2;uc002zcw.3;uc002zcv.2;uc002zct.2	Homo sapiens cystathionine-beta-synthase (CBS)		chr21	44473300	44496040;44496472;44488514	0.000216499	0.0032019	-1.53099	7.19109	8.69114
LOC728554	NR_003615;AK310274	NR_003615;NM_032361	uc031sme.1;uc010jkr.3	Homo sapiens THO complex 3 pseudogene (LOC728554), non-coding RNA		chr5	177303255;177302261	177377733;177311269	4.25409e-07	0.00019869	-1.52325	9.90533	11.4213
PCED1B	NM_138371;CCDS8752;BC072670	NM_138371	uc001rpq.3;uc021qxi.1;uc001rpn.3	Homo sapiens PC-esterase domain containing 1B (PCED1B), mRNA		chr12	47473385;47628846;47610004	47630443;47630145	9.67482e-07	0.0002706	-1.52255	5.97823	7.48719
SEPT3	AK299919;NM_145733;NM_019106;AF285108	NM_145733;NM_019106	uc011apj.2;uc003bbs.4;uc010gys.3;uc003bbr.4	Homo sapiens septin 3 (SEPT3)	55964	chr22	42372930	42394225	0.0371053	0.10715	-1.5192	3.37734	4.73803
FRMPD1	BX648967;AK302854;AK302739;NM_014907	NM_014907	uc004aah.1;uc011lqm.2;uc004aag.1;uc011lqn.2	Homo sapiens FERM and PDZ domain containing 1 (FRMPD1), mRNA		chr9	37715634;37715641;37668001;37651051	37746901;37741313	0.0483676	0.13162	-1.5137	2.18014	3.32647
OAS1	AJ629455;NM_016816;AK301498;NM_001032409;NM_002534;AK300346	NM_016816;NM_001032409;NM_002534	uc010syo.2;uc009zwf.3;uc001tuc.3;uc010syn.2;uc001tud.3;uc001tub.3	Homo sapiens 2'-5'-oligoadenylate synthetase 1, 40/46kDa (OAS1)	4938	chr12	113344738	113354760;113357712;113355831;113369990	0.000616906	0.0059615	-1.50952	7.85311	9.46127
TMCC2	NM_014858;AY358192;NM_001242925;BC041019;AB001596;AK095816;BC053876	NM_014858;NM_001242925	uc010prf.2;uc031prv.1;uc021pia.1;uc001hcc.2;uc001hcb.2;uc001hca.3;uc001hcd.3	Homo sapiens cDNA FLJ37594 fis, clone BRCOC2007769;Homo sapiens transmembrane and coiled-coil domain family 2 (TMCC2)	9911	chr1	205237572;205198058;205215724;205197037;205226358;205240050;205225328	205242470;205242471	0.000412208	0.0046596	-1.50902	5.45915	7.12448
ZNF446	AK026153;NM_017908;AY279351	NM_017908	uc002qta.3;uc002qsz.3;uc010eur.3	Homo sapiens zinc finger protein 446 (ZNF446), mRNA	55663	chr19	58987794	58992597	0.00529004	0.024814	-1.50796	5.82944	7.16226
LINC00924	NR_027132;NR_027133	NR_027132;NR_027133	uc010urh.2;uc002btn.3	Homo sapiens long intergenic non-protein coding RNA 924 (LINC00924)	145820	chr15	95976321	96051076	0.00448885	0.022111	-1.50452	0	1.61564
MPZL3	BC143897;NM_198275;AK310966;AK296951	NM_198275	uc010rxz.2;uc009yzy.3;uc010rxy.2;uc001psm.3	Homo sapiens myelin protein zero-like 3 (MPZL3), mRNA		chr11	118100335	118123011	0.000368272	0.0043696	-1.50368	6.74721	8.13836
GNG2	NM_053064;BC060856;AK307171;BC041446;NM_001243774;NM_001243773	NM_053064;NM_001243774;NM_001243773	uc001wzk.3;uc001wzi.3;uc001wzj.3;uc021rte.1;uc001wzh.3;uc010aoc.2	Homo sapiens guanine nucleotide binding protein (G protein), gamma 2 (GNG2)		chr14	52327021;52344309;52313951	52434014;52436518	3.32902e-05	0.0011239	-1.50362	8.08632	9.51443
GPR68	CCDS9894;NM_001177676;NM_003485	NM_001177676;NM_003485	uc021ryk.1;uc001xzg.3;uc001xzh.3	Homo sapiens G protein-coupled receptor 68 (GPR68)		chr14	91700296;91698875	91701394;91710852;91720224	0.00872126	0.035753	-1.5005	3.25854	4.64799
LOC100129534	NR_024489	NR_024489	uc001ajc.3	Homo sapiens small nuclear ribonucleoprotein polypeptide N pseudogene (LOC100129534), non-coding RNA		chr1	2281852	2284100	0.000301761	0.0038466	-1.49837	3.42733	5.00221
LEFTY1	AK309263;NM_020997;AK298845	NM_020997;NM_001271681	uc009xej.2;uc010pvj.3;uc001hpo.3	Homo sapiens left-right determination factor 1 (LEFTY1), mRNA		chr1	226075235;226073981	226076846;226112040	0.000477112	0.0050747	-1.49779	0	1.55714
C10orf107	NM_173554	NM_173554	uc010qik.2	Homo sapiens chromosome 10 open reading frame 107 (C10orf107), mRNA	219621	chr10	63422718	63526091	0.0323177	0.096426	-1.49722	3.21086	4.58694
FILIP1	AB033101;NM_015687;BC136444;AL832009;BC029425	NM_015687	uc003pib.1;uc003phy.1;uc003pia.3;uc003phz.3;uc010kbe.3	Homo sapiens filamin A interacting protein 1 (FILIP1), mRNA	27145	chr6	76004606;76017799;76022112	76044506;76203496;76072719	0.0484661	0.13186	-1.48419	2.188	3.87773
SALL2	AK294051;NM_005407;AK293574;AK289358;AK001276;AK296414	NM_005407	uc001wbe.3;uc001wbg.1;uc010tly.2;uc010tlz.1;uc010tma.1;uc001wbf.3	Homo sapiens sal-like 2 (Drosophila) (SALL2), mRNA		chr14	21989472;21989231	21994362;22005337	0.00674405	0.02964	-1.48387	4.48401	5.9774
PAOX	AY541513;AY541517;AY541514;NM_152911;AY541524;NM_207128;NM_207127;AY541518	NM_207128;NM_207127;NM_152911	uc001lmz.3;uc001lmw.3;uc001lmy.3;uc001lnb.3;uc001lmv.3;uc001lmx.3;uc001lnc.3;uc001lna.3	Homo sapiens polyamine oxidase (exo-N4-amino) (PAOX)		chr10	135192740	135205198	0.0389542	0.11146	-1.48124	2.4688	3.95926
TRPV4	NM_021625;NM_001177428;AB032427;NM_001177433;NM_147204;NM_001177431	NM_021625;NM_001177428;NM_001177433;NM_147204;NM_001177431	uc021rdp.1;uc001tpk.2;uc001tpj.2;uc001tpg.2;uc001tph.2;uc001tpi.2	Homo sapiens transient receptor potential cation channel, subfamily V, member 4 (TRPV4)	59341	chr12	110220891	110252696;110271212;110252632;110252601	0.000172277	0.0027878	-1.48073	6.78763	8.30874
ARMC3	NM_173081;AK302985;AK302104;AK090961	NM_173081	uc001irn.1;uc010qcv.2;uc010qcw.2;uc001irm.4	Homo sapiens armadillo repeat containing 3 (ARMC3), mRNA		chr10	23216953;23244124	23250656;23326514	0.00871368	0.035729	-1.47648	3.52601	4.78915
WDR93	AK097525;AK304683;AK302032;NM_020212	NM_020212	uc002bok.4;uc002boj.3;uc010upz.2;uc010bnr.3	Homo sapiens WD repeat domain 93 (WDR93), mRNA	56964	chr15	90234027;90264340	90286869;90247708	0.0060517	0.027355	-1.47531	3.71962	5.44899
WNT3A	BC103923;NM_033131	NM_033131	uc001hrp.2;uc001hrq.2	Homo sapiens wingless-type MMTV integration site family, member 3A (WNT3A), mRNA		chr1	228194722	228248972;228248168	0.0125041	0.046785	-1.47045	2.49645	4.23567
TSPAN10	NM_031945;AK096926;AK055832;BC021923;AB593081	NM_031945	uc002kaw.2;uc021ufc.1;uc010did.2;uc002kav.1;uc010die.3	Homo sapiens tetraspanin 10 (TSPAN10), mRNA;Homo sapiens TSPAN10 mRNA for tetraspanin-10, complete cds, clone: HP05543-ARe53H11		chr17	79609332;79604196	79606203;79613607;79615779;79612655	0.00455264	0.022332	-1.47015	4.4082	5.89938
PTPRH	NM_002842;AK097257;NM_001161440	NM_002842;NM_001161440	uc002qjq.3;uc002qjs.2;uc010esv.3	Homo sapiens protein tyrosine phosphatase, receptor type, H (PTPRH)	5794	chr19	55692614;55705381	55720874	1.39216e-05	0.00071345	-1.4662	6.87468	8.36034
WASF3	BC050283;NM_006646	NM_006646	uc001uqw.3;uc001uqv.3	Homo sapiens WAS protein family, member 3 (WASF3), mRNA		chr13	27131839	27263082	1.03765e-05	0.00061465	-1.46591	6.77236	8.20212
VWA7	NM_025258;AK098390;AK304058	NM_025258	uc011hui.1;uc011fhn.1;uc011enr.1;uc011gfk.1;uc011fhl.2;uc011fhm.1;uc003nxd.2;uc011enq.2;uc011ens.1;uc011gfi.2;uc011huh.2;uc011gfj.1;uc011jne.1;uc011dog.2;uc011jnc.2;uc011huj.1;uc011jnd.1;uc011doh.1	Homo sapiens von Willebrand factor A domain containing 7 (VWA7), mRNA		chr6;chr6_dbb_hap3;chr6_ssto_hap7;chr6_mcf_hap5;chr6_cox_hap2	3113067;31736794;3067606;3243606;31733370;3246367;3018952;31734021;3116490;3064834;3242957	3124805;31745108;3254679;3075920;3030690	0.0120592	0.045459	-1.46343	4.56707	5.71167
DYX1C1	NM_130810;NM_001033560;NM_001033559;AK302316	NM_130810;NM_001033560;NM_001033559	uc002adb.3;uc002adc.3;uc002add.3;uc010ugi.2	Homo sapiens dyslexia susceptibility 1 candidate 1 (DYX1C1)	161582	chr15	55709953;55702722;55722505	55790782;55800432	0.00425545	0.021312	-1.46333	6.88747	8.22811
MT1F	NM_005949	NM_005949	uc002ejt.3	Homo sapiens metallothionein 1F (MT1F), mRNA	4494	chr16	56691854	56693215	0.00285818	0.016094	-1.46116	5.19812	6.76467
FBXW9	AK302744;AY736034;NM_032301	NM_032301	uc010xmp.2;uc010dyx.2;uc002mum.1	Homo sapiens F-box and WD repeat domain containing 9 (FBXW9), mRNA	84261	chr19	12799896;12799120;12799729	12807395;12807455	0.00281425	0.015938	-1.46045	7.62058	8.8653
DZANK1	AK299746;CR749327;AK131451;BC036231;AK295073;NM_001099407;AK055544;DQ104738	NM_001099407	uc010zsa.2;uc002wqs.4;uc002wqq.4;uc002wqu.1;uc010gct.1;uc010zrz.2;uc002wqp.4;uc002wqr.4	Homo sapiens double zinc ribbon and ankyrin repeat domains 1 (DZANK1), mRNA	55184	chr20	18394991;18364010	18447829;18446050;18414409;18447645;18393497	0.00176789	0.011728	-1.45944	5.70093	7.24666
DYRK1B	NM_004714;NM_006484;BC009688;NM_006483	NM_004714;NM_006484;NM_006483	uc002oml.3;uc002omj.3;uc002omi.3;uc002omk.3	Homo sapiens dual-specificity tyrosine-(Y)-phosphorylation regulated kinase 1B (DYRK1B)	9149	chr19	40320845;40315989	40324841	0.0005849	0.0057744	-1.45859	6.00007	7.33666
KIAA1199	AY581149;NM_018689	NM_018689	uc002bfw.1;uc010unn.1	Homo sapiens KIAA1199 (KIAA1199), mRNA	57214	chr15	81071711	81243999	2.47696e-05	0.00094818	-1.45684	6.59873	8.11545
WDR34	NM_052844;AK302098	NM_052844	uc011mbi.2;uc004bvq.1	Homo sapiens WD repeat domain 34 (WDR34), mRNA		chr9	131395939;131398127	131403218;131419129	0.00122479	0.0092275	-1.45535	9.37823	10.6783
SEMA6C	NM_030913;NM_001178062;AK311613;NM_001178061	NM_030913;NM_001178062;NM_001178061	uc001ewv.3;uc009wml.2;uc001eww.3;uc001ewu.3	Homo sapiens sema domain, transmembrane domain (TM), and cytoplasmic domain, (semaphorin) 6C (SEMA6C)	10500	chr1	151104162;151109332	151119140	0.00318956	0.01739	-1.45484	4.91905	6.20853
ARHGEF33	NM_001145451	NM_001145451	uc021vgd.1	Homo sapiens Rho guanine nucleotide exchange factor (GEF) 33 (ARHGEF33), mRNA	100271715	chr2	39146503	39202590	0.0129451	0.04793	-1.45232	1.18592	2.41038
GJD4	NM_153368	NM_153368	uc001iyy.1	Homo sapiens gap junction protein, delta 4, 40.1kDa (GJD4), mRNA	219770	chr10	35894337	35897863	0.0144176	0.052105	-1.45232	0.794943	2.63397
PLEKHD1	NM_001161498;AK126770	NM_001161498	uc001xli.2;uc010ttf.1	Homo sapiens pleckstrin homology domain containing, family D (with coiled-coil domains) member 1 (PLEKHD1), mRNA		chr14	69951470	69995215;69970407	0.0487415	0.13241	-1.45232	1.40062	2.41038
RP11-150O12.3:ENSG00000254290									0.0487451	0.13241	-1.4503	0.788797	2.62094
OAS3	AK000608;BC012015;NM_006187	NM_006187	uc001tue.3;uc001tug.3;uc001tuf.3	Homo sapiens 2'-5'-oligoadenylate synthetase 3, 100kDa (OAS3), mRNA	4940	chr12	113376248	113411054;113383122;113380100	3.22967e-05	0.0011051	-1.44866	10.353	11.8524
AK055272	AK055272		uc002fmo.1	Homo sapiens cDNA FLJ30710 fis, clone FCBBF2001299		chr16	89112579	89119373	0.0203988	0.067769	-1.44812	3.02183	4.73594
GRHL3	NM_001195010;AY231161;NM_198173;NM_021180;NM_198174	NM_001195010;NM_198173;NM_021180;NM_198174	uc001biz.3;uc021oix.1;uc001bix.3;uc021oiw.1;uc001biy.3	Homo sapiens grainyhead-like 3 (Drosophila) (GRHL3)	57822	chr1	24645811;24646055;24649529	24681808;24690970	2.88903e-05	0.0010257	-1.4441	5.3229	6.7841
RTN4R	NM_023004;AK054602	NM_023004	uc002zru.3;uc002zrv.3	Homo sapiens reticulon 4 receptor (RTN4R), mRNA		chr22	20228937	20255816;20231207	0.0494877	0.13401	-1.43124	5.97274	7.00719
HLA-DMA	NM_006120;AK298081	NM_006120	uc011hfo.1;uc011esk.1;uc011glf.1;uc011dqm.1;uc011fow.1;uc011jtr.1;uc011jts.1;uc011esl.1;uc011gle.1;uc011iay.1;uc011iyh.1;uc011hfp.1;uc011iyi.1;uc011iax.1;uc003ocm.2;uc011fov.1	Homo sapiens major histocompatibility complex, class II, DM alpha (HLA-DMA), mRNA		chr6_apd_hap1;chr6_mann_hap4;chr6_qbl_hap6;chr6;chr6_dbb_hap3;chr6_ssto_hap7	4204400;4197728;4203376;32917411;4198752;4374625;4149540;32916390;4348170	4351658;4202240;4207888;4153028;4378111;32920899	0.00231907	0.013989	-1.43011	4.96578	6.44331
CPT1C	AK309087;AK299866;NM_152359;NM_001136052;AK096516;NM_001199753;NM_001199752;AL831876	NM_001136052;NM_001199753;NM_001199752;NM_152359	uc002ppi.3;uc010ybc.1;uc010eng.3;uc002ppk.3;uc010eni.1;uc002ppl.4;uc002ppj.3;uc010enh.3	Homo sapiens carnitine palmitoyltransferase 1C (CPT1C)	126129	chr19	50194894;50194364;50209165	50216988;50216321;50215600	0.000310357	0.0039096	-1.42841	6.11685	7.55335
DNAH2	AK292607;AB385476;NM_020877;AK128517	NM_020877	uc002git.3;uc010cnm.1;uc002giu.1;uc010vuk.2	Homo sapiens dynein, axonemal, heavy chain 2 (DNAH2), mRNA	146754	chr17	7621078;7623038;7707573	7735093;7737058;7647219	0.000296009	0.0038138	-1.42734	5.95099	7.52873
PRAF2	AK294088;NM_007213	NM_007213	uc011mmt.2;uc004dmi.3	Homo sapiens PRA1 domain family, member 2 (PRAF2), mRNA		chrX	48928817	48937564;48931662	0.037884	0.109	-1.42597	2.62325	3.87454
KIF17	NM_001122819;NM_020816;BC040639;BC036871	NM_001122819;NM_020816	uc001bds.4;uc009vpx.3;uc001bdr.4;uc001bdp.4	Homo sapiens kinesin family member 17 (KIF17)		chr1	20990506	21024981;21011681;21044317	0.0254053	0.080018	-1.42287	2.84316	3.88462
ACSL4	AK307566;Y12777;NM_004458;NM_022977	NM_004458;NM_022977	uc004eok.2;uc004eoj.2;uc004eoi.2;uc010npp.1	Homo sapiens acyl-CoA synthetase long-chain family member 4 (ACSL4)	2182	chrX	108906439;108884563	108976621	5.70931e-06	0.00047191	-1.4225	9.34308	10.7934
AK055712	AK055712		uc001tma.3	Homo sapiens cDNA FLJ31150 fis, clone IMR322001534		chr12	107347806	107349275	0.0113801	0.043597	-1.42129	3.5494	4.75741
CEACAM1	NM_001024912;M72238;NM_001184813;M76744;NM_001712;NM_001184815;NM_001205344;NM_001184816;D90313;M76742;M69176	NM_001024912;NM_001205344;NM_001184816;NM_001184813;NM_001712;NM_001184815	uc002otw.3;uc010eik.3;uc002otv.3;uc002oty.3;uc002oua.3;uc002otz.3;uc002ouc.3;uc010eii.3;uc002otx.3;uc002oub.3;uc010eij.3	Homo sapiens carcinoembryonic antigen-related cell adhesion molecule 1 (biliary glycoprotein) (CEACAM1)	634	chr19	43022665;43011457;43024691	43032661;43025673	0.00151578	0.01056	-1.41577	5.51781	6.92143
SMIM13	NM_001135575	NM_001135575	uc011dio.2	Homo sapiens small integral membrane protein 13 (SMIM13), mRNA	221710	chr6	11094265	11138969	0.000239913	0.0033912	-1.4088	8.6495	10.1026
BCRP2	NR_037566	NR_037566	uc011aia.3	Homo sapiens breakpoint cluster region pseudogene 2 (BCRP2), non-coding RNA	400892	chr22	21457304	21476575	0.0152624	0.054341	-1.40654	2.40976	4.12419
UCP1	BC098352;NM_021833	NM_021833	uc011chk.2;uc011chj.2	Homo sapiens uncoupling protein 1 (mitochondrial, proton carrier) (UCP1), nuclear gene encoding mitochondrial protein, mRNA	7350	chr4	141481049	141489959	0.00199044	0.012642	-1.40653	3.3031	4.7088
MT1A	AY077636;NM_005946	NM_005946	uc002eji.3;uc002ejq.3	Homo sapiens metallothionein 1A (MT1A), mRNA		chr16	56672577;56642477	56673999	0.000895528	0.0075533	-1.40337	2.07044	3.3861
FBXO24	NM_001163499;NM_033506;AF174604;BC032497;AK310487;NM_012172	NM_001163499;NM_033506;NM_012172	uc003uvm.1;uc011kjz.1;uc010lha.1;uc003uvl.1;uc003uvn.1;uc011kka.1	Homo sapiens F-box protein 24 (FBXO24)	26261	chr7	100187195;100183955	100190640;100193329;100198740	0.00626312	0.028026	-1.401	2.1236	3.56214
BC045731	BC045731		uc002ctg.3;uc002ctj.1	Homo sapiens cDNA FLJ42988 fis, clone BRTHA2008955;Homo sapiens cDNA clone IMAGE:4818335		chr16	3087250;3101995	3087800;3109336	0.0287127	0.088004	-1.401	2.23655	3.44645
SMAD7	NM_001190821;NM_001190823;NM_005904;NM_001190822	NM_001190821;NM_001190823;NM_005904;NM_001190822	uc002ldf.3;uc021ujr.1;uc002ldg.3;uc010xde.2	Homo sapiens SMAD family member 7 (SMAD7)	4092	chr18	46446222	46475703;46469177;46477081	0.00207594	0.01296	-1.40019	5.38135	6.68887
ZNHIT2	NM_014205	NM_014205	uc001ocw.3	Homo sapiens zinc finger, HIT-type containing 2 (ZNHIT2), mRNA	741	chr11	64883874	64885170	0.0337277	0.099607	-1.40001	6.00865	7.14614
FGD3	NM_033086;AK292676;AK301974;BC032232;NM_001083536	NM_033086;NM_001083536	uc011luc.1;uc004asw.2;uc004ata.3;uc004asx.2;uc004asz.2	Homo sapiens FYVE, RhoGEF and PH domain containing 3 (FGD3)	89846	chr9	95736717;95765206;95726242;95777341;95709600	95782902;95798518	0.0214295	0.070283	-1.3985	4.84295	6.31941
AC144450.2:ENSG00000203635									0.0139741	0.050831	-1.39806	2.38349	3.81923
SLC34A3	NM_001177316;NM_001177317;AL832449;NM_080877	NM_001177316;NM_001177317;NM_080877	uc004cmc.1;uc011met.2;uc022bqf.1;uc004cmf.1	Homo sapiens solute carrier family 34 (sodium phosphate), member 3 (SLC34A3)	142680	chr9	140123399;140125208;140125384	140131006;140128684	0.0451671	0.12457	-1.39806	2.11511	3.65274
CCDC11	NM_145020	NM_145020	uc002lee.2	Homo sapiens coiled-coil domain containing 11 (CCDC11), mRNA		chr18	47753562	47792865	0.021091	0.069477	-1.39758	2.13332	3.93936
COCH	AK130273;NM_001135058;BC007230;NM_004086	NM_001135058;NM_004086	uc001wqq.4;uc001wqp.2;uc001wqt.1;uc001wqr.2	Homo sapiens cochlin (COCH)	1690	chr14	31349657;31343740	31364261;31359822	0.033376	0.098839	-1.39672	3.69518	5.19433
PSAT1	NM_058179;NM_021154	NM_058179;NM_021154	uc004ala.3;uc004alb.3	Homo sapiens phosphoserine aminotransferase 1 (PSAT1)		chr9	80912058	80945009	1.43659e-05	0.00072455	-1.39464	10.7769	12.2269
IFI44L	AK303187;AK316232;NM_006820	NM_006820	uc010oro.2;uc010orq.2;uc010orp.2	Homo sapiens interferon-induced protein 44-like (IFI44L), mRNA		chr1	79086087	79111830	0.000330278	0.0040702	-1.39436	8.31313	9.84085
AMIGO2	CCDS8751;AL833007;NM_181847;NM_001143668	NM_181847;NM_001143668	uc001rpl.3;uc001rpk.3;uc001rpm.3;uc021qxg.1	Homo sapiens adhesion molecule with Ig-like domain 2 (AMIGO2)	347902	chr12	47469489;47471216	47473734;47472785	1.86778e-06	0.00034173	-1.39169	11.3285	12.7621
C1orf233	NM_001242659	NM_001242659	uc021oes.1	Homo sapiens chromosome 1 open reading frame 233 (C1orf233), mRNA	643988	chr1	1533387	1535476	0.0175233	0.060519	-1.38721	5.11149	6.31899
MFAP3L	CCDS43281;NM_001009554;NM_021647	NM_001009554;NM_021647	uc003isp.4;uc021xuj.1;uc003isn.4	Homo sapiens microfibrillar-associated protein 3-like (MFAP3L)	9848	chr4	170907747;170912528	170913449;170924935;170947429	0.0216258	0.070715	-1.38709	3.93816	5.33175
ZNF114	BC125068;NM_153608;AK291575;BC014935	NM_153608	uc002pim.1;uc010elv.1;uc002pil.1;uc002pin.2	Homo sapiens zinc finger protein 114 (ZNF114), mRNA	163071	chr19	48774159;48774501;48773355;48784895	48790863	0.0040887	0.020687	-1.38521	4.38913	5.58307
ZNF214	AK313462;BC144405;NM_013249	NM_013249	uc001mfa.2;uc010ray.1;uc009yfh.1	Homo sapiens zinc finger protein 214 (ZNF214), mRNA		chr11	7020548	7041586	0.0114088	0.043683	-1.38428	5.87987	7.10927
RSPH1	NM_080860	NM_080860	uc002zbg.3	Homo sapiens radial spoke head 1 homolog (Chlamydomonas) (RSPH1), mRNA		chr21	43892596	43916401	0.012465	0.046673	-1.38415	3.12142	4.56279
C7orf13	NR_026865	NR_026865	uc003wmm.3	Homo sapiens chromosome 7 open reading frame 13 (C7orf13), non-coding RNA		chr7	156431059	156433348	0.00596887	0.027062	-1.38403	5.51712	6.65795
RUSC1-AS1	AX748038;NM_001039517	NM_001039517	uc001fki.3;uc001fkh.1	Homo sapiens RUSC1 antisense RNA 1 (RUSC1-AS1), mRNA		chr1	155286653;155290250	155293938;155291335	0.0203811	0.067739	-1.38339	2.32714	3.59406
SMIM5	NM_001162995	NM_001162995	uc002jow.2	Homo sapiens small integral membrane protein 5 (SMIM5)	643008	chr17	73629513	73637486	0.0333049	0.098711	-1.38339	2.12269	3.35888
SERPINE2	NM_001136528;NR_073116;NM_006216;NM_001136530	NM_001136528;NM_006216;NM_001136530	uc002vnv.2;uc010zlr.1;uc031rrk.1;uc002vnu.2	Homo sapiens serpin peptidase inhibitor, clade E (nexin, plasminogen activator inhibitor type 1), member 2 (SERPINE2)	5270	chr2	224839764	224896195;224903357;224904036	8.88461e-07	0.0002706	-1.38289	9.67099	11.0516
FAM43A	NM_153690	NM_153690	uc003fuj.3	Homo sapiens family with sequence similarity 43, member A (FAM43A), mRNA	131583	chr3	194406621	194409766	0.00245067	0.014498	-1.3817	5.78284	7.31676
B3GALT4	NM_003782	NM_003782	uc003odr.3;uc011icu.1;uc011gmy.1;uc011jag.1;uc011fqt.1	Homo sapiens UDP-Gal:betaGlcNAc beta 1,3-galactosyltransferase, polypeptide 4 (B3GALT4), mRNA		chr6_qbl_hap6;chr6;chr6_dbb_hap3;chr6_mcf_hap5	4526238;4477155;4718690;33244916	4720376;4527924;33246602;4478841	0.00214703	0.013283	-1.38131	4.7205	5.98607
FOSB	EU178111;EU178116;EU178115;NM_001114171;EU178110;EU178113;AK225070;EU178114;NM_006732;EU178112	NM_001114171;NM_006732	uc010eka.1;uc002pbw.3;uc010ekb.1;uc002pby.4;uc010ekd.1;uc010ekc.2;uc002pbx.4;uc010eke.3;uc010ekf.3;uc010ekg.3	Homo sapiens FBJ murine osteosarcoma viral oncogene homolog B (FOSB)	2354	chr19	45971252	45975327;45978436;45978437	0.0192547	0.065072	-1.3811	3.89557	5.08029
TMEM53	NM_024587;AK295356;AK310016;AK296548	NM_024587	uc001cmc.3;uc009vxh.1;uc001cmd.3;uc010ola.1	Homo sapiens transmembrane protein 53 (TMEM53), mRNA		chr1	45119653;45119500;45119908	45140099;45125967;45139750	0.00101785	0.0082274	-1.3809	4.55279	5.90907
VMO1	NM_001144941;NM_001144940;NM_001144939;NM_182566	NM_001144941;NM_001144940;NM_001144939;NM_182566	uc002fyy.3;uc010vsh.2;uc002fyx.3;uc010vsi.2	Homo sapiens vitelline membrane outer layer 1 homolog (chicken) (VMO1)	284013	chr17	4688579	4689729	0.00556657	0.025715	-1.37852	2.23511	3.55951
C11orf84	NM_138471	NM_138471	uc001nxt.3	Homo sapiens chromosome 11 open reading frame 84 (C11orf84), mRNA	144097	chr11	63580922	63595190	0.00122458	0.0092275	-1.37728	9.17219	10.3978
MMP19	NM_002429;NR_073606;U38322;NM_001272101	NM_002429;NR_073606;NM_001272101	uc010spw.3;uc001sib.4;uc001sid.4;uc001sia.3	Homo sapiens matrix metallopeptidase 19 (MMP19)		chr12	56229213	56233818;56236767	0.00917456	0.037149	-1.3769	3.44408	4.65401
UBE2K	AK093533;AK307130;AK295846;NM_001111112;NM_001111113;NM_005339	NM_001111112;NM_001111113;NM_005339	uc003guq.4;uc011byq.2;uc010ifn.3;uc003guu.4;uc003gut.4;uc003gus.4	Homo sapiens ubiquitin-conjugating enzyme E2K (UBE2K)	3093	chr4	39699663;39699758	39784410	6.68258e-06	0.00049411	-1.37664	10.3346	11.7408
CYTH4	AK024428;BC017780;NM_013385;AK304453	NM_013385	uc003arf.3;uc003ard.4;uc011amw.2;uc003are.2	Homo sapiens cytohesin 4 (CYTH4), mRNA	27128	chr22	37678494	37694415;37711389;37706815	0.00829813	0.03448	-1.37386	3.65969	4.8714
LRRC56	NM_198075	NM_198075	uc010qvz.2	Homo sapiens leucine rich repeat containing 56 (LRRC56), mRNA	115399	chr11	537521	554916	0.0333821	0.098839	-1.37299	3.36072	5.21207
CCNB3	AK292454;AY927611;NM_033670;AJ314766;NM_033031	NM_033670;NM_033031	uc004doy.3;uc004dpa.3;uc004doz.3;uc010njq.3;uc004dox.4	Homo sapiens cyclin B3 (CCNB3)	85417	chrX	49969415;50027541;50084705	50094911	0.00797528	0.033519	-1.36879	3.62071	4.9541
AK055332	AK055332		uc003ybn.3	Homo sapiens cDNA FLJ30770 fis, clone FEBRA2000734	101927040	chr8	80681614	80783972	0.0249341	0.078895	-1.36852	4.29794	5.61861
RFX1	NM_002918;AK309824	NM_002918	uc002mxv.3;uc010dzi.2	Homo sapiens regulatory factor X, 1 (influences HLA class II expression) (RFX1), mRNA		chr19	14072341;14080451	14117134	0.00650428	0.028827	-1.36614	7.38262	8.55038
TRIM46	AK026882;NM_001256599;NR_046328;NM_001256600;AK310429;NR_046327;AK308637;NM_025058;BC069568;NR_046329;AK308075;NM_001256601	NM_001256599;NM_001256600;NR_046327;NR_046329;NM_025058;NM_001256601	uc001fhs.2;uc001fhu.2;uc001fhq.4;uc010pfa.2;uc001fhw.2;uc009wpe.1;uc009wpg.1;uc009wpf.2;uc001fht.2;uc031pps.1;uc001fhr.4;uc010pez.2	Homo sapiens tripartite motif containing 46 (TRIM46)	80128	chr1	155147069;155147229;155145420;155147076;155146262	155154625;155157447;155148927;155153071	0.00571074	0.026174	-1.36613	4.52	5.94381
ZNF783	NM_001195220	NM_001195220	uc011kuo.2	Homo sapiens zinc finger family member 783 (ZNF783), mRNA	100289678	chr7	148959261	148982085	4.3525e-06	0.00043001	-1.36583	7.71666	9.06591
FAM46C	CCDS896;NM_017709	NM_017709	uc021osq.1;uc001ehe.3	Homo sapiens family with sequence similarity 46, member C (FAM46C), mRNA	54855	chr1	118165490;118148603	118166666;118171011	0.000317293	0.0039748	-1.36078	5.05728	6.32763
SLC6A9	AK315933;AK295659;NM_001024845;NM_006934;NR_048549;NM_001261380;NM_201649;NR_048548;AK304057	NM_001024845;NM_006934;NM_201649;NM_001261380;NR_048548	uc001clm.4;uc010okn.3;uc001cln.4;uc010okm.2;uc009vxe.2;uc001cll.4;uc010okp.2;uc009vxd.4;uc010oko.3	Homo sapiens solute carrier family 6 (neurotransmitter transporter, glycine), member 9 (SLC6A9)	6536	chr1	44466438;44457171;44462154	44497164;44483012;44482228	2.70562e-05	0.00098527	-1.36068	8.22005	9.60834
COL1A1	NM_000088;JQ236861	NM_000088	uc002iqm.3;uc031rdc.1	Homo sapiens collagen, type I, alpha 1 (COL1A1), mRNA	1277	chr17	48261456	48279000	0.00145791	0.010323	-1.3604	8.06535	9.35179
ENKUR	NM_001270383;NR_072992;NM_145010	NM_001270383;NM_145010	uc001ish.2;uc031ptm.1;uc001isg.2	Homo sapiens enkurin, TRPC channel interacting protein (ENKUR)	219670	chr10	25270907	25351208;25305085	0.0257533	0.080834	-1.35872	2.66415	3.98495
PNPLA3	NM_025225;AK308995	NM_025225	uc003bei.1;uc010gzm.1	Homo sapiens patatin-like phospholipase domain containing 3 (PNPLA3), mRNA	80339	chr22	44319618	44343448;44360433	0.0283887	0.087236	-1.35872	2.66415	3.78866
SPTBN4	AK309418;NM_025213;AF324063;AK054915;AY004226;NM_020971;AK308547;AF324064	NM_025213;NM_020971	uc010egz.1;uc002onz.3;uc002onx.3;uc002ooa.3;uc010egy.1;uc031rks.1;uc002ony.3;uc010egx.3	Homo sapiens spectrin, beta, non-erythrocytic 4 (SPTBN4)	57731	chr19	41077449;40973125;40972147;41036672;41036394;41018512	41061208;41066658;41040763;41082365	0.0308617	0.093122	-1.3587	1.8739	3.32545
KLF2	NM_016270	NM_016270	uc002ndw.3	Homo sapiens Kruppel-like factor 2 (lung) (KLF2), mRNA	10365	chr19	16435650	16438339	0.0401325	0.11394	-1.35848	2.67515	4.33789
DNAJC28	NM_001040192;NM_017833;CCDS13626	NM_001040192;NM_017833	uc002yrv.3;uc002yrw.3;uc021wim.1	Homo sapiens DnaJ (Hsp40) homolog, subfamily C, member 28 (DNAJC28)		chr21	34860237;34860533	34863790;34864023;34861700	0.0471885	0.12903	-1.35773	4.32519	5.25414
EPS8L1	AF282167;NM_133180;AK309305;AK309908;AK296732;BC004907;NM_017729;AK057052	NM_133180;NM_017729	uc010yfr.2;uc002qiw.3;uc010ess.1;uc002qiu.3;uc010esu.1;uc002qis.4;uc002qiv.3;uc010est.1	Homo sapiens EPS8-like 1 (EPS8L1)	54869	chr19	55591759;55593305;55587723;55583387;55587220;55593060	55596010;55597341;55597560;55599291	0.000966926	0.0079509	-1.35739	7.56495	8.76088
ACOT11	AK091112;NM_147161;BC001517;NM_015547	NM_147161;NM_015547	uc001cxj.2;uc001cxm.2;uc001cxl.2;uc001cxk.3	Homo sapiens acyl-CoA thioesterase 11 (ACOT11)	26027	chr1	55007929;55013806	55100417;55064515;55076005	0.000370601	0.0043762	-1.35572	6.77713	8.08223
IFFO1	NR_036467;AK095106;BC113848;NM_001039670;BC103819;NM_001193457;BC114454;NM_080730;BX648743	NM_001193457;NM_080730;NR_036467;NM_001039670	uc001qpc.2;uc001qpg.3;uc001qoy.3;uc010sfe.2;uc001qpe.2;uc001qpf.2;uc001qpa.2;uc001qpb.1;uc001qoz.2	Homo sapiens intermediate filament family orphan 1 (IFFO1)		chr12	6647538;6648126;6648693	6658279;6665249;6661066;6659633	0.023618	0.075638	-1.35434	2.38301	3.45105
CALCRL	NM_001271751;NM_005795;DQ280491	NM_001271751;NM_005795	uc002upv.5;uc002upw.3;uc010frt.4	Homo sapiens calcitonin receptor-like (CALCRL)		chr2	188206689;188293063	188313021	0.0272776	0.084438	-1.35434	2.2365	3.45055
LINC00086	NR_024359	NR_024359	uc004eyv.4	Homo sapiens long intergenic non-protein coding RNA 86 (LINC00086), non-coding RNA	399668	chrX	134555867	134560225	0.0378185	0.10883	-1.35434	2.11511	3.69479
PRB3	NM_006249	NM_006249	uc001qzs.3	Homo sapiens proline-rich protein BstNI subfamily 3 (PRB3), mRNA		chr12	11418856	11422641	0.00140851	0.010077	-1.34798	3.52605	4.84763
HIST1H3F	NM_021018;BC052981;CCDS4590	NM_021018	uc003nhg.1;uc003nhb.2;uc021ymt.1	Homo sapiens histone cluster 1, H3f (HIST1H3F), mRNA		chr6	26250369;26197067;26224426	26250835;26226589;26197478	0.023181	0.074676	-1.34793	5.79967	6.88389
BC042913	BC042913		uc004aus.1	Homo sapiens cDNA FLJ41071 fis, clone 3NB692003538	101928099	chr9	97317350	97330409	0.0370407	0.10705	-1.34638	4.58042	5.97587
SH3TC1	AK126165;BC030283;AX748202;NM_018986	NM_018986	uc003gky.3;uc003gkv.4;uc003gkx.4;uc003gkw.4	Homo sapiens SH3 domain and tetratricopeptide repeats 1 (SH3TC1), mRNA	54436	chr4	8201059;8230877	8242830	0.0101442	0.039977	-1.34449	5.71394	6.95843
PRSS12	NM_003619	NM_003619	uc003ica.2	Homo sapiens protease, serine, 12 (neurotrypsin, motopsin) (PRSS12), mRNA	8492	chr4	119201192	119273922	0.00114761	0.0088708	-1.34409	5.56805	6.92303
ZNF491	NM_152356;CCDS12267	NM_152356	uc002mso.1;uc021upj.1	Homo sapiens zinc finger protein 491 (ZNF491), mRNA	126069	chr19	11909390;11916768	11918082;11919306	0.014544	0.052433	-1.34386	3.78527	5.0953
ISLR2	NM_001130137;NM_020851;CCDS10259;NM_001130138;NM_001130136	NM_001130137;NM_020851;NM_001130138;NM_001130136	uc002axe.3;uc002axd.3;uc010bjg.3;uc010bjf.3;uc021sqe.1	Homo sapiens immunoglobulin superfamily containing leucine-rich repeat 2 (ISLR2)		chr15	74421995;74422742;74422589;74425095;74421714	74429143;74427333	0.0057032	0.026155	-1.34319	4.89083	6.07682
HTATSF1P2	NR_033884	NR_033884	uc031smp.1	Homo sapiens HIV-1 Tat specific factor 1 pseudogene 2 (HTATSF1P2), non-coding RNA		chr6	3020389	3025005	0.00778528	0.032945	-1.34304	3.388	4.82526
THOC3	NM_032361;BC066325	NM_032361	uc003mdg.5;uc003mdh.4	Homo sapiens THO complex 3 (THOC3), mRNA	84321	chr5	175386533;175387804	175395318	5.56494e-07	0.00021042	-1.34008	10.7232	12.0887
NNMT	NM_006169;BC000234	NM_006169	uc001pos.1;uc001por.1	Homo sapiens nicotinamide N-methyltransferase (NNMT), mRNA	4837	chr11	114166534;114128552	114183238	1.17156e-06	0.00029562	-1.34007	8.74737	10.083
SLC25A45	AY597807;NM_182556;NM_001077241;NM_001278251;NM_001278250	NM_182556;NM_001077241;NM_001278251;NM_001278250	uc009yqi.1;uc001ods.1;uc001odq.2;uc001odr.1;uc001odt.1	Homo sapiens solute carrier family 25, member 45 (SLC25A45)	283130	chr11	65142662	65151172;65149857;65149440;65150142	0.0157733	0.055818	-1.33876	4.87484	5.95985
UGDH	NM_003359;NM_001184701;NM_001184700	NM_003359;NM_001184701;NM_001184700	uc011byp.2;uc003gul.2;uc003guk.2	Homo sapiens UDP-glucose 6-dehydrogenase (UGDH)	7358	chr4	39500374	39529218	0.000359374	0.004299	-1.33843	9.51044	10.8814
WNT11	JQ715612;NM_004626;AK075540	NM_004626	uc001oxe.3;uc031qcv.1;uc001oxf.1	Homo sapiens wingless-type MMTV integration site family, member 11 (WNT11), mRNA	7481	chr11	75897369;75902607	75921803;75917542;75917574	0.00309215	0.017035	-1.33836	1.61338	3.07235
WNT2B	NM_004185;AK127449;NM_024494	NM_004185;NM_024494	uc001ecb.3;uc009wgg.3;uc001eca.3	Homo sapiens wingless-type MMTV integration site family, member 2B (WNT2B)	7482	chr1	113010039;113051369	113063910	0.00426436	0.021352	-1.33836	1.61338	3.34668
TMEM150C	AK297434;NM_001080506	NM_001080506	uc003hmy.1;uc011ccj.1	Homo sapiens transmembrane protein 150C (TMEM150C), mRNA	441027	chr4	83405603	83483126;83483510	0.00371799	0.019306	-1.33788	3.10199	4.48008
TENM4	HE578287;NM_001098816;AK309124;AK127101	NM_001098816	uc001ozl.4;uc001ozk.4;uc021qnz.1;uc009yvc.3	Homo sapiens teneurin transmembrane protein 4 (TENM4), mRNA		chr11	78775643;78600829;78364327	78781054;78980718;79151695;78387450	0.00607702	0.027426	-1.33703	5.10535	6.33503
KCNK5	NM_003740	NM_003740	uc003oon.3	Homo sapiens potassium channel, subfamily K, member 5 (KCNK5), mRNA	8645	chr6	39156746	39197251	0.00158844	0.010914	-1.33585	5.87889	7.29508
IL17RE	NM_153480;NM_001193380;AK096801;NM_153483;BC063110;AK096793;AK298025	NM_153480;NM_001193380;NM_153483	uc003btw.3;uc011atn.1;uc003btx.3;uc003bty.3;uc003btv.3;uc010hcq.3;uc003btu.3	Homo sapiens interleukin 17 receptor E (IL17RE)	132014	chr3	9944295;9944511	9958084;9952052;9953281	0.00511605	0.024211	-1.33375	5.5605	6.73822
SEMA4C	AB051526;AF370374;AK126512;NM_017789	NM_017789	uc002sxh.4;uc002sxg.4;uc002sxf.4;uc002sxe.3	Homo sapiens sema domain, immunoglobulin domain (Ig), transmembrane domain (TM) and short cytoplasmic domain, (semaphorin) 4C (SEMA4C), mRNA		chr2	97525472	97535735;97529065;97532667	6.61791e-05	0.0016249	-1.33198	9.7586	11.0486
MEOX1	NM_001040002;NM_013999;NM_004527	NM_001040002;NM_013999;NM_004527	uc002iea.3;uc002ieb.3;uc002idz.3	Homo sapiens mesenchyme homeobox 1 (MEOX1)	4222	chr17	41717757	41738931;41739262	0.0265298	0.082653	-1.33161	3.12082	4.80423
PRRT2	NM_001256442;NM_001256443;NM_145239;CCDS58446	NM_001256442;NM_001256443;NM_145239	uc002due.4;uc002duf.2;uc002dud.3;uc031qvo.1	Homo sapiens proline-rich transmembrane protein 2 (PRRT2)	112476	chr16	29824375;29823408	29827202;29825275	0.00170252	0.011441	-1.33118	2.70027	3.8975
TINCR	NR_027064	NR_027064	uc002mcc.5	Homo sapiens tissue differentiation-inducing non-protein coding RNA (TINCR), non-coding RNA		chr19	5558177	5568005	0.00754254	0.032207	-1.33017	5.41567	6.94356
HSPA2	NM_021979;BC001752	NM_021979	uc001xhk.4;uc001xhj.3	Homo sapiens heat shock 70kDa protein 2 (HSPA2), mRNA	3306	chr14	65002622;65007185	65009954	0.000981645	0.0080172	-1.32691	7.003	8.25771
GPRIN2	CCDS31192;NM_014696	NM_014696	uc001jec.3;uc021ppt.1	Homo sapiens G protein regulated inducer of neurite outgrowth 2 (GPRIN2), mRNA		chr10	46998880;46993545	47000257;47000568	0.00219261	0.013492	-1.32396	3.30329	4.74756
PCSK9	AK293870;NM_174936;AK297473	NM_174936	uc010ool.2;uc001cyf.2;uc010oom.2	Homo sapiens proprotein convertase subtilisin/kexin type 9 (PCSK9), mRNA	255738	chr1	55505148;55505894	55518464;55530526	0.000344543	0.0041727	-1.32352	5.99499	7.43616
NINL	NM_025176;AK021854;AK309298;EU718622;AK293991	NM_025176	uc010gdo.1;uc010gdn.1;uc010ztf.1;uc002wux.1;uc002wuw.1	Homo sapiens ninein-like (NINL), mRNA		chr20	25458604;25471986;25433337	25521018;25566153;25439612	0.000106039	0.0021177	-1.32338	5.80216	7.06073
ZNF362	NM_152493	NM_152493	uc001bxc.1	Homo sapiens zinc finger protein 362 (ZNF362), mRNA	149076	chr1	33722173	33766320	0.000368596	0.0043696	-1.32286	6.29885	7.73067
STRA6	NM_001142618;NM_001199042;AX746811;AK092227;NM_001199041;AK298921;NM_022369;NM_001142620;NM_001142617;NM_001142619;AK310878;NM_001199040	NM_001142618;NM_001199042;NM_022369;NM_001199041;NM_001142617;NM_001142620;NM_001142619;NM_001199040	uc010bji.3;uc010bjj.1;uc010ulh.2;uc002axk.3;uc002axl.3;uc010bjk.3;uc002axj.3;uc002axn.3;uc002axi.3;uc010uli.2;uc021sqg.1;uc002axm.3	Homo sapiens stimulated by retinoic acid 6 (STRA6)		chr15	74474683;74486728;74471807	74502046;74501371;74488630;74495556;74495220;74500395	7.1896e-05	0.0017068	-1.32247	8.51382	9.77465
HOXA11-AS	NR_002795	NR_002795	uc003syz.1	Homo sapiens HOXA11 antisense RNA (HOXA11-AS), antisense RNA	221883	chr7	27225026	27228912	0.00655123	0.028978	-1.32119	6.76818	7.97374
NPTXR	NM_014293	NM_014293	uc003awk.3	Homo sapiens neuronal pentraxin receptor (NPTXR), mRNA		chr22	39214455	39240017	0.000362259	0.0043187	-1.32076	6.8289	8.06327
CCDC19	BC089391;BC064386;BC109055;NM_012337;AK308262	NM_012337	uc001fuj.3;uc001fui.3;uc009wtc.1;uc009wtb.3;uc001fuk.3	Homo sapiens coiled-coil domain containing 19 (CCDC19), mRNA	25790	chr1	159846345;159842153	159863095;159869906	0.0293442	0.089528	-1.31921	5.57997	6.60616
LINC00933	NR_038273;NR_038274;AK026477	NR_038273;NR_038274	uc002bko.2;uc021stu.1;uc021stt.1	Homo sapiens long intergenic non-protein coding RNA 933 (LINC00933)	100506874	chr15	85113879;85115422;85114364	85123412	0.0154731	0.054943	-1.31806	4.15782	5.19966
KRT16	NM_005557;AK309278	NM_005557	uc002hxg.4;uc021txm.1	Homo sapiens keratin 16 (KRT16), mRNA		chr17	39766030;39768017	39769019;39769079	3.9452e-05	0.0012194	-1.31797	3.48549	4.85796
LRRD1	BC144678;NM_001161528;BC026112	NM_001161528	uc011kho.2;uc031syh.1;uc011khp.1	Homo sapiens leucine-rich repeats and death domain containing 1 (LRRD1), mRNA		chr7	91770956;91774197	91808394;91794590;91808845	0.049286	0.13359	-1.31722	1.62523	2.64947
BZRAP1	NM_024418;NM_004758;NM_001261835;BC031401	NM_024418;NM_004758;NM_001261835	uc002ivw.4;uc002ivx.5;uc010wnt.3;uc010dcs.4	Homo sapiens benzodiazapine receptor (peripheral) associated protein 1 (BZRAP1)	9256	chr17	56378587	56406152;56383747	0.00291623	0.016328	-1.31672	1.61338	3.07219
CHRNA9	NM_017581	NM_017581	uc003gva.2	Homo sapiens cholinergic receptor, nicotinic, alpha 9 (neuronal) (CHRNA9), mRNA	55584	chr4	40337345	40357234	0.0127985	0.047539	-1.31672	1.61318	3.23173
STMND1	NM_001190766	NM_001190766	uc021ymc.1	Homo sapiens stathmin domain containing 1 (STMND1), mRNA	401236	chr6	17102488	17131603	0.0236112	0.075627	-1.31672	1.61338	2.86717
VAMP5	NM_006634	NM_006634	uc002spu.1	Homo sapiens vesicle-associated membrane protein 5 (VAMP5), mRNA	10791	chr2	85811530	85820511	0.0295382	0.089927	-1.31672	1.76128	3.08936
BC034929	BC034929		uc002qjr.3	Homo sapiens, clone IMAGE:4553293, mRNA		chr19	55701075	55704597	0.0357736	0.10416	-1.31672	1.21625	3.18103
COL27A1	BC007696;NM_032888;AB058773;AK021957	NM_032888	uc010mvd.2;uc011lxn.2;uc011lxl.2;uc004bii.3	Homo sapiens collagen, type XXVII, alpha 1 (COL27A1), mRNA	85301	chr9	117069690;116918230;116929968	116980859;117072975	0.0223822	0.072686	-1.31665	3.89571	5.00496
SPIN1	NM_006717;AK315854;AX747313;AK289691	NM_006717	uc004apy.3;uc010mqj.3;uc010mqk.3;uc004apz.3	Homo sapiens spindlin 1 (SPIN1), mRNA	10927	chr9	91003994;91003296;91002839	91093622	1.03064e-05	0.00061448	-1.31574	11.1602	12.5289
IKZF4	AK122880;BX647761;AB384637;AK314543;NM_022465;AB058685	NM_022465	uc009zoi.1;uc001sje.1;uc001sjd.1;uc001sjb.1;uc010sqa.1;uc001sjc.1	Homo sapiens IKAROS family zinc finger 4 (Eos) (IKZF4), mRNA		chr12	56411921;56413103;56415099;56414688;56418523	56432219	0.000197623	0.0030192	-1.31541	6.916	8.22027
CRISPLD1	AK304034;NM_031461;AK304350	NM_031461	uc011lfl.2;uc003yan.3;uc011lfk.2	Homo sapiens cysteine-rich secretory protein LCCL domain containing 1 (CRISPLD1), mRNA		chr8	75896707;75912400	75946793	0.000378817	0.0044254	-1.31335	7.37451	8.69153
TTLL6	NM_001130918;AK310321;AL834151;BC041368;NM_173623	NM_001130918;NM_173623	uc002iob.3;uc010dbi.3;uc021tzm.1;uc002iod.3;uc002ioc.3	Homo sapiens tubulin tyrosine ligase-like family, member 6 (TTLL6)	284076	chr17	46839592	46871686;46894469	0.00496642	0.023701	-1.31132	3.16056	4.41306
FOXD4L1	NM_012184	NM_012184	uc002tjw.4	Homo sapiens forkhead box D4-like 1 (FOXD4L1), mRNA	2298	chr2	114256660	114258727	0.0398292	0.11328	-1.31093	1.7155	2.83596
FBXO2	NM_012168;BC014957;AK308531	NM_012168	uc009vna.3;uc009vnb.1;uc001asj.3	Homo sapiens F-box protein 2 (FBXO2), mRNA	26232	chr1	11709143;11708417	11714401;11714888	0.00380647	0.019653	-1.31085	6.52549	7.66037
RGL1	AK295179;AK316526;AB384060;AK295611;AK304293;NM_015149	NM_015149	uc010poi.2;uc010pof.1;uc001gqm.3;uc010poh.2;uc010pog.2;uc001gqo.3	Homo sapiens ral guanine nucleotide dissociation stimulator-like 1 (RGL1), mRNA		chr1	183774274;183605207	183897666;183881402	0.00193119	0.012419	-1.30844	6.65128	8.05147
DUSP9	NM_001395;BC060837	NM_001395	uc004fhx.4;uc004fhy.4	Homo sapiens dual specificity phosphatase 9 (DUSP9), mRNA	1852	chrX	152912656;152907896	152916781	0.00217579	0.01341	-1.30743	5.93583	7.21497
ADM2	NM_024866;NM_001253845	NM_024866;NM_001253845	uc003blj.3;uc011ary.2	Homo sapiens adrenomedullin 2 (ADM2)	79924	chr22	50920152;50919984	50924866	0.000645357	0.0061209	-1.30459	7.14504	8.52759
LINC00174	NR_026873	NR_026873	uc003tux.4	Homo sapiens long intergenic non-protein coding RNA 174 (LINC00174), non-coding RNA		chr7	65841030	65865395	4.73222e-05	0.001332	-1.30305	3.78142	5.14556
C11orf70	NM_001195005;NM_032930;BC006128	NM_001195005;NM_032930	uc001pgo.3;uc001pgq.3;uc001pgp.3	Homo sapiens chromosome 11 open reading frame 70 (C11orf70)		chr11	101918198;101918168	101946842;101955291	0.0193509	0.065262	-1.30253	4.903	6.13097
ZBTB39	CCDS31839;NM_014830	NM_014830	uc021qzg.1;uc001sml.2	Homo sapiens zinc finger and BTB domain containing 39 (ZBTB39), mRNA	9880	chr12	57392616;57396562	57400297;57398701	6.66433e-06	0.00049411	-1.299	8.87432	10.1776
KLHDC7B	NM_138433	NM_138433	uc003bmi.3	Homo sapiens kelch domain containing 7B (KLHDC7B), mRNA	113730	chr22	50986461	50989452	0.00451644	0.022188	-1.29865	3.35476	4.63783
C7orf63	AX748399;AY349356;AK024715;BC036351;NM_001039706;NM_001160138	NM_001039706;NM_001160138	uc003ukg.2;uc011khj.2;uc010lep.3;uc010leo.2;uc003ukf.2;uc011khk.2	Homo sapiens chromosome 7 open reading frame 63 (C7orf63)	79846	chr7	89874487;89908990	89900989;89934134;89933420;89940377	0.000772869	0.0068707	-1.29628	5.9457	7.12069
ANXA9	NM_003568	NM_003568	uc001ewa.2	Homo sapiens annexin A9 (ANXA9), mRNA	8416	chr1	150954498	150968114	0.00494086	0.023614	-1.29602	3.92914	5.11558
SAMD9	CCDS34680;NM_017654;NM_001193307	NM_017654;NM_001193307	uc022ahg.1;uc003umf.3;uc003umg.3	Homo sapiens sterile alpha motif domain containing 9 (SAMD9)		chr7	92728825;92730640	92747336;92735410	0.000519486	0.0053353	-1.29561	8.8754	10.3199
RP11-178C3.2:ENSG00000267302									0.00456054	0.022344	-1.29385	4.07581	5.31835
HDAC5	NM_001015053;AB011172;AK294760;NM_005474;BC051824;AK027734	NM_001015053;NM_005474	uc002ifg.1;uc002ifh.2;uc002ifd.1;uc002ife.1;uc002iff.1;uc010czp.1	Homo sapiens histone deacetylase 5 (HDAC5)		chr17	42158938;42154120	42200643;42162723;42201014	2.19797e-05	0.00089848	-1.29173	7.56595	8.80854
PPEF1	NM_152224;NM_006240;AK295504;AK300815;NM_152226;AK290463	NM_152224;NM_006240;NM_152226	uc004cys.3;uc004cyr.3;uc011mjb.2;uc011mja.2;uc004cyq.3;uc004cyp.3	Homo sapiens protein phosphatase, EF-hand calcium binding domain 1 (PPEF1)	5475	chrX	18725759;18748281;18725777;18709044	18846034	0.0143081	0.051755	-1.29041	1.97569	3.03801
DFNB59	NM_001042702;BC127902	NM_001042702	uc002umj.4;uc002umi.4	Homo sapiens deafness, autosomal recessive 59 (DFNB59), mRNA	494513	chr2	179318104;179316162	179326110	0.0455707	0.1255	-1.29041	1.8728	3.38929
LINC00340	NR_015410;BC044235;AK310212;AK022865;AK300802;AK096633;AK094718	NR_015410	uc003ndj.3;uc011djk.2;uc011djj.1;uc003ndk.1;uc010jpp.1;uc003ndn.3;uc003ndl.3	Homo sapiens long intergenic non-protein coding RNA 340 (LINC00340), non-coding RNA	401237	chr6	21668877;21898950;21666674;21845773;22146882;21665002	21910006;21981012;22194616;22214734;21979291	0.047905	0.1306	-1.29041	1.87583	3.07219
FLRT1	CCDS8057;NM_013280	NM_013280	uc001nyi.1;uc021qks.1	Homo sapiens fibronectin leucine rich transmembrane protein 1 (FLRT1), mRNA		chr11	63871361;63883739	63885764;63886645	0.0101415	0.039977	-1.28967	2.43938	3.95029
ZNF608	BC103742;NM_020747;AL117587;AK056247;BC131507	NM_020747	uc003kts.1;uc003ktt.1;uc003ktr.1;uc003ktq.1;uc003ktp.1	Homo sapiens zinc finger protein 608 (ZNF608), mRNA	57507	chr5	123972609;123982371	123980354;124082013;124080865;124084500	0.00107794	0.0085418	-1.28791	5.77127	7.0453
AX747215	AX747215		uc003lul.1	Homo sapiens cDNA FLJ34524 fis, clone HLUNG2007219		chr5	151136012	151138175	0.0172988	0.059945	-1.28667	1.18592	2.41232
DNAJB13	NM_153614	NM_153614	uc001ouo.3	Homo sapiens DnaJ (Hsp40) homolog, subfamily B, member 13 (DNAJB13), mRNA	374407	chr11	73661363	73681332	0.0351609	0.10284	-1.28667	0.794943	2.48795
RP11-1275H24.1:ENSG00000234432									0.0189092	0.064173	-1.28458	1.39868	2.63654
HCP5	NR_040662	NR_040662	uc011jiq.2;uc003ntl.3;uc011fcw.2;uc011hpt.2	Homo sapiens HLA complex P5 (non-protein coding) (HCP5), non-coding RNA		chr6;chr6_mcf_hap5;chr6_cox_hap2	31430956;2811903;2940610	31433586;2813367;2943240	0.00206415	0.012908	-1.28429	5.91545	7.07734
CORO2A	AB209809;NM_003389;BX648086;NM_052820	NM_003389;NM_052820	uc004ayk.3;uc004ayl.3;uc004aym.3;uc004ayn.2	Homo sapiens coronin, actin binding protein, 2A (CORO2A)	7464	chr9	100883256;100918350	100954956;100889558;100935174	0.000133663	0.0024157	-1.28361	8.52674	9.76119
CDH8	AB074170;NM_001796	NM_001796	uc002eog.2;uc002eoh.3	Homo sapiens cadherin 8, type 2 (CDH8), mRNA		chr16	61760081;61685914	61891142;62070739	0.0101748	0.040055	-1.28174	5.29311	6.49056
ARVCF	NM_001670;AK092664	NM_001670	uc002zqz.3;uc002zqy.3	Homo sapiens armadillo repeat gene deleted in velocardiofacial syndrome (ARVCF), mRNA	421	chr22	19957401	19966734;20004309	0.00375305	0.019462	-1.28101	6.04387	7.3131
CALHM3	NM_001129742	NM_001129742	uc001kxg.4	Homo sapiens calcium homeostasis modulator 3 (CALHM3), mRNA	119395	chr10	105232560	105238997	0.00420686	0.021111	-1.28101	3.71785	4.82788
HDAC6	AK302926;NM_006044;BC069243;AK303012;AL137696;AK131286;AK295884;BC011498;AK122954;BC005872;AK127118	NM_006044	uc010nig.1;uc004dkr.1;uc011mmi.2;uc004dku.4;uc011mmj.1;uc004dks.1;uc004dkw.1;uc004dkv.1;uc004dkx.1;uc011mmk.1;uc004dkt.1	Homo sapiens histone deacetylase 6 (HDAC6), mRNA		chrX	48671759;48660508;48660486;48660571;48660286;48661186;48672846;48660470;48677853	48665367;48673300;48664871;48683380	0.00128448	0.009517	-1.2789	8.3213	9.5699
MUC13	NM_033049	NM_033049	uc003ehq.2	Homo sapiens mucin 13, cell surface associated (MUC13), mRNA		chr3	124624288	124653595	0.000226114	0.0032842	-1.27545	4.81633	6.10899
CHST6	NM_021615;CCDS10918;AF219990;AF280086	NM_021615	uc002feh.1;uc021tlj.1;uc002fef.3;uc002feg.1	Homo sapiens carbohydrate (N-acetylglucosamine 6-O) sulfotransferase 6 (CHST6), mRNA	4166	chr16	75507024;75510948;75507021;75512538	75513726;75528926	0.00430692	0.021497	-1.27447	4.32901	5.76817
LHX1	NM_005568;AK308646	NM_005568	uc010cux.1;uc002hnh.2	Homo sapiens LIM homeobox 1 (LHX1), mRNA		chr17	35294771;35295756	35301915;35298691	0.0014591	0.010328	-1.27402	4.46558	5.82117
ST6GALNAC1	NM_018414;BC063830;BC022462	NM_018414	uc002jsj.3;uc002jsh.3;uc002jsi.3	Homo sapiens ST6 (alpha-N-acetyl-neuraminyl-2,3-beta-galactosyl-1, 3)-N-acetylgalactosaminide alpha-2,6-sialyltransferase 1 (ST6GALNAC1), mRNA		chr17	74620844	74639894	0.0198063	0.066383	-1.27365	3.53737	4.8963
STMN1	NM_203401;BC114502;NM_203399;NM_001145454;NM_005563;AK054594	NM_203401;NM_203399;NM_001145454;NM_005563	uc001bla.3;uc001blc.3;uc010oev.2;uc001blb.3;uc001bkz.3;uc001bky.3	Homo sapiens stathmin 1 (STMN1)	3925	chr1	26226606;26210676	26232644;26219098;26232993;26233368	1.00191e-06	0.0002706	-1.27347	10.9652	12.2341
CROCC	AK026910;BC126912;AL834169;DQ139275;NM_014675	NM_014675	uc001azt.2;uc001azv.2;uc009voz.1;uc009voy.1;uc001azu.2	Homo sapiens ciliary rootlet coiled-coil, rootletin (CROCC), mRNA	9696	chr1	17066767;17248444;17249157;17294697;17266388	17299474;17267729;17280852	0.00924534	0.037368	-1.27264	5.90808	7.07257
RAB4B	AF217985;NM_016154;BC033081	NM_016154	uc002opf.2;uc002opd.2;uc002ope.2	Homo sapiens RAB4B, member RAS oncogene family (RAB4B), mRNA	53916	chr19	41284123;41284951	41302849	0.00581295	0.026508	-1.2723	6.35219	7.50103
STOX1	NM_001130161;AK124681;NM_001130159;NM_001130160;NM_001130162	NM_001130161;NM_001130159;NM_001130160;NM_001130162	uc001joq.3;uc001jos.2;uc001jor.3;uc009xpy.3;uc021prw.1	Homo sapiens storkhead box 1 (STOX1)	219736	chr10	70587934;70587293	70655209;70652816	0.00141348	0.010094	-1.27124	5.56756	7.01776
ZNF747	AB209546;AK054567;NM_023931	NM_023931	uc002dyo.1;uc002dyn.3;uc010vey.1	Homo sapiens zinc finger protein 747 (ZNF747), mRNA	65988	chr16	30542785;30543599;30542778	30546194	0.0231339	0.074583	-1.27064	4.26573	5.56168
SEMA3B	U28369;BC044602;AK308875;AB209322;NM_004636;NM_001005914;BC009113;AB083186;AK293678	NM_004636;NM_001005914	uc003cyt.3;uc010hlh.1;uc003cyx.3;uc003cyw.3;uc010hli.3;uc003cyy.3;uc011bdo.2;uc003cyu.3;uc003cyv.3	Homo sapiens sema domain, immunoglobulin domain (Ig), short basic domain, secreted, (semaphorin) 3B (SEMA3B)		chr3	50307991;50310587;50306305;50306592;50305039	50310874;50314572	0.00153823	0.010675	-1.26969	6.71992	7.82709
NFE2	AK290564;NM_001136023;NM_001261461;NM_006163	NM_001136023;NM_001261461;NM_006163	uc009znl.4;uc001sfr.5;uc001sfq.4;uc009znk.4	Homo sapiens nuclear factor (erythroid-derived 2), 45kDa (NFE2)	4778	chr12	54685890	54689563;54689542;54694821	0.000293719	0.0037969	-1.26862	5.50363	6.81606
MAP1A	NM_002373	NM_002373	uc001zrt.3	Homo sapiens microtubule-associated protein 1A (MAP1A), mRNA	4130	chr15	43809805	43823818	0.0122904	0.046164	-1.26718	5.04048	6.12003
CNNM4	NM_020184;AK293915	NM_020184	uc010yuy.2;uc002swx.3	Homo sapiens cyclin M4 (CNNM4), mRNA		chr2	97454321;97426638	97475521;97477628	7.44858e-07	0.00025222	-1.26645	9.53624	10.8174
SPATA17	AK310291;NM_138796	NM_138796	uc009xdr.1;uc001hlh.1	Homo sapiens spermatogenesis associated 17 (SPATA17), mRNA	128153	chr1	217804694	218040484;217955664	0.000109563	0.0021558	-1.26522	6.25607	7.55986
HYAL4	NM_012269;BC143654	NM_012269	uc011knz.2;uc003vlc.3	Homo sapiens hyaluronoglucosaminidase 4 (HYAL4), mRNA	23553	chr7	123485222;123488142	123517531	0.00360567	0.018909	-1.26509	3.92883	5.10072
ITGA7	NM_001144997;AK022548;AK057949;NM_001144996;AF034833;NM_002206	NM_001144997;NM_001144996;NM_002206	uc010sps.2;uc001shf.3;uc001shh.3;uc001shg.3;uc009znx.3;uc009znw.3	Homo sapiens integrin, alpha 7 (ITGA7)		chr12	56078353	56081880;56101686;56096735;56090216;56106089	0.0243286	0.077411	-1.26509	3.8433	4.93672
BRSK2	AK297306;AF533878;AY505125;NM_001256627;AJ006701;NM_003957;NR_046331;AF020089;NM_001256630;NR_046332;NM_001256629	NM_003957;NM_001256627;NM_001256630;NM_001256629	uc001ltk.4;uc001ltm.4;uc031pyc.1;uc001ltn.4;uc009ycv.1;uc009ycw.4;uc001lti.4;uc001ltl.4;uc010qwx.3;uc001lth.1;uc001ltj.4	Homo sapiens BR serine/threonine kinase 2 (BRSK2)	9024	chr11	1411128;1471816;1431672;1463719;1459535;1432381	1483919;1478279;1481295	0.000571206	0.0056763	-1.26466	5.09188	6.40363
SHISA5	AK301191;NM_016479;NM_001272066;NM_001272082;NM_001272065;AK310083;NM_001272067;NM_001272083;AK298842;NM_001272068	NM_001272067;NM_016479;NM_001272066;NM_001272083;NM_001272068;NM_001272082;NM_001272065	uc003ctm.3;uc011bbl.2;uc003cts.2;uc031rzq.1;uc003cto.1;uc031rzs.1;uc003ctt.4;uc003ctp.2;uc011bbk.1;uc031rzr.1	Homo sapiens shisa homolog 5 (Xenopus laevis) (SHISA5)	51246	chr3	48510063;48509196	48541682;48542247;48520968;48542259;48541483;48514742;48514941	0.000171278	0.0027775	-1.26435	10.7978	11.9796
YPEL1	NM_013313;BC048303	NM_013313	uc002zvl.3;uc002zvm.3	Homo sapiens yippee-like 1 (Drosophila) (YPEL1), mRNA	29799	chr22	22051825	22090071	0.000284112	0.0037182	-1.26346	5.72978	6.98559
TMEM125	CCDS480;NM_144626;BC072393	NM_144626	uc021omm.1;uc001cir.3;uc021oml.1	Homo sapiens transmembrane protein 125 (TMEM125), mRNA	128218	chr1	43738393;43735664	43739053;43739673	0.000324446	0.0040113	-1.26107	5.20942	6.50958
BC040684	BC040684		uc021phq.1	Sequence 178 from Patent WO0220754		chr1	202819223	202830736	0.00537124	0.025079	-1.25919	5.76498	6.82982
ANKRD24	BC028236;NM_133475;AB075861	NM_133475	uc002lzs.2;uc002lzt.2;uc010dtt.1	Homo sapiens ankyrin repeat domain 24 (ANKRD24), mRNA		chr19	4186270;4198433;4183350	4218160;4224811	0.0352283	0.10298	-1.25903	2.58175	3.91405
TMEM173	NM_198282	NM_198282	uc003lep.3	Homo sapiens transmembrane protein 173 (TMEM173), nuclear gene encoding mitochondrial protein, mRNA	340061	chr5	138855112	138862343	8.95547e-05	0.0019263	-1.25839	6.72663	7.97733
WDR65	NM_001195831;NM_001167965;NM_152498;BC143804	NM_001195831;NM_001167965;NM_152498	uc001cip.2;uc021omk.1;uc001ciq.2;uc010ojz.2	Homo sapiens WD repeat domain 65 (WDR65)		chr1	43638000	43675789;43720029;43676549	0.00755823	0.03225	-1.25738	3.02524	4.19124
DDX60	NM_017631;AL137464	NM_017631	uc003irp.3;uc003iro.3	Homo sapiens DEAD (Asp-Glu-Ala-Asp) box polypeptide 60 (DDX60), mRNA	55601	chr4	169137441;169137444	169146827;169239958	0.000607246	0.005895	-1.25495	8.95343	10.2681
C9orf69	BC092490;CCDS59155;NM_001256526;NM_152833	NM_001256526;NM_152833	uc031tft.1;uc004cgx.5;uc004cgy.2;uc031tfs.1	Homo sapiens chromosome 9 open reading frame 69 (C9orf69)		chr9	139008326;139006434;139006426	139010277;139010731;139008746	0.00110895	0.0086754	-1.25488	9.9283	11.0627
GGT1	AL832738;L20493;NM_001032365;NM_013430;NM_001032364;BC035341;NM_005265;J04131	NM_001032365;NM_005265;NM_001032364;NM_013430	uc003aav.2;uc003aax.2;uc003aan.1;uc003aas.1;uc003aay.1;uc003aau.2;uc003aat.1;uc003aaw.2	Homo sapiens gamma-glutamyltransferase 1 (GGT1)	2678	chr22	24999123;24979717;25023221;25003625;24999113	25024972;25024160	0.0164281	0.057596	-1.25325	4.95199	6.23414
SCARF2	NM_153334;NM_182895	NM_153334;NM_182895	uc002zsk.2;uc002zsj.2	Homo sapiens scavenger receptor class F, member 2 (SCARF2)		chr22	20778873	20792146	0.0192227	0.064993	-1.2505	3.85251	4.9062
TJP3	NM_001267561;AK304462;BC108906;NM_001267560	NM_001267561;NM_001267560	uc010xht.3;uc010xhw.3;uc010xhs.3;uc010xhu.3	Homo sapiens tight junction protein 3 (TJP3)	27134	chr19	3708334;3728373;3721696	3750811	0.00569151	0.026128	-1.25006	6.42433	7.65819
BMF	NM_001003942;NM_001003940;NM_001003943;NM_033503	NM_001003942;NM_001003940;NM_001003943;NM_033503	uc001zku.4;uc001zkv.4;uc001zkw.4;uc001zkt.4	Homo sapiens Bcl2 modifying factor (BMF)		chr15	40380090	40401085;40398292;40398639	4.4371e-05	0.0012913	-1.24974	8.19093	9.42083
TEP1	AB209669;BC143812;BC143815;AK303307;BX640983;NM_007110	NM_007110	uc010tlg.1;uc010ahj.1;uc001vxe.3;uc010ahk.3;uc010tlf.1;uc010tlh.1	Homo sapiens telomerase-associated protein 1 (TEP1), mRNA		chr14	20839647;20836066;20833825	20841306;20859926;20881579;20850515	0.00200099	0.012666	-1.24693	6.76901	7.87547
EHBP1	NM_001142615;NM_001142614;NM_015252;AK310828;BC029477;NM_001142616;AK000828	NM_001142615;NM_001142614;NM_015252;NM_001142616	uc002sbx.2;uc002sbz.3;uc010fcq.1;uc002sca.3;uc002scb.3;uc010fcp.3;uc002sby.3	Homo sapiens EH domain binding protein 1 (EHBP1)	23301	chr2	62933000;62900985;62934031;62932846	63273621;62999243;63092106;63053716	9.99305e-05	0.0020667	-1.24534	9.88907	11.1881
CCDC30	AL832217;AK302075;AY639646;NM_001080850;BX640642	NM_001080850	uc001chn.2;uc010oju.1;uc001chm.2;uc009vwk.1;uc001chp.3	Homo sapiens coiled-coil domain containing 30 (CCDC30), mRNA	728621	chr1	43000559;43002146;42955599;42929024;42962768	43120335;43061224;43047185	0.0319786	0.095674	-1.24499	3.55073	5.11237
RASD1	NM_001199989;NM_016084	NM_001199989;NM_016084	uc002gri.3;uc021trg.1	Homo sapiens RAS, dexamethasone-induced 1 (RASD1)	51655	chr17	17397752	17399709	0.00167473	0.011342	-1.24392	3.97061	5.34415
RHOBTB1	BC093035;NM_001242359;NR_024554;NR_024555;AK307630;NM_014836;AK309440	NM_001242359;NM_014836	uc001jlk.3;uc009xpd.3;uc001jli.3;uc001jlj.3;uc001jlm.3;uc009xpe.2;uc001jlh.3	Homo sapiens Rho-related BTB domain containing 1 (RHOBTB1)		chr10	62629197;62669080	62704033;62760736;62637816;62761198;62701612	9.9648e-05	0.0020652	-1.24229	8.5454	9.7583
GPD1	NM_001257199;AK295911;NM_005276	NM_001257199;NM_005276	uc010smp.2;uc001rvz.4;uc001rwa.4	Homo sapiens glycerol-3-phosphate dehydrogenase 1 (soluble) (GPD1)	2819	chr12	50497601	50505103;50499825	0.00414492	0.020901	-1.24215	2.2352	3.55888
XKR9	BC151845;BC111381;NM_001011720	NM_001011720	uc010lzd.3;uc003xyq.3;uc010lze.3	Homo sapiens XK, Kell blood group complex subunit-related family, member 9 (XKR9), mRNA		chr8	71581599	71648177	0.0492818	0.13359	-1.24193	4.3748	5.30878
KIAA0825	NM_173665;AK130941;NM_001145678	NM_173665;NM_001145678	uc003kkp.2;uc011cuk.2;uc003kkn.3	Homo sapiens KIAA0825 (KIAA0825)	285600	chr5	93854917;93486555	93954309;93732214	0.0217036	0.070917	-1.24153	3.80743	4.94424
SLC40A1	NM_014585;DQ065764;AF171087;DQ065761;DQ065763	NM_014585	uc002uqq.2;uc002uqs.1;uc002uqr.1;uc010zfx.1;uc002uqp.4	Homo sapiens solute carrier family 40 (iron-regulated transporter), member 1 (SLC40A1), mRNA		chr2	190444538;190437252;190425315	190445537;190448146;190448484;190446748	0.00810022	0.033862	-1.23888	5.89118	7.10894
SIRT1	AK289743;NM_001142498;AK074805;NM_012238	NM_001142498;NM_012238	uc009xpp.3;uc010qis.2;uc001jne.3;uc001jnd.3	Homo sapiens sirtuin 1 (SIRT1)	23411	chr10	69644426;69644938;69651159	69678147	0.000110508	0.0021688	-1.23843	9.30849	10.6079
VASH2	BC053836;NM_001136475;AY834202;NM_024749;NM_001136474;BC028194	NM_001136475;NM_024749;NM_001136474	uc001hjx.3;uc001hju.2;uc001hjv.2;uc010ptn.2;uc001hjw.3;uc001hjy.3	Homo sapiens vasohibin 2 (VASH2)	79805	chr1	213123886;213124680	213148269;213164927;213142572	5.52602e-05	0.0014663	-1.2382	7.79954	9.01034
NACC2	NM_144653;AK129748	NM_144653	uc010nbh.3;uc004cgv.4	Homo sapiens NACC family member 2, BEN and BTB (POZ) domain containing (NACC2), mRNA	138151	chr9	138898382	138987131	0.000523521	0.0053479	-1.23725	9.46186	10.6057
SEMA4G	NM_001203244;AK297431;NM_017893;BC051030	NM_001203244;NM_017893	uc001krw.2;uc001krx.3;uc010qpt.1;uc001krv.3	Homo sapiens sema domain, immunoglobulin domain (Ig), transmembrane domain (TM) and short cytoplasmic domain, (semaphorin) 4G (SEMA4G)	57715	chr10	102729279;102732285;102729289	102740739;102745373	0.00147895	0.010406	-1.23666	4.1547	5.39697
CDIP1	AF131218;NM_013399;NM_001199055;NM_001199054;NM_001199056;AK308532	NM_013399;NM_001199055;NM_001199054;NM_001199056	uc002cwv.3;uc010btu.3;uc002cwu.3;uc002cww.3;uc010uxl.2;uc010uxm.2	Homo sapiens cell death-inducing p53 target 1 (CDIP1)	29965	chr16	4560676	4588816;4564856;4588471	0.0202178	0.067404	-1.23635	4.6938	5.79093
AK094963	AK094963		uc002jiu.1	Homo sapiens cDNA FLJ31667 fis, clone NT2RI2004840		chr17	70067183	70112157	0.0172566	0.059817	-1.23466	3.55278	4.66917
ZNF497	NM_001207009;NM_198458;CCDS12977	NM_001207009;NM_198458	uc021vcw.1;uc002qsh.2;uc002qsi.2	Homo sapiens zinc finger protein 497 (ZNF497)	162968	chr19	58867504;58865722	58874214;58869001	0.0202745	0.067499	-1.23411	4.91673	5.88057
RSAD2	NM_080657	NM_080657	uc002qyp.1	Homo sapiens radical S-adenosyl methionine domain containing 2 (RSAD2), mRNA	91543	chr2	7017795	7038363	0.019758	0.066251	-1.23363	3.80786	4.96173
C1QL4	NM_001008223	NM_001008223	uc001rtz.1	Homo sapiens complement component 1, q subcomponent-like 4 (C1QL4), mRNA	338761	chr12	49726199	49730971	0.0185213	0.063196	-1.23337	4.70392	5.85921
BNIPL	AY078984;NM_138278;NM_001159642	NM_138278;NM_001159642	uc001ewl.2;uc009wmj.2;uc009wmi.2	Homo sapiens BCL2/adenovirus E1B 19kD interacting protein like (BNIPL)	149428	chr1	151011271;151009028	151020076	0.000172166	0.0027878	-1.23244	3.42731	4.66213
LOC606724	NR_002454	NR_002454	uc002dwz.1;uc002dsq.1	Homo sapiens coronin, actin binding protein, 1A pseudogene (LOC606724), non-coding RNA		chr16	30200004	30200575	0.00702823	0.030584	-1.2318	0	1.06416
CUL5	NM_003478;X81882	NM_003478	uc001pjv.3;uc001pju.3	Homo sapiens cullin 5 (CUL5), mRNA	8065	chr11	107879407	107978488;107977565	5.17646e-07	0.00020971	-1.22929	10.007	11.2464
MYLK4	NM_001012418;AK122581	NM_001012418	uc003mty.4;uc003mtx.4	Homo sapiens myosin light chain kinase family, member 4 (MYLK4), mRNA	340156	chr6	2663862	2751154;2679701	0.00874502	0.035827	-1.22925	3.22632	4.43459
MFSD4	AK293816;NM_181644;AK304109;AK295148	NM_181644	uc001hcv.4;uc010prm.2;uc010prl.2;uc010prk.2	Homo sapiens major facilitator superfamily domain containing 4 (MFSD4), mRNA	148808	chr1	205548757;205538111	205572046	0.0241895	0.077057	-1.2283	3.525	4.93883
SYTL5	NM_001163335;NM_138780;NM_001163334	NM_001163335;NM_138780;NM_001163334	uc004ddu.3;uc004ddv.3;uc004ddx.3	Homo sapiens synaptotagmin-like 5 (SYTL5)	94122	chrX	37865834;37892786	37988073	0.00864691	0.035513	-1.22597	5.30467	6.38226
AK301093	AK301093		uc010rkl.2	Homo sapiens cDNA FLJ51549 complete cds, highly similar to Leupaxin		chr11	58317733	58318705	0.00382295	0.019703	-1.22565	0	1.40045
USP6	NM_004505;BX647719;BC029495;X63547	NM_004505	uc010ckz.1;uc002gau.1;uc002gav.1;uc002gaw.3	Homo sapiens ubiquitin specific peptidase 6 (Tre-2 oncogene) (USP6), mRNA		chr17	5019732;5031686;5032109	5078324;5038285	0.0178136	0.061312	-1.22565	0	1.62611
FGD5-AS1	NR_046253;NR_046255;NR_046252;NR_046251;BC033386;NR_046254	NR_046253;NR_046255;NR_046252;NR_046251;NR_046254	uc003bzg.4;uc003bzf.4;uc003bzh.4;uc031ryn.1;uc031ryp.1;uc031ryo.1	Homo sapiens FGD5 antisense RNA 1 (FGD5-AS1)	100505641	chr3	14984285;14961856	14989400;14989948;14989012	7.19964e-06	0.00051203	-1.22515	11.5518	12.8016
RP11-680F20.10:ENSG00000260209									0.0444147	0.12309	-1.22481	2.87942	4.00653
RHEBL1	NM_144593;AY509932;BC014155	NM_144593	uc009zlc.1;uc001rtd.1;uc001rtc.1	Homo sapiens Ras homolog enriched in brain like 1 (RHEBL1), mRNA		chr12	49458467	49463775	4.12619e-05	0.0012448	-1.22374	7.48874	8.68493
TUBB3	AK307201;AK127418;NM_006086;BT006971;AK122757;NM_001197181;CU674385	NM_006086;NM_001197181	uc031qxr.1;uc002fpk.1;uc010cja.3;uc010ciz.1;uc002fpj.1;uc002fpf.2;uc002fph.2	Homo sapiens tubulin, beta 3 class III (TUBB3);Synthetic construct Homo sapiens gateway clone IMAGE:100018303 3' read TUBB3 mRNA	10381	chr16	89985258;90001645;90000319;89988416;89996842;89989686	90000546;90002505;90002211	0.0181583	0.062182	-1.22265	9.95906	10.9096
ITGB1	NM_033668;NM_133376;NM_002211	NM_033668;NM_133376;NM_002211	uc001iwr.4;uc001iwt.4;uc001iws.4	Homo sapiens integrin, beta 1 (fibronectin receptor, beta polypeptide, antigen CD29 includes MDF2, MSK12) (ITGB1)	3688	chr10	33189245	33247293;33224486;33246822	2.32244e-07	0.00015563	-1.22174	15.3885	16.6206
UBXN11	NM_001077262;NM_145345;AY007163;NM_183008;AF521018;AK293910;AK296179	NM_001077262;NM_145345;NM_183008	uc001bma.3;uc010ofb.1;uc001blx.3;uc010ofc.1;uc001blw.3;uc001bly.3;uc001blz.1	Homo sapiens UBX domain protein 11 (UBXN11)		chr1	26610852;26608772	26633195;26644756	0.00218542	0.013462	-1.22008	7.84918	8.91137
EFHC2	NM_025184;CR749363	NM_025184	uc004dgb.4;uc022bvg.1	Homo sapiens EF-hand domain (C-terminal) containing 2 (EFHC2), mRNA		chrX	44007127	44202923;44109691	0.00906713	0.036806	-1.21985	4.5913	5.94664
GPER	CCDS5322;NM_001039966;NM_001098201;AK291590;NM_001505	NM_001039966;NM_001098201;NM_001505	uc010ksd.1;uc021zyo.1;uc003skb.2;uc003sjz.1;uc003ska.1	Homo sapiens G protein-coupled estrogen receptor 1 (GPER)	2852	chr7	1126442;1127722;1131364;1121843	1132492;1133451	0.0177439	0.061141	-1.21887	5.39271	6.6124
MAFA	NM_201589	NM_201589	uc003yyc.2	Homo sapiens v-maf musculoaponeurotic fibrosarcoma oncogene homolog A (avian) (MAFA), mRNA	389692	chr8	144510229	144512602	0.00587682	0.026723	-1.21811	2.1236	3.48146
TECPR2	NM_014844;AK296395;NM_001172631;AK299690	NM_014844;NM_001172631	uc001ylw.2;uc010txx.2;uc010awl.3;uc010txw.2	Homo sapiens tectonin beta-propeller repeat containing 2 (TECPR2)	9895	chr14	102829299	102968818;102891609;102932008	8.44042e-06	0.0005679	-1.2176	8.42052	9.67639
C19orf57	NM_024323;BC012945	NM_024323	uc002mxl.1;uc002mxk.1	Homo sapiens chromosome 19 open reading frame 57 (C19orf57), mRNA	79173	chr19	13993167	14003703;14016909	0.00273868	0.015647	-1.2139	5.20905	6.31403
SLC35D2	AK307890;BC100278;NM_007001	NM_007001	uc010msd.3;uc004awc.3;uc010msf.3	Homo sapiens solute carrier family 35, member D2 (SLC35D2), mRNA		chr9	99082987;99075725	99145992	3.81826e-05	0.0012008	-1.21386	9.38347	10.6049
IFNLR1	NM_173064;BC101408;NM_173065;NM_170743;AY129153	NM_173064;NM_173065;NM_170743	uc001bis.3;uc001bir.3;uc001bit.3;uc001biv.3;uc001biu.3	Homo sapiens interferon, lambda receptor 1 (IFNLR1)	163702	chr1	24487867;24480646	24513765	7.14209e-06	0.00050954	-1.2132	7.9804	9.21308
ATAD1	AF361493;BC073998;AK304297;NM_032810	NM_032810	uc010qmr.1;uc001key.1;uc009xth.1;uc001kez.1	Homo sapiens ATPase family, AAA domain containing 1 (ATAD1), mRNA	84896	chr10	89512874	89577917;89552512;89574369;89574639	2.47817e-05	0.00094818	-1.21069	9.35964	10.5227
ADAMTS7	AF140675;AK299844;NM_014272	NM_014272	uc002bej.4;uc002bek.1;uc010und.1	Homo sapiens ADAM metallopeptidase with thrombospondin type 1 motif, 7 (ADAMTS7), mRNA	11173	chr15	79051544;79062967;79057986	79103773	0.00169604	0.011428	-1.21015	5.65121	6.72981
SLC30A3	AK127300;NM_003459;AK302174	NM_003459	uc010ylh.2;uc002rjk.3;uc002rjj.3	Homo sapiens solute carrier family 30 (zinc transporter), member 3 (SLC30A3), mRNA	7781	chr2	27477439	27481451;27498188;27485960	0.00131195	0.0096355	-1.20933	0	1.37369
RP11-572M11.3:ENSG00000243795									0.00131195	0.0096355	-1.20933	0	1.37369
BC031657	BC031657		uc002fnz.4	Homo sapiens cDNA clone IMAGE:5172262, with apparent retained intron		chr16	89748969	89751884	0.00131195	0.0096355	-1.20933	0	1.37369
KCNJ10	NM_002241	NM_002241	uc001fuw.2	Homo sapiens potassium inwardly-rectifying channel, subfamily J, member 10 (KCNJ10), mRNA	3766	chr1	160007256	160040051	0.00131195	0.0096355	-1.20933	0	1.37369
BACH1-IT2:ENSG00000228817									0.00131195	0.0096355	-1.20933	0	1.37369
ARL5B-AS1:ENSG00000152487									0.00131195	0.0096355	-1.20933	0	1.37369
AL133568	AL133568		uc003ulo.1	Homo sapiens mRNA; cDNA DKFZp434N197 (from clone DKFZp434N197)		chr7	91763905	91809228	0.00131195	0.0096355	-1.20933	0	1.37369
AK055957	AK055957		uc001ulg.1	Homo sapiens cDNA FLJ31395 fis, clone NT2NE1000122		chr12	133485300	133487790	0.00131195	0.0096355	-1.20933	0	1.37369
SNORD10	NR_002604	NR_002604	uc002ght.3	Homo sapiens small nucleolar RNA, C/D box 10 (SNORD10), small nucleolar RNA		chr17	7480128	7480276	0.00389894	0.020012	-1.20933	0	1.38303
RP11-180N14.1:ENSG00000272511									0.00389894	0.020012	-1.20933	0	1.38303
RP11-482M8.1:ENSG00000260750									0.0085279	0.035131	-1.20933	0	1.51724
MIR7-3HG:ENSG00000176840									0.0085279	0.035131	-1.20933	0	1.51724
PYY	D13902;NM_004160	NM_004160	uc002ier.1;uc002ieq.3	Homo sapiens peptide YY (PYY), mRNA	5697	chr17	42030106;42030108	42081837;42031343	0.0085279	0.035131	-1.20933	0	1.51724
KCNK7	NM_033455;NM_033348;NM_005714;NM_033347	NM_033455;NM_033348;NM_005714;NM_033347	uc001oes.3;uc001oer.3;uc001oeq.3;uc001oeu.3	Homo sapiens potassium channel, subfamily K, member 7 (KCNK7)	10089	chr11	65360325	65363467	0.0154603	0.054909	-1.20933	0	1.53104
UGT3A1	AK296136;AK125803;AK303770;NM_001171873;NM_152404	NM_001171873;NM_152404	uc003jjy.2;uc003jjv.2;uc011coq.2;uc011cor.2;uc003jjw.2	Homo sapiens UDP glycosyltransferase 3 family, polypeptide A1 (UGT3A1)	133688	chr5	35954920;35960857;35953190	35991707;36001130;35991535	0.0154603	0.054909	-1.20933	0	1.53104
COL8A2	NM_005202;BC099645	NM_005202	uc001bzw.2;uc001bzv.2	Homo sapiens collagen, type VIII, alpha 2 (COL8A2), mRNA		chr1	36560843	36565850	0.0154603	0.054909	-1.20933	0	1.53104
ZC3H12D	BC127762;NM_207360	NM_207360	uc010kid.3;uc003qmn.1	Homo sapiens zinc finger CCCH-type containing 12D (ZC3H12D), mRNA		chr6	149777776;149768765	149806148;149795749	0.0154603	0.054909	-1.20933	0	1.53104
RP11-374A4.1:ENSG00000249359									0.0285437	0.087616	-1.20933	0	1.64404
CCDC148	AK309246;AK123220;BC107596;NM_138803;AK308783;BC015395;NM_001171637	NM_138803;NM_001171637	uc010foi.2;uc010fok.2;uc010foj.2;uc010foh.3;uc002tzs.2;uc002tzq.3;uc002tzr.3	Homo sapiens coiled-coil domain containing 148 (CCDC148)		chr2	159145099;159195104;159027868	159313265	0.023101	0.07453	-1.20808	3.74244	4.81726
ITGA2B	AB209552;NM_000419	NM_000419	uc002igt.1;uc002igu.1	Homo sapiens integrin, alpha 2b (platelet glycoprotein IIb of IIb/IIIa complex, antigen CD41) (ITGA2B), mRNA		chr17	42451291;42449549	42466873;42458429	0.0178239	0.061324	-1.20773	5.25076	6.21484
AP4M1	AK296651;BC018705;BX640759;AK055686;AK304489;AK315782;NM_004722	NM_004722	uc010lgl.1;uc011kjg.1;uc003ute.4;uc011kjh.2;uc003utd.3;uc003utb.4;uc003utf.4	Homo sapiens adaptor-related protein complex 4, mu 1 subunit (AP4M1), mRNA	9179	chr7	99699480;99699129;99699683	99704535;99703781;99707942;99704803	5.16587e-06	0.00045426	-1.20677	7.37416	8.55773
GAL3ST4	NM_024637;AB209144;AK301591	NM_024637	uc022aii.1;uc003utt.3;uc003utu.3	Homo sapiens galactose-3-O-sulfotransferase 4 (GAL3ST4), mRNA	79690	chr7	99756864	99766373;99764906;99765735	0.00610268	0.027475	-1.20494	4.40698	5.70134
DDAH2	NM_013974;AK026191	NM_013974	uc011fgz.2;uc011gev.2;uc011hbc.2;uc011fgy.2;uc011hbb.2;uc011jmr.2;uc011ire.2;uc011htv.2;uc011jms.2;uc011irf.2;uc011gew.2;uc011htu.2;uc003nwp.3;uc003nwq.3	Homo sapiens dimethylarginine dimethylaminohydrolase 2 (DDAH2), mRNA		chr6_mann_hap4;chr6;chr6_ssto_hap7;chr6_mcf_hap5;chr6_cox_hap2	3074499;3204433;31694816;3037706;3025633	3028386;3077722;3207186;31697569;3040459;31698039;3207656;3028856	0.000686019	0.0063707	-1.20408	8.61149	9.68528
PC	NM_000920;NM_001040716;NM_022172	NM_000920;NM_001040716;NM_022172	uc001ojo.1;uc001ojp.1;uc001ojn.1	Homo sapiens pyruvate carboxylase (PC), nuclear gene encoding mitochondrial protein	5091	chr11	66615996	66675340;66725847	0.0023621	0.014143	-1.20266	7.50218	8.58075
ACE	NM_000789;NM_001178057;AK309514;NM_152830;AK300516;M29981;AK296566;JQ927553;BC036375;AK302019	NM_000789;NM_001178057;NM_152830	uc010ddu.2;uc031rdj.1;uc002jau.2;uc010wpj.2;uc010wpk.2;uc010wph.2;uc010wpi.2;uc002jaw.2;uc002jav.2;uc010ddv.2	Homo sapiens angiotensin I converting enzyme (peptidyl-dipeptidase A) 1 (ACE)	1636	chr17	61562177;61562206;61554421	61599203;61575741;61555878;61560919;61563133	0.00263252	0.015181	-1.19957	4.59444	5.72939
TENC1	AK172747;NM_015319;CR936725;NM_170754;AL137564;BC054099;NM_198316	NM_015319;NM_170754;NM_198316	uc001sbo.1;uc001sbp.3;uc001sbr.3;uc001sbn.3;uc001sbm.3;uc009zmr.3;uc001sbq.3;uc001sbl.3	Homo sapiens tensin like C1 domain containing phosphatase (tensin 2) (TENC1)	23371	chr12	53452099;53443834;53440809;53452277;53442732;53452830	53452266;53450145;53458162	0.009572	0.038347	-1.19821	5.97665	7.27939
CCDC173	AK001460;NM_001085447	NM_001085447	uc002uff.2;uc002ufe.2	Homo sapiens coiled-coil domain containing 173 (CCDC173), mRNA	129881	chr2	170501934;170542960	170550931	0.000247758	0.0034428	-1.19808	7.38704	8.53577
SLC1A4	NM_001193493;AK126636;NM_003038	NM_001193493;NM_003038	uc010ypz.2;uc010yqa.2;uc002sdh.3	Homo sapiens solute carrier family 1 (glutamate/neutral amino acid transporter), member 4 (SLC1A4)	6509	chr2	65215578;65216494;65226581	65251000	0.000175564	0.0028208	-1.19737	8.38126	9.63816
NEIL1	NR_046311;NM_001256552;NM_024608	NM_001256552;NM_024608	uc031qst.1;uc002bae.4;uc002bad.4	Homo sapiens nei endonuclease VIII-like 1 (E. coli) (NEIL1)	79661	chr15	75639959;75639330	75647592	0.0262674	0.08205	-1.19652	4.87496	5.82102
GRAP2	AK303470;AK303512;AK303657;AK312830;AK303332;AK303280;NM_004810;BC026002	NM_004810	uc011aop.2;uc011aoo.2;uc003ayh.2;uc011aon.2;uc011aom.2;uc011aoq.2;uc010gya.2;uc003ayj.2	Homo sapiens GRB2-related adaptor protein 2 (GRAP2), mRNA	9402	chr22	40342855;40297085;40322609	40367384	4.54896e-06	0.00043001	-1.19554	0	1.16814
RP11-497H17.1:ENSG00000262663									4.54896e-06	0.00043001	-1.19554	0	1.16814
SNORA52	NR_002585	NR_002585	uc001lrs.1	Homo sapiens small nucleolar RNA, H/ACA box 52 (SNORA52), small nucleolar RNA	619565	chr11	811680	811814	4.54896e-06	0.00043001	-1.19554	0	1.16814
VCX3B	NM_001001888;BC126902	NM_001001888;NM_016379	uc004csd.1;uc011mht.2	Homo sapiens variable charge, X-linked 3B (VCX3B), mRNA	425054	chrX	8433345;8432870	8434346;8434551	4.54896e-06	0.00043001	-1.19554	0	1.16814
RP11-256I23.3:ENSG00000267919									4.54896e-06	0.00043001	-1.19554	0	1.16814
IL2RB	NM_000878	NM_000878	uc003aqv.1	Homo sapiens interleukin 2 receptor, beta (IL2RB), mRNA	3560	chr22	37521879	37545962	4.54896e-06	0.00043001	-1.19554	0	1.16814
SPINK4	NM_014471	NM_014471	uc003zsh.3	Homo sapiens serine peptidase inhibitor, Kazal type 4 (SPINK4), mRNA	27290	chr9	33240195	33248565	4.54896e-06	0.00043001	-1.19554	0	1.16814
AX748322	AX748322		uc001rov.1	Homo sapiens cDNA FLJ36495 fis, clone THYMU2018721		chr12	46288602	46290522	4.54896e-06	0.00043001	-1.19554	0	1.16814
RP11-95P2.3:ENSG00000263105									4.54896e-06	0.00043001	-1.19554	0	1.16814
CXCL17	NM_198477	NM_198477	uc002otu.3	Homo sapiens chemokine (C-X-C motif) ligand 17 (CXCL17), mRNA	284340	chr19	42932694	42947136	4.54896e-06	0.00043001	-1.19554	0	1.16814
TMPRSS6	CR456446;NM_153609;BC039082	NM_153609	uc003aqt.1;uc003aqu.3;uc003aqs.1	Homo sapiens transmembrane protease, serine 6 (TMPRSS6), mRNA	164656	chr22	37461478;37479979	37505603;37499693	4.54896e-06	0.00043001	-1.19554	0	1.16814
LOC100129924	NM_001242750	NM_001242750	uc021omg.1	Homo sapiens uncharacterized LOC100129924 (LOC100129924), mRNA		chr1	43253660	43263901	0.00437521	0.021696	-1.19554	0	1.38432
LINC00242	NR_026781	NR_026781	uc003qxj.1	Homo sapiens long intergenic non-protein coding RNA 242 (LINC00242), non-coding RNA		chr6	170188885	170198921	0.00437521	0.021696	-1.19554	0	1.38432
NRN1L	NM_198443	NM_198443	uc002euu.3	Homo sapiens neuritin 1-like (NRN1L), mRNA	123904	chr16	67918780	67920271	0.00782801	0.033068	-1.19554	0	1.08629
GJC3	NM_181538	NM_181538	uc011kjd.2	Homo sapiens gap junction protein, gamma 3, 30.2kDa (GJC3), mRNA	349149	chr7	99520891	99527243	0.0165717	0.057983	-1.19554	0	1.53291
PLA2G12B	NM_032562;AF349540;AK311349	NM_032562	uc001jtf.1;uc010qjz.1;uc009xqt.1	Homo sapiens phospholipase A2, group XIIB (PLA2G12B), mRNA		chr10	74694937;74695330	74714510	0.0165717	0.057983	-1.19554	0	1.53291
BX648695	BX648695		uc003vlp.3	Homo sapiens cDNA FLJ33356 fis, clone BRACE2005160		chr7	124569951	124785287	0.0300477	0.091196	-1.19554	0	1.64627
MORN1	AK310323;AK299217;BC021704;NM_024848	NM_024848	uc009vld.3;uc010nyy.2;uc001ajd.1;uc001ajb.1	Homo sapiens MORN repeat containing 1 (MORN1), mRNA		chr1	2252695;2286615;2309493;2263564	2322993	0.00390961	0.020049	-1.19514	5.12378	6.40164
DMPK	NM_001081560;BC026328;NM_001081562;AK302874;NM_004409;NM_001081563;AK297299;AK304749;AB384925;U46546	NM_001081563;NM_001081560;NM_001081562;NM_004409	uc010xxu.1;uc010xxs.1;uc010xxt.1;uc002pde.1;uc002pdd.1;uc002pdh.1;uc002pdg.1;uc021uwb.1;uc002pdi.1;uc002pdf.1	Homo sapiens dystrophia myotonica-protein kinase (DMPK)		chr19	46272975;46281804	46285815;46274923;46282828;46283861	0.00143219	0.010186	-1.19469	7.82641	8.96996
LOC344887	NR_033752	NR_033752	uc010hyo.2	Homo sapiens NmrA-like family domain containing 1 pseudogene (LOC344887), non-coding RNA		chr3	185677757	185698665	0.0101364	0.039973	-1.19441	7.64998	8.76034
HOXA3	NM_153631;NM_030661	NM_153631;NM_030661	uc003syk.3;uc011jzl.2	Homo sapiens homeobox A3 (HOXA3)	3200	chr7	27145808	27159214;27166639	0.00121119	0.0091655	-1.19369	7.18702	8.33231
HOXC10	NM_017409	NM_017409	uc001sen.3	Homo sapiens homeobox C10 (HOXC10), mRNA	3226	chr12	54378945	54384062	0.00041159	0.0046549	-1.19341	5.8401	6.95774
CCDC74B	AK297246;NM_001258307;NM_207310;AK302804	NM_001258307;NM_207310	uc002tqn.2;uc010yzx.2;uc002tqm.2;uc010yzw.2	Homo sapiens coiled-coil domain containing 74B (CCDC74B)	90557	chr2	130899705;130896855	130902606;130902707	0.0110891	0.042727	-1.19236	5.35657	6.33012
ALOX5AP	NM_001204406;NM_001629	NM_001204406;NM_001629	uc010tdr.2;uc001utf.2	Homo sapiens arachidonate 5-lipoxygenase-activating protein (ALOX5AP)	241	chr13	31287614;31309644	31338565	0.00803792	0.033707	-1.19177	4.67354	5.74933
FBF1	NM_001080542;BC023549;AB354594;BC007570;AB058766;AK057261	NM_001080542	uc010dgr.2;uc002jqb.3;uc002jqd.1;uc002jqa.1;uc002jqc.3;uc010wsp.2	Homo sapiens Fas (TNFRSF6) binding factor 1 (FBF1), mRNA		chr17	73905654;73913812;73894723	73926210;73937119;73933674;73915955;73918127	0.00114836	0.0088736	-1.1894	7.11871	8.2425
LIN7B	NM_022165	NM_022165	uc002pmp.3	Homo sapiens lin-7 homolog B (C. elegans) (LIN7B), mRNA	64130	chr19	49617617	49621717	0.0142588	0.051643	-1.18837	4.34941	5.78572
RP11-574K11.29:ENSG00000272140									0.0137908	0.050317	-1.18724	4.30097	5.42383
PRRT3	NM_207351;BC089447;AY358158	NM_207351	uc003bul.2;uc003buk.2;uc003bum.3	Homo sapiens proline-rich transmembrane protein 3 (PRRT3), mRNA		chr3	9990264;9987225	9994078	0.00349595	0.01855	-1.18599	6.14914	7.23706
LY96	NM_001195797;NM_015364	NM_001195797;NM_015364	uc003yad.3;uc022awb.1	Homo sapiens lymphocyte antigen 96 (LY96)	23643	chr8	74903563	74941307	0.00230325	0.013931	-1.18564	3.30297	4.40003
FAM78A	BC037559;NM_033387	NM_033387	uc004cak.3;uc004caj.3	Homo sapiens family with sequence similarity 78, member A (FAM78A), mRNA	286336	chr9	134133464	134145880;134151906	0.00029097	0.0037786	-1.18318	4.32487	5.62848
KLHDC1	BC143596;BC143597;NM_172193	NM_172193	uc010tqg.2;uc001www.3;uc010tqh.2	Homo sapiens kelch domain containing 1 (KLHDC1), mRNA		chr14	50159822	50219870	0.0148175	0.053123	-1.1823	3.44464	4.51646
DLK2	NM_023932;NM_206539	NM_023932;NM_206539	uc003ovb.3;uc003ova.3	Homo sapiens delta-like 2 homolog (Drosophila) (DLK2)		chr6	43418089	43423786;43423286	0.00437214	0.02169	-1.18093	3.70638	5.00166
CCDC160	NM_001101357	NM_001101357	uc011mvj.2	Homo sapiens coiled-coil domain containing 160 (CCDC160), mRNA	347475	chrX	133371076	133379808	0.0373939	0.10785	-1.18033	2.22809	4.00637
IFIT3	NM_001549;NM_001031683	NM_001549;NM_001031683	uc001kgf.3;uc001kgg.3	Homo sapiens interferon-induced protein with tetratricopeptide repeats 3 (IFIT3)		chr10	91087601;91092238	91100725	0.00226336	0.013789	-1.17964	7.41915	8.64681
ATG9B	NR_073169;NM_173681	NR_073169;NM_173681	uc011kvc.2;uc003wig.5	Homo sapiens autophagy related 9B (ATG9B)		chr7	150709296	150721586	0.0105492	0.041101	-1.17722	3.21226	4.38138
EPSTI1	NM_033255;NM_001002264	NM_033255;NM_001002264	uc001uyw.2;uc001uyx.2	Homo sapiens epithelial stromal interaction 1 (breast) (EPSTI1)	94240	chr13	43460523	43566407	0.00835147	0.03467	-1.17589	4.81362	6.20988
ECM1	NM_004425;AK097205;DQ010946;AK301369;NM_001202858;NM_022664;AK316390	NM_004425;NM_022664;NM_001202858	uc001euv.3;uc009wlu.3;uc001eut.3;uc010pcf.2;uc001eus.3;uc021oyd.1;uc010pce.2	Homo sapiens extracellular matrix protein 1 (ECM1)		chr1	150480486	150482057;150484220;150486265	0.00823667	0.034294	-1.17571	4.98111	6.14048
S100PBP	AK022965;NM_001256121;BX647667;NM_022753	NM_001256121;NM_022753	uc001bwd.4;uc001bvz.4;uc001bwc.4;uc001bwb.2	Homo sapiens S100P binding protein (S100PBP)	64766	chr1	33283042;33283118;33291698	33302760;33324480	8.28409e-05	0.0018498	-1.1755	8.83302	9.97257
TYMP	NM_001953;NM_001113755;NM_001257988;NM_001257989;NM_001113756;AK301194	NM_001953;NM_001113755;NM_001257988;NM_001257989;NM_001113756	uc003bmc.5;uc011arz.1;uc003bmd.5;uc003bmb.5;uc003bme.5;uc010hbd.4	Homo sapiens thymidine phosphorylase (TYMP);Homo sapiens thymidine phosphorylase (TYMP), nuclear gene encoding mitochondrial protein		chr22	50965625;50964180	50968514	0.00141012	0.010082	-1.17233	6.52022	7.56178
ADCY10P1	BC126399;BX537595;AK126092;NR_026938;AL833650	NR_026938	uc010jxi.1;uc003opu.3;uc003ops.3;uc003opt.2;uc010jxj.2	Homo sapiens adenylate cyclase 10 (soluble) pseudogene 1 (ADCY10P1), non-coding RNA		chr6	41100032;41068772;41105094;41076687;41085214	41103080;41108573	0.03933	0.11221	-1.17063	5.06067	5.93787
FOXA1	AK304119;NM_004496	NM_004496	uc010tpz.3;uc001wuf.4	Homo sapiens forkhead box A1 (FOXA1), mRNA	3169	chr14	38058756	38064325;38063467	0.000630038	0.0060313	-1.17053	10.0729	11.1637
LRRIQ1	AB058704;NM_001079910;BC093088;BC005399	NM_001079910	uc001tac.3;uc001tad.3;uc001taa.1;uc021rbo.1	Homo sapiens leucine-rich repeats and IQ motif containing 1 (LRRIQ1), mRNA	84125	chr12	85439797;85434267;85430098	85638883;85518636;85442338;85450962	0.000859995	0.0073542	-1.1704	6.16716	7.31663
KCTD13	AK097407;NM_178863	NM_178863	uc002duv.4;uc021tge.2	Homo sapiens potassium channel tetramerisation domain containing 13 (KCTD13), mRNA	253980	chr16	29917656	29937545	0.000180404	0.0028672	-1.1698	7.55071	8.7356
SCARA5	NM_173833;AY358150;AY337579;BC033153	NM_173833	uc010luz.3;uc003xgl.3;uc003xgj.3;uc003xgk.3	Homo sapiens scavenger receptor class A, member 5 (putative) (SCARA5), mRNA	286133	chr8	27727398;27761885	27850369;27845147	0.00376689	0.019502	-1.169	3.16821	4.4617
NUDT18	AK026147;NM_024815	NM_024815	uc003xaq.1;uc003xar.1	Homo sapiens nudix (nucleoside diphosphate linked moiety X)-type motif 18 (NUDT18), mRNA		chr8	21964382;21964383	21967456	0.00280108	0.015903	-1.1662	5.41746	6.52617
ANKRD40	NM_052855	NM_052855	uc002iso.3	Homo sapiens ankyrin repeat domain 40 (ANKRD40), mRNA	91369	chr17	48770550	48785270	2.54411e-05	0.00095621	-1.1661	10.8208	12.0587
ARMC5	AK297115;NM_024742;NM_001105247;AK023125;AK294897;AK295790	NM_024742;NM_001105247	uc002ecc.3;uc002ecb.2;uc002eca.4;uc010vfo.2;uc010vfp.2;uc010vfn.2	Homo sapiens armadillo repeat containing 5 (ARMC5)	79798	chr16	31470267;31470788;31469593;31470316	31478488;31478487	0.0192661	0.065092	-1.16476	4.84852	5.86502
PLEKHH2	BC063310;AK126308;NM_172069	NM_172069	uc002rte.3;uc002rtf.3;uc010yny.2	Homo sapiens pleckstrin homology domain containing, family H (with MyTH4 domain) member 2 (PLEKHH2), mRNA		chr2	43864438	43995126;43939522;43968500	0.00569889	0.026154	-1.1645	5.88139	7.19453
ALDH1L2	NM_001034173;CR627287;NR_027752	NM_001034173;NR_027752	uc001tlc.3;uc009zup.3;uc009zuo.3	Homo sapiens aldehyde dehydrogenase 1 family, member L2 (ALDH1L2), nuclear gene encoding mitochondrial protein;Homo sapiens aldehyde dehydrogenase 1 family, member L2 (ALDH1L2)	160428	chr12	105413561	105478341;105460443	0.00476616	0.023046	-1.16384	4.93833	5.91148
ADCK4	AK022291;NM_024876;AK057199;NM_001142555	NM_024876;NM_001142555	uc002oor.2;uc002oos.2;uc002ooq.2;uc002oop.1	Homo sapiens aarF domain containing kinase 4 (ADCK4)	79934	chr19	41197433;41210072	41222790;41207364;41221011	0.0214816	0.070411	-1.16335	6.42863	7.30612
TMEM37	NM_183240	NM_183240	uc002tly.3	Homo sapiens transmembrane protein 37 (TMEM37), mRNA	140738	chr2	120189445	120196096	0.0181664	0.062201	-1.16277	1.761	3.00704
PRPF40B	NR_052006;NM_001031698;BC067364	NM_001031698	uc001rus.2;uc001ruq.2;uc001rur.2	Homo sapiens PRP40 pre-mRNA processing factor 40 homolog B (S. cerevisiae) (PRPF40B)	25766	chr12	50017196;50024327;50017402	50038452	3.97327e-06	0.00043001	-1.16071	7.01864	8.16671
TMEM169	NM_001142311;NM_138390;NM_001142312;NM_001142310	NM_001142311;NM_138390;NM_001142312;NM_001142310	uc010zjr.2;uc002vfv.4;uc010zjs.2;uc002vfw.3	Homo sapiens transmembrane protein 169 (TMEM169)	92691	chr2	216946588	216967506	0.0351114	0.10274	-1.16058	3.12089	4.16749
C20orf112	BC038088;AK097804;BC065483;NM_080616;NM_001256798	NM_080616;NM_001256798	uc031rss.1;uc002wxu.5;uc002wxw.1;uc002wxv.5;uc002wxx.3	Homo sapiens chromosome 20 open reading frame 112 (C20orf112)		chr20	31052582;31030861;31052583;31136308	31124200;31071385;31172875	0.00062026	0.0059804	-1.15954	7.77281	9.06039
HGSNAT	NM_152419	NM_152419	uc003xpx.4	Homo sapiens heparan-alpha-glucosaminide N-acetyltransferase (HGSNAT), mRNA	138050	chr8	42995591	43057970	3.10091e-05	0.0010741	-1.15916	8.91808	10.031
LIPE	NM_005357;BC029301	NM_005357	uc002otr.3;uc002ots.1	Homo sapiens lipase, hormone-sensitive (LIPE), mRNA	3991	chr19	42912127;42905665	42928275;42931578	0.0208674	0.068961	-1.15866	5.3204	6.32566
JOSD2	NM_001270640;NM_001270686;NM_001270639;NM_138334;NM_001270641	NM_001270640;NM_001270686;NM_001270639;NM_138334;NM_001270641	uc002psn.2;uc002psq.2;uc002pso.2;uc031rmi.1;uc002psp.2	Homo sapiens Josephin domain containing 2 (JOSD2)	126119	chr19	51009253	51014612;51014416	0.0453929	0.1251	-1.15822	7.1357	8.05829
PCDHB10	NM_018930	NM_018930	uc003lix.3	Homo sapiens protocadherin beta 10 (PCDHB10), mRNA	56126	chr5	140571951	140575213	0.0168354	0.058716	-1.15698	1.99111	3.45809
IL6R	NM_181359;NM_001206866;NM_000565	NM_181359;NM_001206866;NM_000565	uc001fez.2;uc001ffa.2;uc021paf.1	Homo sapiens interleukin 6 receptor (IL6R)	3570	chr1	154377668	154410561;154441926	0.00108492	0.0085732	-1.15624	9.20699	10.4674
NOXRED1	AK057371;NM_001113475	NM_001113475	uc010tvi.2;uc001xtr.3	Homo sapiens NADP-dependent oxidoreductase domain containing 1 (NOXRED1), mRNA		chr14	77872945;77860364	77889399	0.0133201	0.048891	-1.15457	3.10242	4.21655
CAPS	NM_004058;NM_080590	NM_004058;NM_080590	uc002mdt.3;uc002mdu.3	Homo sapiens calcyphosine (CAPS)	828	chr19	5914192	5916222	0.0223892	0.072688	-1.15264	9.55866	10.5247
TYK2	AK222672;AK308360;NM_003331	NM_003331	uc002mod.2;uc010dxe.3;uc002moc.4	Homo sapiens tyrosine kinase 2 (TYK2), mRNA	7297	chr19	10468060;10461203	10491248;10491277	0.00200383	0.01267	-1.15217	9.45963	10.4508
EFEMP2	NM_016938;NR_037718	NM_016938	uc001ofy.4;uc001ofz.3	Homo sapiens EGF containing fibulin-like extracellular matrix protein 2 (EFEMP2)	30008	chr11	65633911	65640405	0.0109838	0.042423	-1.15186	2.86783	3.88462
MMP13	NM_002427	NM_002427	uc001phl.3	Homo sapiens matrix metallopeptidase 13 (collagenase 3) (MMP13), mRNA	4322	chr11	102813720	102826463	0.00346966	0.018461	-1.15099	4.02385	5.29691
RCOR2	NM_173587	NM_173587	uc001nyc.3	Homo sapiens REST corepressor 2 (RCOR2), mRNA	283248	chr11	63678692	63684316	0.0194727	0.065561	-1.15039	3.59352	4.70215
SNAI3-AS1	BX640980;NR_024399;NR_024402	NR_024399;NR_024402	uc002fli.4;uc010chy.3;uc002flh.2	Homo sapiens SNAI3 antisense RNA 1 (SNAI3-AS1)		chr16	88729780	88741914;88743312;88753594	0.0395631	0.11276	-1.15038	4.00168	4.92512
C6orf165	AK292584;NM_001031743;AX748329;BC045171	NM_001031743	uc003plv.3;uc003plu.2;uc003plw.3;uc010kbv.2	Homo sapiens chromosome 6 open reading frame 165 (C6orf165), mRNA		chr6	88117689	88145775;88205858;88174191	0.0170999	0.059382	-1.14964	3.79346	4.78634
VASH1	BC009031;NM_014909	NM_014909	uc001xst.2;uc001xss.3	Homo sapiens vasohibin 1 (VASH1), mRNA	22846	chr14	77228234	77249363;77239980	0.00146482	0.01035	-1.14623	6.02199	7.19426
FABP4	NM_001442	NM_001442	uc003ycd.2	Homo sapiens fatty acid binding protein 4, adipocyte (FABP4), mRNA	2167	chr8	82390731	82395473	0.00650052	0.028825	-1.14612	3.50227	4.67008
ULK1	NM_003565	NM_003565	uc001uje.3	Homo sapiens unc-51-like kinase 1 (C. elegans) (ULK1), mRNA	8408	chr12	132379278	132407707	0.00168572	0.011385	-1.14566	9.4238	10.4394
DQ599872	DQ599872		uc001abl.3;uc001hof.1;uc022adi.1;uc003tsg.3;uc003tqx.3;uc001hng.2;uc001abj.3;uc003tsm.3	Homo sapiens piRNA piR-59592, complete sequence;Homo sapiens cDNA FLJ41452 fis, clone BRSTN2010363		chr1;chr7	55815671;56900599;224139721;222650411;51460345;56446145;671915	55815702;56446175;224139941;56900631;51460376;222650443;671947	0.0371613	0.10725	-1.14432	2.38618	3.35064
CLDND1	NM_019895;NM_001040182;NM_001040199;AJ270952;NM_001040200;AY359121;NM_001040183;NM_001040181	NM_001040181;NM_019895;NM_001040182;NM_001040199;NM_001040200;NM_001040183	uc003dsp.3;uc003dso.2;uc003dst.3;uc003dss.3;uc003dsq.3;uc003dsv.3;uc003dsu.3;uc003dsr.3	Homo sapiens claudin domain containing 1 (CLDND1)		chr3	98225320;98234316	98241358;98240281;98241910	5.07798e-05	0.0013898	-1.14424	11.6591	12.8088
PLEKHG1	NM_001029884;AB384583;AK293288;AK056300	NM_001029884	uc003qnz.2;uc011eel.1;uc003qny.1;uc011eem.1	Homo sapiens pleckstrin homology domain containing, family G (with RhoGef domain) member 1 (PLEKHG1), mRNA		chr6	151042068;151004810;150920998	151164799;151153341	0.000108514	0.0021463	-1.14309	7.2195	8.4017
AK097701	AK097701		uc003icx.1	Homo sapiens cDNA FLJ40382 fis, clone TESTI2035775		chr4	120299286	120326770	0.0432341	0.12068	-1.14238	2.44082	3.56981
CTD-2270L9.4:ENSG00000260136									0.0290286	0.088792	-1.14204	5.15979	6.40638
HERC6	AY653203;NM_001165136;AY653202;NM_017912;AX747525	NM_001165136;NM_017912	uc011cdj.2;uc011cdk.2;uc011cdl.3;uc003hrp.1;uc011cdi.2	Homo sapiens HECT and RLD domain containing E3 ubiquitin protein ligase family member 6 (HERC6)	55008	chr4	89299890	89320921;89364249	0.000761137	0.0068285	-1.14177	7.8494	8.93712
PLEKHM3	NM_001080475;BX648983	NM_001080475	uc002vcl.2;uc002vcm.2	Homo sapiens pleckstrin homology domain containing, family M, member 3 (PLEKHM3), mRNA	389072	chr2	208764764;208686011	208890284	0.000130872	0.0023925	-1.14023	8.09698	9.27288
AK094577	AK094577		uc003zde.1	Homo sapiens cDNA FLJ37258 fis, clone BRAMY2010208	102723646	chr8	145721000	145724363	0.0374477	0.10798	-1.13912	1.82788	2.9272
BSN	NM_003458	NM_003458	uc003cxe.4	Homo sapiens bassoon presynaptic cytomatrix protein (BSN), mRNA	8927	chr3	49591921	49708982	0.00230625	0.013938	-1.13718	3.92881	5.05711
FANK1	AY358154;AY251163;AK304407;NM_145235	NM_145235	uc001ljh.4;uc009yan.3;uc010quk.1;uc001lji.3	Homo sapiens fibronectin type III and ankyrin repeat domains 1 (FANK1), mRNA		chr10	127668729;127585107	127684067;127698161;127698078	0.00171949	0.011521	-1.13666	5.74233	6.84161
CXCR7	BC036661;CCDS2516;NM_020311	NM_020311	uc021vys.1;uc002vwd.3;uc010fyq.3	Homo sapiens chemokine (C-X-C motif) receptor 7 (CXCR7), mRNA		chr2	237478379;237469423;237489108	237490197;237490994	4.26702e-07	0.00019869	-1.13614	7.56104	8.71002
MSH5	AK303129;NM_172166;AB209886;NM_172165;NM_025259;NM_002441	NM_172166;NM_172165;NM_025259	uc011irl.2;uc011hbf.2;uc011hbh.2;uc011iro.1;uc011irm.2;uc011hbg.2;uc011irk.2;uc011irn.1;uc011irj.2	Homo sapiens mutS homolog 5 (E. coli) (MSH5)		chr6_mann_hap4;chr6_qbl_hap6	3016759;3001362;3005961;3050614	3023034;3058094	0.0484958	0.13191	-1.13583	4.94352	5.8828
NYNRIN	NM_025081	NM_025081	uc001wpf.4	Homo sapiens NYN domain and retroviral integrase containing (NYNRIN), mRNA	57523	chr14	24867991	24888494	0.000871334	0.0074047	-1.13544	4.91271	5.92124
HENMT1	NM_144584;NM_001102592;AK310152	NM_144584;NM_001102592	uc009wer.3;uc001dvu.4;uc001dvt.4	Homo sapiens HEN1 methyltransferase homolog 1 (Arabidopsis) (HENMT1)	113802	chr1	109190909	109204148;109203744	0.00317054	0.017333	-1.13537	5.67645	6.84366
FAM46B	NM_052943	NM_052943	uc010ofj.2	Homo sapiens family with sequence similarity 46, member B (FAM46B), mRNA	115572	chr1	27331510	27339333	0.00215641	0.013323	-1.13515	4.83703	5.93924
PBX4	NR_038198;BC143589;NM_025245	NR_038198;NM_025245	uc002nmy.3;uc010xqz.2;uc010xra.3	Homo sapiens pre-B-cell leukemia homeobox 4 (PBX4)	80714	chr19	19672515	19729725	0.000485821	0.0051264	-1.1326	4.87583	5.99989
LRFN3	NM_024509	NM_024509	uc002oco.3	Homo sapiens leucine rich repeat and fibronectin type III domain containing 3 (LRFN3), mRNA	79414	chr19	36428021	36436097	0.00720444	0.031151	-1.13238	6.62464	7.64428
RIBC2	NM_015653	NM_015653	uc011aqs.3	Homo sapiens RIB43A domain with coiled-coils 2 (RIBC2), mRNA		chr22	45809571	45828302	0.000666993	0.0062685	-1.13113	4.38641	5.47922
LOC100132354	NR_024478	NR_024478	uc011dvm.2	Homo sapiens uncharacterized LOC100132354 (LOC100132354), non-coding RNA		chr6	43858764	43905944	0.019975	0.066781	-1.1307	0.788797	2.35791
BC023201	BC023201		uc002qsk.1;uc002qsj.1	Homo sapiens, clone IMAGE:4933871, mRNA		chr19	58868265;58869520	58870969;58869514	0.0215487	0.070525	-1.1307	0.788797	2.58593
CCDC106	GU354323;NM_013301;GU354322;BC008956	NM_013301	uc002qls.3;uc021vcc.1;uc021vcd.1;uc002qlr.3	Homo sapiens coiled-coil domain containing 106 (CCDC106), mRNA	29903	chr19	56159508;56158953	56164526	0.00492838	0.023587	-1.12999	7.5951	8.58361
C17orf100	NM_001105520	NM_001105520	uc010clp.1	Homo sapiens chromosome 17 open reading frame 100 (C17orf100), mRNA		chr17	6555058	6556617	0.0348386	0.10217	-1.12744	4.17287	5.0306
REEP2	NR_073449;NM_001271803;NR_073448;NM_016606	NM_001271803;NM_016606	uc011cyt.3;uc003lcz.4;uc003lda.4;uc031slg.1	Homo sapiens receptor accessory protein 2 (REEP2)	51308	chr5	137774689	137782658	0.0118134	0.044781	-1.12689	4.38453	5.43058
ANKRD42	NM_182603;DQ508815;BC171752;EF041819;BC045621	NM_182603	uc001paa.3;uc001pab.1;uc001ozz.1;uc010rsv.1;uc009yvi.2	Homo sapiens ankyrin repeat domain 42 (ANKRD42), mRNA	338699	chr11	82905290	82967037;82960013;82926242;82967042	4.24293e-05	0.0012649	-1.12598	7.9316	9.06401
CFDP1	AK226031;D85939;NM_006324	NM_006324	uc002fdz.3;uc002fea.1;uc002fdy.3	Homo sapiens craniofacial development protein 1 (CFDP1), mRNA	10428	chr16	75428579;75327607	75467387	3.3685e-05	0.0011278	-1.12563	8.64234	9.70416
C9orf116	AK024007;NM_001048265;NM_144654	NM_001048265;NM_144654	uc004cfs.1;uc004cfu.1;uc004cft.1	Homo sapiens chromosome 9 open reading frame 116 (C9orf116)	138162	chr9	138387025	138391761;138392364	0.000723887	0.0066114	-1.12543	6.65064	7.88604
APOL6	BC038950;NM_030641	NM_030641	uc003aod.3;uc003aoe.3	Homo sapiens apolipoprotein L, 6 (APOL6), mRNA	80830	chr22	36044423	36057406;36064456	0.00011824	0.0022626	-1.12425	8.83447	10.0153
MUC5B	AF043909;NM_002458;AK310939	NM_002458	uc009yct.2;uc001lta.3;uc021qbr.1	Homo sapiens mucin 5B, oligomeric mucus/gel-forming (MUC5B), mRNA	727897	chr11	1151579;1244294	1253774;1260771;1283406	0.0271341	0.084051	-1.12414	3.47911	4.71038
GPC2	NM_152742;AB209144;AY093588	NM_152742	uc003utv.3;uc003utw.1;uc010lgr.3	Homo sapiens glypican 2 (GPC2), mRNA	221914	chr7	99767228;99771080	99774990	0.000407643	0.0046351	-1.12353	5.29416	6.40564
IL22RA1	AK304454;AK308522;AK226001;NM_021258	NM_021258	uc010oeh.2;uc010oeg.1;uc009vrb.2;uc001biq.2	Homo sapiens interleukin 22 receptor, alpha 1 (IL22RA1), mRNA		chr1	24446260	24469775;24463799	0.000291853	0.0037814	-1.12326	4.83305	6.01875
SEMA4A	AB029394;NM_001193301;NM_022367;NM_001193300;NM_001193302	NM_001193301;NM_022367;NM_001193300;NM_001193302	uc001fnm.3;uc009wrq.3;uc001fno.3;uc001fnn.3;uc001fnl.3	Homo sapiens sema domain, immunoglobulin domain (Ig), transmembrane domain (TM) and short cytoplasmic domain, (semaphorin) 4A (SEMA4A)	64218	chr1	156123321;156119734;156124161	156147542	1.60834e-05	0.00076017	-1.12265	7.59518	8.67063
GALNT7	AK295509;NM_017423	NM_017423	uc011ckb.2;uc003isz.4	Homo sapiens UDP-N-acetyl-alpha-D-galactosamine:polypeptide N-acetylgalactosaminyltransferase 7 (GalNAc-T7) (GALNT7), mRNA	51809	chr4	174089903;174213258	174245118	1.00752e-05	0.00061243	-1.12207	9.35881	10.5246
LIMD2	NM_030576;BC051812	NM_030576	uc002jbj.4;uc002jbl.4	Homo sapiens LIM domain containing 2 (LIMD2), mRNA	80774	chr17	61773248	61778045;61777519	0.0397763	0.11317	-1.1211	5.77547	6.68719
CMTM1	AY174125;NM_181269;AY174138;AY174131;NM_181270;NM_052999;AY174135;DQ309766;NM_181268;NM_181272;AY174129;AY174130;AY174136;AY174137;AY174126;NM_181283;AY174132;BC028676;NM_181296;AY174128;NM_181271	NM_181272;NM_181269;NM_181283;NM_181270;NM_001202509;NM_052999;NM_181296;NM_181268;NM_181271	uc002epc.4;uc002epb.4;uc002epf.4;uc002epr.4;uc002epe.4;uc002epm.4;uc002epl.4;uc002epq.4;uc010cds.3;uc002epa.4;uc002epo.4;uc002eps.4;uc002epk.4;uc002epn.4;uc002epg.4;uc002epd.4;uc002eph.4;uc002epj.4;uc002epi.4;uc002epp.4;uc010cdt.2	Homo sapiens CKLF-like MARVEL transmembrane domain containing 1 (CMTM1)		chr16	66600293;66600295;66603838;66600349	66602788;66613038	0.00494509	0.023629	-1.11986	5.23254	6.36887
ZDHHC20	NM_153251;BC034944;BC067898;BC110517;AK299354	NM_153251	uc001uod.3;uc001uoe.3;uc001uoc.3;uc010tcs.2;uc001uoa.2	Homo sapiens zinc finger, DHHC-type containing 20 (ZDHHC20), mRNA		chr13	21946709	22033508	1.67904e-05	0.00077952	-1.11831	10.5519	11.6915
RIPPLY3	AB037160;NM_018962;AB037159	NM_018962	uc010gnd.3;uc002yvv.3;uc011aec.2	Homo sapiens ripply3 homolog (zebrafish) (RIPPLY3), mRNA	53820	chr21	38378862;38378449	38391958	0.00578958	0.026426	-1.11762	4.97546	6.33746
BACE1-AS	NR_037803	NR_037803	uc010rxi.2	Homo sapiens BACE1 antisense RNA (BACE1-AS), antisense RNA		chr11	117162061	117162857	0.00606378	0.027393	-1.11608	3.46802	4.40582
LOC399744	NR_024497	NR_024497	uc009xme.3	Homo sapiens uncharacterized LOC399744 (LOC399744), non-coding RNA		chr10	38717073	38741081	0.012764	0.047479	-1.11469	6.09937	7.18997
DOK3	NM_001144875;BC004867;NM_001144876;NM_024872	NM_001144875;NM_001144876;NM_024872	uc003mhk.3;uc003mhh.4;uc003mhi.4;uc003mhj.4	Homo sapiens docking protein 3 (DOK3)		chr5	176928905;176930750	176936858;176935878;176937427	0.0101323	0.039964	-1.11337	4.43774	5.64772
CENPV	NM_181716	NM_181716	uc002gpw.3	Homo sapiens centromere protein V (CENPV), mRNA	201161	chr17	16245847	16256812	0.0215235	0.070503	-1.11128	0.788797	2.2449
AC016735.2:ENSG00000231826									0.0406145	0.11496	-1.11128	0.788797	2.2147
C12orf76	AK021447;BC144372;AK094845;BC046185;NM_207435;BC041968	NM_207435	uc001tqc.1;uc001tqf.1;uc001tqd.1;uc001tqe.2;uc001tqb.2;uc010sxx.1	Homo sapiens chromosome 12 open reading frame 76 (C12orf76), mRNA;SubName: Full=Uncharacterized protein C12orf76	400073	chr12	110479558;110487164;110478982	110486326;110503838;110511439;110505500	9.91293e-06	0.00061243	-1.11115	7.11144	8.23639
FOS	AK290907;AK298659;NM_005252	NM_005252	uc010tva.2;uc001xrn.3;uc010asi.3	Homo sapiens FBJ murine osteosarcoma viral oncogene homolog (FOS), mRNA	2353	chr14	75745480;75746345	75748937	0.001876	0.012174	-1.10781	5.68963	6.72926
ASCL5	NM_001270601	NM_001270601	uc031prl.1	Homo sapiens achaete-scute complex homolog 5 (Drosophila) (ASCL5), mRNA	647219	chr1	201083080	201084500	0.0344532	0.10126	-1.10749	1.61318	2.89978
CSF1R	NM_005211;AB208819;EU826593;AK304491;BC047521;AK294467	NM_005211	uc011dce.1;uc011dcd.2;uc011dcf.2;uc010jhc.3;uc003lrl.3;uc003lrm.3	Homo sapiens colony stimulating factor 1 receptor (CSF1R), mRNA		chr5	149450018;149456466;149432853	149466185;149466170;149492935;149460587	0.00450185	0.02214	-1.10743	5.32301	6.33515
CTSF	NM_003793	NM_003793	uc001oip.3	Homo sapiens cathepsin F (CTSF), mRNA	8722	chr11	66330934	66336047	0.0319436	0.09562	-1.10537	4.2094	5.34101
TTC12	BC019086;AK091887;NM_017868;BC032355	NM_017868	uc001pnw.3;uc001pnv.3;uc001pnx.3;uc001pnu.3	Homo sapiens tetratricopeptide repeat domain 12 (TTC12), mRNA		chr11	113185323;113185250	113237114;113244018	7.9201e-06	0.00054121	-1.10475	6.84954	7.96384
C19orf68	BC043386		uc002pic.3	RecName: Full=Uncharacterized protein C19orf68		chr19	48673948	48700877	0.000450278	0.0049136	-1.10474	4.70192	5.75967
ST5	AK312758;AK293245;AK309929;NM_005418;AK302824;NM_139157;NM_213618;AK126554	NM_005418;NM_139157;NM_213618	uc010rbq.1;uc009yfr.3;uc001mgv.3;uc009yfs.3;uc001mgu.3;uc010rbp.2;uc001mgt.3;uc001mgw.1	Homo sapiens suppression of tumorigenicity 5 (ST5)	6764	chr11	8728631;8751496;8714898;8721512	8788251;8832224;8832882;8732778;8932498;8740000;8892917	0.00122951	0.0092517	-1.10199	8.06763	9.05897
HOXA7	NM_006896	NM_006896	uc003sys.3	Homo sapiens homeobox A7 (HOXA7), mRNA	3204	chr7	27193337	27196296	0.000254829	0.0034828	-1.10159	5.05388	6.11726
LTBP3	AK090750;NM_001164266;AK298858;NM_021070;AK124524;NM_001130144;AK299351;AK097212	NM_001130144;NM_001164266;NM_021070	uc001oej.3;uc001oeg.3;uc001oeh.3;uc010roj.3;uc010rok.1;uc010roi.2;uc001oef.3;uc001oei.3	Homo sapiens latent transforming growth factor beta binding protein 3 (LTBP3)	4054	chr11	65306881;65306029	65316569;65314171;65312102;65326253;65325699	0.00447527	0.022062	-1.09945	8.39733	9.40249
WDR81	NM_152348;NM_001163809;AK300986;NM_001163811;NM_001163673	NM_152348;NM_001163809;NM_001163811;NM_001163673	uc002ftj.2;uc002fti.2;uc010vqq.1;uc002fth.2;uc010vqp.1	Homo sapiens WD repeat domain 81 (WDR81)	124997	chr17	1619816;1627833;1633673;1628124	1641893	0.00177055	0.011738	-1.09886	7.42592	8.50448
CDK5R1	BT019573;NM_003885;CCDS11273	NM_003885	uc021tux.1;uc002hhn.3;uc010wca.1	Homo sapiens cyclin-dependent kinase 5, regulatory subunit 1 (p35) (CDK5R1), mRNA		chr17	30814638;30814637;30814104	30818271;30815558;30815562	0.000114795	0.0022271	-1.09833	6.71838	7.86417
ZBTB45	NM_032792;AK027392	NM_032792	uc002qtf.3;uc002qtd.3	Homo sapiens zinc finger and BTB domain containing 45 (ZBTB45), mRNA	84878	chr19	59024896	59030921;59031188	0.00284818	0.01605	-1.09609	7.20984	8.20341
FES	NM_001143783;NM_001143785;AY513655;NM_002005;AK300605;NM_001143784	NM_001143783;NM_001143785;NM_002005;NM_001143784	uc002bpx.3;uc010bny.3;uc002bpv.3;uc002bpy.3;uc010uqj.2;uc010uqk.2	Homo sapiens feline sarcoma oncogene (FES)	2242	chr15	91427664;91428266	91439006	0.0257764	0.080861	-1.09593	2.756	4.08859
FSIP2	NM_173651;AK126089;BC128052;BC148281	NM_173651	uc010frr.2;uc002upj.2;uc002upm.3;uc002upl.3	Homo sapiens fibrous sheath interacting protein 2 (FSIP2), mRNA		chr2	186603354;186653369;186610155	186698016;186628016	0.00209275	0.013033	-1.09519	7.31251	8.48612
RNF150	BC101992;NM_020724;AB384141	NM_020724	uc003iip.1;uc010iok.1;uc003iio.1	Homo sapiens ring finger protein 150 (RNF150), mRNA	57484	chr4	141786724;141832227	142054616	0.0088177	0.036058	-1.09352	4.30937	5.23544
ENTPD1-AS1	NR_038444;AK096469	NR_038444	uc001klg.2;uc001klj.2	Homo sapiens ENTPD1 antisense RNA 1 (ENTPD1-AS1), non-coding RNA	728558	chr10	97678694;97512962	97849992	0.0218327	0.071218	-1.09284	1.18592	2.37203
RP5-1085F17.3:ENSG00000260257									0.0152422	0.054286	-1.09272	2.95945	4.06225
PIGQ	AK300297;NM_004204;AK314361;CU675374;NM_148920;AX747344;BC010094	NM_004204;NM_148920	uc002cho.3;uc010bqw.3;uc002chn.3;uc010uuj.2;uc002chp.3;uc010uui.2;uc002chm.3	Homo sapiens phosphatidylinositol glycan anchor biosynthesis, class Q (PIGQ);SubName: Full=cDNA FLJ56783		chr16	617031;619967;622505;631760;632876	627214;633922;634136	0.0174984	0.060452	-1.09186	8.19065	9.17981
BC042098	BC042098		uc003pwf.3	Homo sapiens, clone IMAGE:5770470, mRNA	101927768	chr6	114290864	114661899	0.0311236	0.093709	-1.09076	1.40042	2.44993
BC073899	BC073899		uc001mia.1;uc001mie.3	Homo sapiens cDNA clone IMAGE:4372223, partial cds		chr11	9801925;9780544	9801489;9812791	0.0470139	0.12869	-1.09076	1.40042	2.20671
RP5-943J3.2:ENSG00000272931									0.0364186	0.1057	-1.09019	1.90799	3.43529
ADRA1D	NM_000678	NM_000678	uc002wkr.2	Homo sapiens adrenoceptor alpha 1D (ADRA1D), mRNA	146	chr20	4201277	4229659	0.0145002	0.0523	-1.08984	2.66415	3.70408
LPPR4	NM_014839;NM_001166252	NM_014839;NM_001166252	uc010oue.2;uc001dse.3	Homo sapiens lipid phosphate phosphatase-related protein type 4 (LPPR4)	9890	chr1	99729847	99775138	0.0335139	0.099117	-1.08984	2.13366	3.84432
SH3RF1	BC041023;NM_020870	NM_020870	uc010irc.1;uc003isa.1	Homo sapiens SH3 domain containing ring finger 1 (SH3RF1), mRNA		chr4	170015406;170037419	170192249;170077830	2.88133e-06	0.00039376	-1.08923	9.31754	10.3879
PBXIP1	NM_020524;AK303413;AK310388;AK022497	NM_020524	uc001ffr.3;uc010pep.2;uc001ffs.3;uc009woy.1	Homo sapiens pre-B-cell leukemia homeobox interacting protein 1 (PBXIP1), mRNA		chr1	154916558;154923707	154928567;154927803	8.9576e-05	0.0019263	-1.08869	9.66969	10.7392
EPPK1	NM_031308	NM_031308	uc003zaa.1	Homo sapiens epiplakin 1 (EPPK1), mRNA		chr8	144939911	144947434	0.006239	0.02794	-1.0867	6.09721	7.06247
MYO15B	BC033247;AB384291;AF418288;BC128044;AF418286;BC027875;NR_003587;AF418290;AF418289;AF418293	NR_003587	uc010wse.2;uc002joq.4;uc002jom.1;uc010dgi.1;uc010dgj.1;uc002jor.1;uc002joo.1;uc002jos.4;uc010dgh.3;uc002jon.1	Homo sapiens myosin XVB pseudogene (MYO15B), non-coding RNA		chr17	73598910;73616546;73598283;73609054;73615717;73584138	73609552;73612527;73601519;73614002;73617256;73622927;73622308;73611965	0.00548389	0.025469	-1.08633	1.61338	2.93146
SUGT1P3	NR_003365	NR_003365	uc001uxq.3	Homo sapiens suppressor of G2 allele of SKP1 (S. cerevisiae) pseudogene 3 (SUGT1P3), non-coding RNA	283507	chr13	41486024	41495910	0.015231	0.054258	-1.08633	1.69858	2.90969
LOC729041	NR_045483	NR_045483	uc021ona.1	Homo sapiens fatty acid amide hydrolase pseudogene (LOC729041), non-coding RNA	729041	chr1	46899498	46911374	0.0310728	0.093569	-1.08555	2.8214	3.86403
KDM6B	BC009994;NM_001080424	NM_001080424	uc002gix.3;uc002giw.1	Homo sapiens lysine (K)-specific demethylase 6B (KDM6B), mRNA		chr17	7750863;7743234	7758118;7757029	0.000194539	0.0029963	-1.08554	8.63603	9.70616
TNK2	BC028164;AK127455;AK309332;AK126712;AK225786;NM_001010938;NM_005781;AB209338	NM_001010938;NM_005781	uc010hzx.1;uc003fvu.1;uc010hzw.1;uc003fvs.1;uc003fvq.1;uc003fvt.1;uc003fvv.1;uc003fvr.1	Homo sapiens tyrosine kinase, non-receptor, 2 (TNK2)	10188	chr3	195590235;195595087;195605919;195594231	195612676;195596561;195638816;195599341;195622432;195619646;195622804;195635880	0.00911235	0.036963	-1.08536	8.98131	9.88515
LOC100506136	NR_038948	NR_038948	uc010lfm.2	Homo sapiens uncharacterized LOC100506136 (LOC100506136), non-coding RNA	7979	chr7	96250968	96293650	0.0411488	0.11616	-1.08384	1.97578	2.96596
TMEM198	BC068567;NM_001005209	NM_001005209	uc002vmf.3;uc002vme.3	Homo sapiens transmembrane protein 198 (TMEM198), mRNA		chr2	220408744;220408384	220415317	0.0434029	0.12104	-1.08252	3.25901	4.2255
SLC45A1	AF118274;NM_001080397	NM_001080397	uc001apc.3;uc001apb.3	Homo sapiens solute carrier family 45, member 1 (SLC45A1), mRNA	50651	chr1	8384389;8390197	8404227	0.0169978	0.059163	-1.08117	1.97487	2.96145
NEK11	NM_001146003;NM_145910;AK293261;AK123021;AK316352;BC028587;NM_024800;BC009414;BC026195	NM_001146003;NM_145910;NM_024800	uc003enx.3;uc003eoa.3;uc010hto.2;uc011blm.2;uc011bll.2;uc003eny.3;uc011blk.2;uc003enz.3;uc003enw.1	Homo sapiens NIMA-related kinase 11 (NEK11)	79858	chr3	130799266;130745722;130745693	130871415;130903616;130893981;130853122;131069309	0.000144212	0.0025357	-1.08005	7.34791	8.37874
TMIE	BC126260;NM_147196	NM_147196	uc010hjj.1;uc010hjk.1	Homo sapiens transmembrane inner ear (TMIE), mRNA		chr3	46742822	46752413;46752201	0.0302511	0.091679	-1.07711	3.58914	4.54099
SH3BP5	AK090524;NM_004844;NM_001018009	NM_004844;NM_001018009	uc003bzq.2;uc003bzp.2;uc003bzr.2	Homo sapiens SH3-domain binding protein 5 (BTK-associated) (SH3BP5)	9467	chr3	15295862	15382901;15374696;15374136	5.26935e-05	0.001425	-1.07626	9.1418	10.2194
MIDN	NM_177401	NM_177401	uc002lrp.3	Homo sapiens midnolin (MIDN), mRNA	90007	chr19	1248551	1259142	0.00165273	0.01123	-1.07593	8.90742	9.8652
TCP11L2	NM_152772;AF306672;AF306858;BC017872	NM_152772	uc001tlo.1;uc001tln.3;uc001tlm.3;uc001tll.3	Homo sapiens t-complex 11, testis-specific-like 2 (TCP11L2), mRNA		chr12	106697270;106696580	106740792;106705010;106723646;106719672	0.000789943	0.0069355	-1.07518	6.60679	7.82392
OSER1-AS1:ENSG00000223891									0.0230294	0.074351	-1.07474	3.22354	4.32631
RAB31	NM_006868	NM_006868	uc002kog.2	Homo sapiens RAB31, member RAS oncogene family (RAB31), mRNA	11031	chr18	9708227	9862553	0.00104352	0.008375	-1.07446	7.93561	9.07616
AK126635	AK126635		uc001lsk.1	Homo sapiens cDNA FLJ33587 fis, clone BRAMY2012497		chr11	856879	858707	0.0444598	0.12319	-1.07438	2.02123	3.27285
VAV3	AK295166;BC143969;NM_001079874;AK097750;AK300474;AK296537;NM_006113	NM_001079874;NM_006113	uc001dvj.1;uc010ouv.1;uc010oux.1;uc001dvk.1;uc010ouu.1;uc010ouw.1;uc001dvl.1	Homo sapiens vav 3 guanine nucleotide exchange factor (VAV3)		chr1	108211462;108113781	108231126;108220631;108507545;108506218	2.03336e-05	0.00085586	-1.07397	8.59881	9.64463
IL11	NM_001267718;NM_000641	NM_001267718;NM_000641	uc010yfx.2;uc002qks.2	Homo sapiens interleukin 11 (IL11)	3589	chr19	55875749	55881831	2.39694e-05	0.00093436	-1.0727	7.64278	8.72545
LAPTM4A	NM_014713;AK304433	NM_014713	uc010yjx.2;uc002rdm.3	Homo sapiens lysosomal protein transmembrane 4 alpha (LAPTM4A), mRNA		chr2	20232410;20236546	20251789	1.11435e-06	0.00028729	-1.07176	11.5547	12.6443
SCN1B	AK295477;NM_199037;NM_001037	NM_199037;NM_001037	uc002nxo.2;uc010xsg.2;uc002nxp.3	Homo sapiens sodium channel, voltage-gated, type I, beta subunit (SCN1B)	6324	chr19	35521591	35531353;35525174	6.81232e-05	0.0016562	-1.07158	4.47525	5.50603
AP5Z1	NM_014855;AB007875;AX747341	NM_014855	uc003sne.3;uc003snf.3;uc010ksp.3	Homo sapiens adaptor-related protein complex 5, zeta 1 subunit (AP5Z1), mRNA	9907	chr7	4815261;4827856	4834026	0.0133157	0.048891	-1.07025	8.94133	9.84259
DMBX1	NM_172225;NM_147192	NM_172225;NM_147192	uc001cpx.3;uc001cpw.3	Homo sapiens diencephalon/mesencephalon homeobox 1 (DMBX1)	127343	chr1	46972667	46979886	0.0133244	0.048891	-1.0702	5.20321	6.17003
AK310046	AK310046		uc010gjt.1	Homo sapiens cDNA, FLJ17088		chr20	57572657	57573051	0.0290554	0.088828	-1.07012	1.80802	2.91292
SDSL	NM_138432;AF134473	NM_138432	uc001tvi.3;uc009zwh.3	Homo sapiens serine dehydratase-like (SDSL), mRNA	113675	chr12	113860215	113876081	0.00019736	0.0030181	-1.06963	7.2762	8.32107
SMPD1	NM_001007593;NM_000543;HQ132748;AY649987;BC041164;HQ132747	NM_001007593;NM_000543	uc021qcz.1;uc009yex.3;uc001mcv.2;uc009yew.3;uc001mcw.3;uc021qda.1	Homo sapiens sphingomyelin phosphodiesterase 1, acid lysosomal (SMPD1)		chr11	6411643	6416228;6416008	0.000147138	0.0025591	-1.06963	7.74854	8.78262
CHN2	AK294032;EU732754;EU732753;EU732756;EU732755;EU732752;EU732758;AK294216;EU732750;EU732757;AK293959;EU732759;EU732760;EU732761;AK294271;NM_001039936;EU732751;EU732762;NM_004067	NM_001039936;NM_004067	uc010kvl.3;uc010kvh.3;uc010kvi.3;uc011jzt.2;uc010kvd.3;uc010kve.3;uc010kvf.3;uc010kvc.3;uc010kvk.3;uc003taa.3;uc011jzv.2;uc011jzs.2;uc010kvj.3;uc010kvm.3;uc010kva.3;uc010kvg.3;uc003szz.3;uc011jzu.2;uc010kvb.3	Homo sapiens chimerin 2 (CHN2)		chr7	29234120;29523431;29237356;29186199;29519668;29519485	29553944	0.0300179	0.091118	-1.06957	4.96538	6.03548
OLFML3	AK075544;NM_020190;AX747716	NM_020190	uc001ees.1;uc001eet.1;uc001eer.1	Homo sapiens olfactomedin-like 3 (OLFML3), mRNA		chr1	114522029	114524875;114524876	0.0211609	0.069616	-1.06947	4.94256	5.87372
PGF	AK310608;NM_001207012;NM_002632;AK310886	NM_001207012;NM_002632	uc001xrb.3;uc010ase.2;uc001xqz.3;uc010asf.2	Homo sapiens placental growth factor (PGF)		chr14	75408532;75414831	75422467	0.000501361	0.0052248	-1.06911	6.55146	7.63029
SMAD6	NM_001142861;NR_027654;NM_005585	NM_001142861;NM_005585	uc002aqf.3;uc002aqg.3;uc010bhx.3	Homo sapiens SMAD family member 6 (SMAD6)		chr15	67000929;66994673	67074337	0.00277236	0.015783	-1.06776	5.61851	6.66714
NECAB2	NM_019065;BC016979	NM_019065	uc002fhe.3;uc002fhd.3	Homo sapiens N-terminal EF-hand calcium binding protein 2 (NECAB2), mRNA	54550	chr16	84002236;84005515	84036379	0.0187441	0.063742	-1.06732	2.38301	3.2939
CCDC102A	NM_033212	NM_033212	uc002elw.3	Homo sapiens coiled-coil domain containing 102A (CCDC102A), mRNA	92922	chr16	57546089	57570477	0.00976757	0.038918	-1.06625	6.7545	7.64866
RAB36	AY336745;NM_004914	NM_004914	uc010gtw.1;uc002zwv.1	Homo sapiens RAB36, member RAS oncogene family (RAB36), mRNA	9609	chr22	23487512	23506531	0.000850556	0.0073038	-1.06609	6.945	7.95311
AGR2	NM_006408;AK296721	NM_006408	uc011jxy.2;uc003str.3	Homo sapiens anterior gradient 2 homolog (Xenopus laevis) (AGR2), mRNA	10551	chr7	16832263;16840476	16844738	1.08797e-05	0.00062806	-1.06575	10.184	11.2642
CELSR3	BC130010;AB011536;AY714129;NM_001407	NM_001407	uc010hkg.3;uc003cul.3;uc010hkf.3;uc003cuf.1	Homo sapiens cadherin, EGF LAG seven-pass G-type receptor 3 (CELSR3), mRNA	1951	chr3	48662830;48673895	48689481;48700348;48681363;48709981	0.000999145	0.0081304	-1.06567	6.77461	7.88115
TMEM238	NM_001190764	NM_001190764	uc002qku.3	Homo sapiens transmembrane protein 238 (TMEM238), mRNA	388564	chr19	55890611	55895627	0.0264942	0.082554	-1.06562	5.23965	6.12849
NDRG4	NM_022910;NM_001242834;NR_040072;NM_001242833;NM_001242835;NM_020465;NM_001242836;AK124005;AK131248;NM_001130487	NM_001242836;NM_022910;NM_001242834;NM_001242833;NM_001242835;NM_001130487;NM_020465	uc002enp.3;uc010vig.2;uc002eno.3;uc002enk.3;uc002enm.3;uc010vii.2;uc010vih.2;uc002enq.1;uc010vif.2;uc010cdk.3	Homo sapiens NDRG family member 4 (NDRG4)		chr16	58539894;58497548;58497993;58534046;58498725	58547523;58547073	0.000643409	0.0061101	-1.06556	7.61801	8.60929
ZDHHC8P1	NR_003950;AX747585;AX747609	NR_003950	uc002zwz.5;uc002zxb.5;uc002zxa.4	Homo sapiens zinc finger, DHHC-type containing 8 pseudogene 1 (ZDHHC8P1), non-coding RNA	150244	chr22	23732791	23744799	0.0283884	0.087236	-1.06471	4.54669	5.44016
ATL1	NM_181598;NM_001127713;CCDS9700;NM_015915;AK223436	NM_181598;NM_001127713;NM_015915	uc001wyd.4;uc021rsw.1;uc001wye.4;uc001wyf.4;uc021rsx.1	Homo sapiens atlastin GTPase 1 (ATL1)		chr14	50999799;51026844;51026742	51099784	0.00183625	0.011999	-1.06307	7.93728	8.85973
KIAA1257	NM_020741;BC031632;AK056377	NM_020741	uc003elg.1;uc003eli.4;uc003elj.4	Homo sapiens KIAA1257 (KIAA1257), mRNA	57501	chr3	128689781;128628708	128710740;128712986;128712919	0.0371797	0.10727	-1.06273	2.75509	3.7779
THEMIS2	NM_001039477;NM_001105556;AK303090;AK303141;NM_004848	NM_001039477;NM_001105556;NM_004848	uc010ofo.2;uc001boz.3;uc010ofn.2;uc001bpa.3;uc001bpc.4	Homo sapiens thymocyte selection associated family member 2 (THEMIS2)		chr1	28199054	28213193	0.00664403	0.029303	-1.06268	1.82788	2.84172
FOXRED2	NM_024955;CR456444;NM_001102371	NM_024955;NM_001102371	uc003apn.4;uc003apo.4;uc003app.4	Homo sapiens FAD-dependent oxidoreductase domain containing 2 (FOXRED2)	80020	chr22	36883232	36902577;36903148;36903090	0.000349772	0.0042142	-1.06242	6.74678	7.80534
LTBP4	AF054502;AK128191;AF054501;NM_001042544;AK303613;NM_003573;AK304612;AK074499;NM_001042545	NM_001042544;NM_003573;NM_001042545	uc002ook.1;uc002ool.1;uc002ooi.1;uc002oog.1;uc002ooj.1;uc010xvo.1;uc002oom.1;uc002ooh.1;uc010xvp.1	Homo sapiens latent transforming growth factor beta binding protein 4 (LTBP4)	8425	chr19	41107276;41119501;41117764;41120016;41103140;41099071;41115651;41116073;41119821	41125398;41133762;41119734;41135725	0.0294884	0.089811	-1.06221	6.96978	7.80593
AK289390	AK289390		uc009yzx.2	Homo sapiens cDNA FLJ38080 fis, clone CTONG2016185		chr11	118097408	118099840	2.33356e-05	0.0009288	-1.062	8.51143	9.63141
BOLA3-AS1	NR_045637;NR_045636;NR_045634	NR_045637;NR_045636;NR_045634	uc002skf.3;uc002skg.3;uc002ske.3	Homo sapiens BOLA3 antisense RNA 1 (head to head) (BOLA3-AS1)	100507171	chr2	74375107	74379516;74376181	0.00223486	0.013666	-1.06064	5.8081	6.99873
GFI1	NM_001127216;NM_005263;NM_001127215	NM_001127216;NM_005263;NM_001127215	uc001dow.4;uc001dov.4;uc001dou.4	Homo sapiens growth factor independent 1 transcription repressor (GFI1)	2672	chr1	92940317	92951628;92949356;92952433	0.00120316	0.0091275	-1.05703	3.16821	4.32526
BX248273	BX248273		uc001wvl.1	human full-length cDNA clone CS0DC023YN15 of Neuroblastoma of Homo sapiens (human)		chr14	41423915	41445070	0.04708	0.12883	-1.05703	3.3251	4.39388
ZNF513	NM_001201459;NM_144631	NM_001201459;NM_144631	uc002rkk.3;uc002rkj.3	Homo sapiens zinc finger protein 513 (ZNF513)	130557	chr2	27600097	27603311;27603611	0.000602758	0.0058715	-1.05616	6.48753	7.55848
PYCARD	NM_145182;NM_013258	NM_145182;NM_013258	uc010cak.3;uc002ebm.3	Homo sapiens PYD and CARD domain containing (PYCARD)	29108	chr16	31212806	31214097	0.0207603	0.068687	-1.05542	6.05716	6.93546
ST8SIA1	AY569975;NM_003034	NM_003034	uc009zix.3;uc001rfo.4	Homo sapiens ST8 alpha-N-acetyl-neuraminide alpha-2,8-sialyltransferase 1 (ST8SIA1), mRNA	6489	chr12	22346324	22487648	0.0309742	0.093396	-1.05516	3.45988	4.40112
EFNB3	NM_001406	NM_001406	uc002gis.3	Homo sapiens ephrin-B3 (EFNB3), mRNA	1949	chr17	7608519	7614693	0.000232288	0.0033396	-1.05369	7.74362	8.7648
NHLRC1	NM_198586	NM_198586	uc003ncl.1	Homo sapiens NHL repeat containing 1 (NHLRC1), mRNA	378884	chr6	18120717	18122851	0.0214516	0.070338	-1.05242	3.48157	4.83439
DHRS4L2	NM_001193637;AY616182;AK301373;DQ088988;AY071856;BX647440;CU674326;NM_198083;NM_001193636;AY920362;KC237375;NM_001193635	NM_001193637;NM_198083;NM_001193636;NM_001193635	uc001wld.4;uc021rre.1;uc010tnt.2;uc001wli.4;uc021rrc.1;uc031qnz.1;uc001wlf.3;uc010alb.3;uc021rrf.1;uc021rrb.1;uc001wle.4;uc021rra.1	Homo sapiens dehydrogenase/reductase (SDR family) member 4 like 2 (DHRS4L2)		chr14	24458026;24439223;24422964;24439082;24464240	24475617;24453532;24459899;24473963;24518020	0.0237569	0.075955	-1.05202	5.98396	6.86754
CLUAP1	NM_024793;AK294318;NM_015041;AB014543	NM_024793;NM_015041	uc002cvm.2;uc021tcg.2;uc002cvj.2;uc002cvk.2	Homo sapiens clusterin associated protein 1 (CLUAP1)	23059	chr16	3550944;3569902;3559893	3589051;3586825	5.09677e-05	0.0013898	-1.05128	7.63006	8.65696
AK075019	AK075019		uc002dsh.1	Homo sapiens cDNA FLJ90538 fis, clone OVARC1000208, weakly similar to Human calcium-dependent group X phospholipase A2 mRNA	101928215	chr16	29114977	29119032	0.000411485	0.0046549	-1.0501	3.17877	4.20317
MFAP2	NM_001135247;NM_017459;NM_002403;NM_001135248	NM_001135247;NM_017459;NM_002403;NM_001135248	uc001azx.3;uc001azw.3;uc001azy.3;uc010ocl.2	Homo sapiens microfibrillar-associated protein 2 (MFAP2)		chr1	17300998	17308081;17307173	0.0146437	0.052725	-1.0501	3.10202	4.3098
OGDHL	AK290226;NM_018245;AK307759;NM_001143996;NM_001143997	NM_018245;NM_001143996;NM_001143997	uc001jie.3;uc009xog.3;uc009xoh.2;uc010qgu.2;uc010qgt.2	Homo sapiens oxoglutarate dehydrogenase-like (OGDHL), nuclear gene encoding mitochondrial protein	55753	chr10	50950873;50942686	50966753;50970425	0.0270567	0.083834	-1.04849	3.08144	4.57314
VANGL2	BC103919;NM_020335	NM_020335	uc001fwb.2;uc001fwc.2	Homo sapiens VANGL planar cell polarity protein 2 (VANGL2), mRNA	57216	chr1	160370230;160370363	160398468	0.0231872	0.07468	-1.04827	1.91083	3.48157
ACVRL1	AK303331;HM161906;NM_000020;NM_001077401	NM_000020;NM_001077401	uc010snm.2;uc021qxz.1;uc001rzk.3;uc001rzj.3	Homo sapiens activin A receptor type II-like 1 (ACVRL1)	94	chr12	52300691;52306112;52301201	52307134;52317145	0.0239206	0.076381	-1.04827	2.23655	3.52081
CXXC5	NM_016463;AK001782	NM_016463	uc010jfg.1;uc003let.2	Homo sapiens CXXC finger protein 5 (CXXC5), mRNA	51523	chr5	139028300;139028517	139062680	0.00131067	0.0096355	-1.04748	6.5943	7.66783
IL1R1	X16896;AK314433;NM_000877	NM_000877	uc010fix.3;uc002tbq.3;uc002tbr.3	Homo sapiens interleukin 1 receptor, type I (IL1R1), mRNA		chr2	102759245;102770400;102686835	102796334	0.00137629	0.0099439	-1.04707	6.53537	7.49072
CTH	NM_001902;NM_001190463;NM_153742;AK310269	NM_001902;NM_001190463;NM_153742	uc001dfe.3;uc009wbl.2;uc001dfd.3;uc010oqq.2	Homo sapiens cystathionase (cystathionine gamma-lyase) (CTH)	1491	chr1	70876900	70905534;70897918	0.00109356	0.0086025	-1.04471	7.84587	8.89636
HYDIN	NM_001270974;NM_001198543;NM_001198542;JX501991;AL834340;BC028351;NM_017558;BC043273;AK308296	NM_001270974;NM_001198543;NM_001198542;NM_017558	uc010cfz.2;uc010yij.1;uc002ezw.4;uc031qwy.1;uc031rnl.1;uc010vmc.2;uc021tkq.2;uc010cfy.4;uc010vmd.2	SubName: Full=HYDIN; Flags: Fragment;Homo sapiens HYDIN, axonemal central pair apparatus protein (HYDIN)	54768	chr1_gl000192_random;chr16	70841286;71100379;71061012;71059285;71065313;222731	373960;70900232;71264625;71220821;229882	0.000298962	0.0038385	-1.0446	7.91763	9.06036
IL11RA	Z46595;AK094689;NM_001142784;NR_052010;AK075530	NM_001142784	uc003zvi.4;uc031tdp.1;uc010mke.4;uc011loq.3;uc003zvk.4	Homo sapiens interleukin 11 receptor, alpha (IL11RA)	3590	chr9	34653893;34650698;34655214;34652181	34660633;34661898	0.0310171	0.093476	-1.0445	5.20977	5.99517
FZD2	NM_001466	NM_001466	uc002igx.2	Homo sapiens frizzled family receptor 2 (FZD2), mRNA	2535	chr17	42634811	42638630	0.00466968	0.022732	-1.04418	8.91313	9.81863
SEMA6B	AK300037;NM_032108	NM_032108	uc010dud.2;uc010xih.1	Homo sapiens sema domain, transmembrane domain (TM), and cytoplasmic domain, (semaphorin) 6B (SEMA6B), mRNA	10501	chr19	4542605;4542599	4559771	0.0128777	0.047757	-1.04376	7.3519	8.26474
P2RX4	NM_002560;NR_046373;NM_001256796;NM_001261397;NR_046372;NM_001261398;AK293599;AK293660	NR_046372;NM_002560;NM_001261398;NR_046373;NM_001256796;NM_001261397	uc031qjt.1;uc009zxb.3;uc010szs.1;uc009zxc.3;uc031qju.1;uc001tzr.3;uc010szt.2;uc010szr.1	Homo sapiens purinergic receptor P2X, ligand-gated ion channel, 4 (P2RX4)	5025	chr12	121647663	121670479;121671909	2.14957e-05	0.00088992	-1.04367	8.67454	9.73453
ZBTB42	CCDS45174;NM_001137601	NM_001137601	uc021sem.1;uc001ypp.3	Homo sapiens zinc finger and BTB domain containing 42 (ZBTB42), mRNA	100128927	chr14	105266932;105267534	105268803;105271048	0.00393438	0.020124	-1.04264	6.96678	7.92295
HOXA11	NM_005523;BC033706	NM_005523	uc003syx.3;uc003syy.3	Homo sapiens homeobox A11 (HOXA11), mRNA		chr7	27220775	27224835;27224842	0.00239617	0.014272	-1.04215	8.83689	9.76307
MYEF2	NM_016132;AK023133;BC068523;AK002075;BX647197	NM_016132	uc001zwh.4;uc001zwi.4;uc001zwl.3;uc001zwj.4;uc001zwg.4	Homo sapiens myelin expression factor 2 (MYEF2), mRNA	50804	chr15	48431628;48444503	48470558;48442183;48444449	1.49494e-05	0.00072978	-1.04121	8.20274	9.23812
IFT88	NM_175605;NM_006531;AK300769;BX640833;BC059357;AK058172	NM_175605;NM_006531	uc001unk.3;uc010tcq.2;uc001unj.3;uc001unh.3;uc001unl.1;uc001uni.3	Homo sapiens intraflagellar transport 88 homolog (Chlamydomonas) (IFT88)		chr13	21170288;21189931;21141207	21265576;21217036;21206278	0.000109387	0.0021558	-1.04097	8.08114	9.15552
IQCD	NM_138451	NM_138451	uc001tuu.3	Homo sapiens IQ motif containing D (IQCD), mRNA		chr12	113633245	113658880	0.000602478	0.0058713	-1.04057	4.44415	5.41443
IGFBP5	NM_000599	NM_000599	uc002vgj.4	Homo sapiens insulin-like growth factor binding protein 5 (IGFBP5), mRNA	3488	chr2	217536827	217560272	0.0266891	0.083036	-1.04057	4.55778	5.36386
KIAA1211	NM_020722;BC171783;AK302486;AK097530;AL110138	NM_020722	uc011bzz.1;uc010iha.2;uc003hbm.1;uc003hbl.3;uc003hbk.2	Homo sapiens KIAA1211 (KIAA1211), mRNA		chr4	57138486;57175094;57175127;57174958;57036360	57177772;57182855;57196890	0.000728821	0.0066431	-1.04007	5.708	6.80168
PPP1CC	NM_002710;NM_001244974	NM_002710;NM_001244974	uc001tru.3;uc021rdx.1	Homo sapiens protein phosphatase 1, catalytic subunit, gamma isozyme (PPP1CC)	5501	chr12	111157612	111180783	1.17274e-06	0.00029562	-1.039	12.0494	13.1049
TNFSF14	NM_003807;NM_172014	NM_003807;NM_172014	uc002mfk.2;uc002mfj.2	Homo sapiens tumor necrosis factor (ligand) superfamily, member 14 (TNFSF14)	8740	chr19	6663147	6670599	0.0004113	0.0046549	-1.03898	4.23013	5.20847
LFNG	NM_001040168;NM_001040167;NM_001166355;NM_002304	NM_001040168;NM_001040167;NM_001166355;NM_002304	uc003smg.3;uc021zyw.1;uc003smf.3;uc021zyx.1	Homo sapiens LFNG O-fucosylpeptide 3-beta-N-acetylglucosaminyltransferase (LFNG)	3955	chr7	2557496;2559478;2552162	2568810;2568063	0.00411816	0.020785	-1.03863	6.61095	7.54034
MEF2B	NM_001145785;AK057210	NM_001145785	uc002nlk.2;uc002nll.2	Homo sapiens myocyte enhancer factor 2B (MEF2B), mRNA	100271849	chr19	19256375;19256376	19281098	0.0289675	0.088641	-1.03839	4.5629	5.73208
ADAMTS15	NM_139055	NM_139055	uc010scd.2	Homo sapiens ADAM metallopeptidase with thrombospondin type 1 motif, 15 (ADAMTS15), mRNA	170689	chr11	130318868	130346539	0.00103078	0.0083044	-1.03713	7.24894	8.28808
ALX1	NM_006982	NM_006982	uc001tae.4	Homo sapiens ALX homeobox 1 (ALX1), mRNA	8092	chr12	85674035	85695561	0.00974076	0.038845	-1.03671	2.70024	3.66415
EDARADD	NM_080738;NM_145861	NM_080738;NM_145861	uc001hxu.1;uc001hxv.1	Homo sapiens EDAR-associated death domain (EDARADD)	128178	chr1	236558715;236557679	236648008	0.000598359	0.0058452	-1.03627	5.82845	6.96674
ID1	NM_181353;NM_002165	NM_181353;NM_002165	uc002wwh.2;uc002wwg.2	Homo sapiens inhibitor of DNA binding 1, dominant negative helix-loop-helix protein (ID1)	3397	chr20	30193085	30194317	0.00334532	0.018034	-1.03485	11.3084	12.2269
EGR2	NM_001136179;NM_001136178;AK296830;NM_001136177;NM_000399	NM_001136179;NM_001136178;NM_001136177;NM_000399	uc001jmi.3;uc010qim.2;uc009xph.3;uc010qin.2;uc010qio.2	Homo sapiens early growth response 2 (EGR2)	1959	chr10	64571755	64578927;64576126;64578419	0.0327346	0.097346	-1.03415	4.84455	5.61982
CRIPAK	NM_175918	NM_175918	uc003gdf.2	Homo sapiens cysteine-rich PAK1 inhibitor (CRIPAK), mRNA	285464	chr4	1385339	1389782	0.00104745	0.008397	-1.03401	5.17346	6.20041
MDK	AK308210;NM_001270551;NM_001270550;NM_001270552;NM_002391;NR_073039;NM_001012334;NM_001012333;DQ323890	NM_002391;NR_073039;NM_001270551;NM_001012333;NM_001012334;NM_001270550;NM_001270552	uc009ykz.1;uc001ncq.4;uc031qax.1;uc031qav.1;uc009ylb.4;uc001nco.4;uc009yla.4;uc001ncp.4;uc031qaw.1	Homo sapiens midkine (neurite growth-promoting factor 2) (MDK)	4192	chr11	46403204;46402617;46403260;46402333	46405387;46405348	0.0011203	0.0087401	-1.03326	9.63416	10.6053
FAM171A2	NM_198475	NM_198475	uc002igs.2	Homo sapiens family with sequence similarity 171, member A2 (FAM171A2), mRNA	284069	chr17	42431100	42441235	0.0257693	0.080861	-1.03318	7.10551	7.94341
BCAM	NM_005581;NM_001013257	NM_005581;NM_001013257	uc002ozu.4;uc002ozt.2	Homo sapiens basal cell adhesion molecule (Lutheran blood group) (BCAM)	4059	chr19	45312315	45324678	0.00784992	0.033146	-1.03182	6.80262	7.7225
NAT8L	NM_178557	NM_178557	uc003geq.2	Homo sapiens N-acetyltransferase 8-like (GCN5-related, putative) (NAT8L), mRNA	339983	chr4	2061238	2070816	0.00257471	0.014966	-1.0318	5.76918	6.72245
AC156455.1:ENSG00000256546									0.00190106	0.012288	-1.03105	2.95945	3.86392
KIF13A	AK130742;NM_001105568;NM_001243423;NM_001105566;NM_022113;BC023613;NM_001105567	NM_001105568;NM_001243423;NM_001105566;NM_022113;NM_001105567	uc003nce.2;uc003ncj.3;uc003nci.4;uc003ncf.3;uc003nch.4;uc003ncg.4;uc003nck.3	Homo sapiens kinesin family member 13A (KIF13A)	63971	chr6	17763923;17759413;17950636;17815156	17779475;17837321;17987854	0.000174323	0.0028069	-1.03087	9.59574	10.5938
SYNE3	AK131436;NM_152592;BX248076	NM_152592	uc001yei.4;uc001yej.1;uc010avi.3	Homo sapiens spectrin repeat containing, nuclear envelope family member 3 (SYNE3), mRNA	161176	chr14	95883830;95910488	95942173	0.0255271	0.080312	-1.03066	4.10551	5.48326
DBN1	AK094125;NM_080881;NM_004395;AK295295;BC114553	NM_080881;NM_004395	uc010jkn.1;uc011dga.1;uc003mgx.2;uc003mgy.2;uc003mgz.1	Homo sapiens drebrin 1 (DBN1)		chr5	176883613;176885058	176895900;176899871;176900694;176889390	0.00167385	0.011339	-1.03056	10.3888	11.3183
PCLO	NM_033026;BC108289;NM_014510;BC001304;AK125999	NM_033026;NM_014510	uc003uhx.2;uc010lec.3;uc003uht.1;uc003uhv.2;uc003uhu.1	Homo sapiens piccolo presynaptic cytomatrix protein (PCLO)	27445	chr7	82543676;82449795;82383320	82508778;82523770;82580806;82792197	0.00837722	0.034732	-1.02988	7.72604	8.81094
CTC-548K16.1:ENSG00000267147									0.0235221	0.075485	-1.02929	3.27801	4.27359
ZNF117	NM_015852	NM_015852	uc003ttr.2	Homo sapiens zinc finger protein 117 (ZNF117), mRNA	51351	chr7	64434829	64451414	0.00126438	0.0094265	-1.028	6.61898	7.61755
ENG	NM_001114753;NM_001278138;NM_000118;BC031967	NM_001114753;NM_001278138;NM_000118	uc004bsk.5;uc031tfe.1;uc011mam.3;uc004bsj.5	Homo sapiens endoglin (ENG)	2022	chr9	130577290	130579336;130617052;130609446	0.0292683	0.089357	-1.0274	2.96511	4.36745
ATP1A1OS	NR_024125;NR_027646;NR_024126;NR_027645;NR_024124	NR_024125;NR_027646;NR_024126;NR_027645;NR_024124	uc009whb.2;uc001egi.3;uc001egk.3;uc001egg.3;uc001egj.3	Homo sapiens ATP1A1 opposite strand (ATP1A1OS)	84852	chr1	116947335;116941621;116935486	116961244	0.0418824	0.11775	-1.02521	5.59586	6.6266
NLRX1	AK303002;NM_024618;BC110890;NM_170722;BX647705	NM_024618;NM_170722	uc001pvw.3;uc010rzc.1;uc001pvx.3;uc001pvu.3;uc001pvv.3	Homo sapiens NLR family member X1 (NLRX1)		chr11	119039436;119039439;119039479	119052066;119054725	0.000430334	0.0047839	-1.02489	7.83329	8.82034
SYTL1	AK074154;NM_001193308;NM_032872;AK293038	NM_001193308;NM_032872	uc001bnw.2;uc009vsv.2;uc001bnv.2;uc001bnx.2	Homo sapiens synaptotagmin-like 1 (SYTL1)	84958	chr1	27668482;27671363	27678538;27680423	0.0375715	0.10821	-1.02235	6.36403	7.09942
NUTM2D	NR_075100;BC092519	NR_075100	uc001kes.3;uc009xte.1	Homo sapiens NUT family member 2D (NUTM2D), non-coding RNA		chr10	89117476	89126950;89130452	0.000459704	0.0049772	-1.02199	4.96524	6.01808
CARD8	AF143869;NM_001184903;AK311079;NR_033680;NM_001184902;AF322184;AF511652;AK302327;BX641091;BC041697;NM_001184900;NM_001184901;NR_033679;BX648568;NR_033678;NM_001184904;NM_014959	NM_001184901;NR_033679;NR_033678;NM_001184903;NR_033680;NM_001184902;NM_001184904;NM_014959;NM_001184900	uc010els.3;uc031rlm.1;uc002pid.1;uc031rln.1;uc010xzk.2;uc010xzj.2;uc002pih.4;uc010xzl.2;uc021uwq.1;uc002pif.4;uc010xzi.1;uc021uwr.1;uc002pii.4;uc010xzm.2;uc002pij.2;uc002pie.4;uc002pig.4	Homo sapiens caspase recruitment domain family, member 8 (CARD8)	22900	chr19	48735709;48741517;48706404;48711342	48752925;48753104;48759203;48744320;48722269;48735371;48752890	0.000247808	0.0034428	-1.02182	6.91396	7.92149
CYP1B1	NM_000104	NM_000104	uc002rqo.2	Homo sapiens cytochrome P450, family 1, subfamily B, polypeptide 1 (CYP1B1), mRNA		chr2	38294745	38303323	0.000220319	0.0032351	-1.02086	12.6335	13.6937
GPT2	NM_133443;AL833351;NM_001142466	NM_133443;NM_001142466	uc002een.3;uc002eel.3;uc002eem.3	Homo sapiens glutamic pyruvate transaminase (alanine aminotransferase) 2 (GPT2)	84706	chr16	46918307;46957744;46919101	46965201	1.28877e-06	0.00030267	-1.02074	10.2211	11.2522
SLC16A14	NM_152527;BC034382;AK123207	NM_152527	uc002vqd.2;uc002vqf.3;uc002vqe.3	Homo sapiens solute carrier family 16, member 14 (monocarboxylic acid transporter 14) (SLC16A14), mRNA	151473	chr2	230910372;230899689	230933715;230933264	2.53253e-05	0.00095621	-1.02013	9.18802	10.1716
TCF7L2	NM_001198525;HM352841;NM_001198528;NM_001146283;HM352840;FJ010164;AK301483;NM_001198530;AK303684;NM_001146274;NM_030756;HM352838;HM352849;HM352850;HM352851;HM352843;HM352844;NM_001146286;NM_001146285;HM352845;NM_001198531;NM_001198529;FJ010165;NM_001146284;NM_001198527;AK316111;FJ010173;HM352839;AK296305;NM_001198526	NM_001146286;NM_001198525;NM_001146285;NM_001198528;NM_001198531;NM_001146283;NM_001198529;NM_001198530;NM_001146284;NM_001198527;NM_030756;NM_001146274;NM_001198526	uc010qrr.2;uc001lah.3;uc021pyl.1;uc010qrq.2;uc010qrs.2;uc021pym.1;uc010qrt.2;uc010qrw.2;uc021pyj.1;uc021pyi.1;uc010qrn.2;uc021pyp.1;uc021pyo.1;uc010qrl.2;uc001lad.4;uc001lag.4;uc021pyn.1;uc010qro.2;uc021pyk.1;uc001lae.4;uc001laf.4;uc010qrm.2;uc001lac.4;uc021pyg.1;uc010qru.2;uc010qrp.2;uc010qrk.2;uc010qrv.2;uc010qrx.2;uc021pyh.1	Homo sapiens transcription factor 7-like 2 (T-cell specific, HMG-box) (TCF7L2)	6934	chr10	114889391;114886572;114710881;114799762;114889059;114710008	114927436	3.74036e-05	0.0011899	-1.01999	7.65164	8.67321
ZGLP1	NM_001103167	NM_001103167	uc002mnw.4	Homo sapiens zinc finger, GATA-like protein 1 (ZGLP1), mRNA	100125288	chr19	10415478	10420233	0.0392021	0.112	-1.01884	3.13373	4.38159
WDR19	AK225588;AK294730;AK308803;AB046858;NM_025132	NM_025132	uc003gtu.1;uc003gtv.3;uc003gtw.1;uc010ifl.1;uc011byi.2	Homo sapiens WD repeat domain 19 (WDR19), mRNA		chr4	39184023;39217460	39276959;39287430;39217633;39226653	8.08075e-05	0.0018278	-1.01637	8.34142	9.37974
C6orf170	AK131446;AK126259;AK125385;NM_152730	NM_152730	uc010kej.1;uc003pyp.1;uc003pyo.1;uc003pyq.1	Homo sapiens chromosome 6 open reading frame 170 (C6orf170), mRNA		chr6	121400626;121434207	121613339;121558208;121655644	0.00128138	0.0095033	-1.01559	5.77407	6.76528
DNASE1L2	NM_001374;U62647;BC035205;AY298957	NM_001374	uc002cpp.3;uc002cpq.3;uc002cpn.3;uc002cpo.3	Homo sapiens deoxyribonuclease I-like 2 (DNASE1L2), mRNA	1775	chr16	2286467;2286423	2288712	0.0283898	0.087236	-1.01547	2.58703	3.57058
CORO1B	AB209579;AK295782;NM_001018070;AK309267;NM_020441	NM_001018070;NM_020441	uc009yrv.1;uc010rps.1;uc001olk.1;uc009yrt.1;uc001oll.2	Homo sapiens coronin, actin binding protein, 1B (CORO1B)	57175	chr11	67208706;67208261;67205517	67210983;67211292	0.00151827	0.010569	-1.01512	9.24412	10.2087
PTGER2	NM_000956	NM_000956	uc001wzr.3	Homo sapiens prostaglandin E receptor 2 (subtype EP2), 53kDa (PTGER2), mRNA	5732	chr14	52781015	52795322	0.0319911	0.095699	-1.01447	4.36655	5.42603
BHLHE41	NM_030762	NM_030762	uc001rhb.3	Homo sapiens basic helix-loop-helix family, member e41 (BHLHE41), mRNA	79365	chr12	26272958	26278003	0.000206492	0.0031077	-1.0124	10.0682	11.1075
ITPKA	NM_002220	NM_002220	uc001znz.3	Homo sapiens inositol-trisphosphate 3-kinase A (ITPKA), mRNA	3706	chr15	41786055	41795757	0.000810862	0.0070618	-1.01227	4.87272	5.91129
CCDC121	NM_024584;CCDS1759;NM_001142683	NM_024584;NM_001142683	uc002rle.3;uc002rld.3;uc021vfe.1	Homo sapiens coiled-coil domain containing 121 (CCDC121)	79635	chr2	27848505;27849829	27850666;27851745;27851898	0.00622129	0.027888	-1.01156	5.42417	6.59652
REC8	NM_005132;NM_001048205	NM_005132;NM_001048205	uc001wmr.3;uc001wms.3	Homo sapiens REC8 homolog (yeast) (REC8)		chr14	24641233	24649463	0.0109626	0.042355	-1.01116	3.33613	4.50866
FN3K	NM_022158;AK054838	NM_022158	uc002kfw.1;uc010wvs.1	Homo sapiens fructosamine 3 kinase (FN3K), mRNA		chr17	80695576;80693451	80707771;80709073	0.00387981	0.019932	-1.01111	5.33119	6.37256
LINC00525	NR_038407	NR_038407	uc003tnx.3	Homo sapiens long intergenic non-protein coding RNA 525 (LINC00525), non-coding RNA	84847	chr7	47801073	47806370	0.00247191	0.014555	-1.00989	5.02732	6.10096
TCTN2	NM_001143850;NM_024809	NM_001143850;NM_024809	uc001ufp.3;uc009zya.3	Homo sapiens tectonic family member 2 (TCTN2)	79867	chr12	124155659	124192950	9.28162e-05	0.0019672	-1.00908	9.11079	10.1138
LAT2	NM_032463;AF252612;NM_032464;NM_014146	NM_032463;NM_032464;NM_014146	uc003uai.3;uc003uah.3;uc003uag.3;uc010lbo.3	Homo sapiens linker for activation of T cells family, member 2 (LAT2)		chr7	73624086	73644164	0.0032236	0.017525	-1.00904	6.1657	7.38737
PIM3	NM_001001852;BC064477	NM_001001852	uc011arj.2;uc003bjb.3	Homo sapiens pim-3 oncogene (PIM3), mRNA		chr22	50354142;50356294	50357720	0.000370591	0.0043762	-1.00873	8.71256	9.74555
AX747003	AX747003		uc001sfa.1	Homo sapiens cDNA FLJ34149 fis, clone FCBBF3012588, highly similar to Homo sapiens single-strand selective monofunctional uracil DNA glycosylase mRNA		chr12	54573782	54576165	0.00291698	0.016328	-1.00819	5.10586	6.15814
SRCRB4D	NM_080744;JF432453	NM_080744	uc003ufb.3;uc003ufa.3	Homo sapiens scavenger receptor cysteine rich domain containing, group B (4 domains) (SRCRB4D), mRNA	136853	chr7	76018645	76022807;76039012	0.0335837	0.099285	-1.00779	3.608	4.39993
NCKAP5L	BC007998;NM_001037806;AB046822	NM_001037806	uc001rvc.3;uc009zlk.2;uc001rvb.2	Homo sapiens NCK-associated protein 5-like (NCKAP5L), mRNA	57701	chr12	50184928	50189429;50191177;50222208	0.00129926	0.0095886	-1.00599	7.93215	8.86793
ZNF286B	NM_001145045	NM_001145045	uc010vyd.1	Homo sapiens zinc finger protein 286B (ZNF286B), mRNA		chr17	18561741	18585572	0.00480442	0.023186	-1.00579	5.66712	6.63291
STK36	AK022692;NM_001243313;NM_015690	NM_001243313;NM_015690	uc002viv.3;uc002viu.3;uc002vix.3	Homo sapiens serine/threonine kinase 36 (STK36)		chr2	219536748;219561249	219567440	0.000203772	0.0030799	-1.00536	8.6934	9.65957
PGAP3	AK289612;AK075474;NM_033419;AK294639;AF217980	NM_033419	uc010wej.2;uc010cvz.3;uc010cvy.3;uc002hsk.3;uc002hsj.3	Homo sapiens post-GPI attachment to proteins 3 (PGAP3), mRNA	93210	chr17	37827374	37841002;37844310	0.0139431	0.050742	-1.00419	5.72978	6.56579
CBX7	DQ064603;NM_175709	NM_175709	uc003axb.3;uc003axc.3	Homo sapiens chromobox homolog 7 (CBX7), mRNA	23492	chr22	39526778	39548538	0.00101755	0.0082274	-1.00407	7.6943	8.59661
ZSWIM3	NM_080752;NR_037628	NM_080752;NR_037628	uc010zxg.2;uc002xqd.3	Homo sapiens zinc finger, SWIM-type containing 3 (ZSWIM3)		chr20	44486219	44507769	3.88035e-05	0.0012054	-1.00388	7.19308	8.24456
TNFRSF25	NM_148970;NM_148965;NM_003790;U94507;U94505;AK094463;NM_148967;NM_001039664;U94504;U94506;NM_148966	NM_148970;NM_148967;NM_001039664;NM_148965;NM_003790;NM_148966	uc001ane.3;uc001anh.3;uc001anf.3;uc001anc.3;uc001ani.1;uc001anb.3;uc009vlz.3;uc001ang.3;uc001and.3;uc001ana.3;uc031pla.1	Homo sapiens tumor necrosis factor receptor superfamily, member 25 (TNFRSF25)	8718	chr1	6524170;6521213	6523682;6526255	0.00975322	0.038888	-1.0034	6.77809	7.62919
MST1P2	AK307907;AK298417;AK298457;AK125231;NR_027504;BC044862;AK311393	NR_027504	uc001azm.4;uc010och.2;uc010oci.1;uc001azk.2;uc009vow.2;uc010ocg.1;uc009vox.3	Homo sapiens macrophage stimulating 1 (hepatocyte growth factor-like) pseudogene 2 (MST1P2), non-coding RNA		chr1	16972068;16973907;16972863	16974587;16976915;16975287	0.0112046	0.043041	-1.00285	2.53547	3.40296
S100P	NM_005980	NM_005980	uc003gjl.3	Homo sapiens S100 calcium binding protein P (S100P), mRNA	6286	chr4	6695565	6698897	0.000562728	0.0056092	-1.0019	9.69456	10.778
TRANK1	NM_014831	NM_014831	uc003cgj.3	Homo sapiens tetratricopeptide repeat and ankyrin repeat containing 1 (TRANK1), mRNA	9881	chr3	36868307	36986548	0.0169948	0.059163	-1.0017	5.97067	6.99133
CDC42BPG	NM_017525	NM_017525	uc001obs.4	Homo sapiens CDC42 binding protein kinase gamma (DMPK-like) (CDC42BPG), mRNA	55561	chr11	64591661	64612041	0.000133615	0.0024157	-1.00152	7.50089	8.48501
COL5A2	NM_000393;BC086874	NM_000393	uc010frx.3;uc002uqk.3	Homo sapiens collagen, type V, alpha 2 (COL5A2), mRNA	1290	chr2	189896640	190044605;189950498	0.00334266	0.018026	-1.00075	7.75363	8.88
CSF3	NM_001178147;NM_172219;NR_033662;NM_172220;NM_000759;AK298116	NM_001178147;NM_172219;NR_033662;NM_172220;NM_000759	uc002htp.3;uc021tww.1;uc021twx.1;uc002hto.3;uc002htq.3;uc010wep.2	Homo sapiens colony stimulating factor 3 (granulocyte) (CSF3)	1440	chr17	38171613	38174066	0.000306533	0.0038851	-1.00045	8.23886	9.16127
SOD1	NM_000454	NM_000454	uc002ypa.3	Homo sapiens superoxide dismutase 1, soluble (SOD1), mRNA	6647	chr21	33031934	33041243	5.52585e-06	0.00046955	-1.00023	11.775	12.7632
ORAI3	NM_152288	NM_152288	uc002eac.3	Homo sapiens ORAI calcium release-activated calcium modulator 3 (ORAI3), mRNA	93129	chr16	30960404	30966259	0.00294226	0.016422	-0.99871	5.82899	6.73813
AKNAD1	NM_152763;NR_049760;AK293786	NM_152763;NR_049760	uc001dwa.4;uc001dwb.4;uc010ovb.3	Homo sapiens AKNA domain containing 1 (AKNAD1)		chr1	109358519;109365460	109400864;109399726;109506121	0.0279846	0.08625	-0.998413	3.46037	4.5547
KIAA1462	NM_020848;BX648192;AK308850;BC071601	NM_020848	uc001iux.3;uc001iuy.3;uc009xle.2;uc001iuz.3	Homo sapiens KIAA1462 (KIAA1462), mRNA		chr10	30314794;30301728	30404420;30348488	1.20073e-06	0.00029851	-0.998372	7.23031	8.21196
CCL26	NM_006072	NM_006072	uc003udt.1	Homo sapiens chemokine (C-C motif) ligand 26 (CCL26), mRNA	10344	chr7	75398841	75419064	0.00244784	0.014485	-0.997198	4.49871	5.51198
DNAL4	NM_005740	NM_005740	uc003awj.3	Homo sapiens dynein, axonemal, light chain 4 (DNAL4), mRNA	10126	chr22	39174512	39190161	0.00050119	0.0052248	-0.995681	8.42672	9.3648
PLEKHA4	NM_020904;NM_001161354	NM_020904;NM_001161354	uc010eml.3;uc002pkx.3	Homo sapiens pleckstrin homology domain containing, family A (phosphoinositide binding specific) member 4 (PLEKHA4)	57664	chr19	49340353	49371884	0.0232342	0.074778	-0.995222	3.21219	4.06253
C3orf83	NM_001195279	NM_001195279	uc021wtc.1	Homo sapiens MKRN2 antisense RNA 1 (C3orf83), mRNA	100129480	chr3	12581279	12586963	0.000943628	0.0078217	-0.990204	5.74139	6.76666
CCND1	NM_053056	NM_053056	uc001opa.3	Homo sapiens cyclin D1 (CCND1), mRNA	595	chr11	69455872	69469242	2.31024e-05	0.00092198	-0.98999	12.1958	13.1796
PER3	NM_016831;BC144137;AB463163;AK308303;AK307760;BC026102	NM_016831	uc009vmg.1;uc009vmh.1;uc001aoo.3;uc001aon.3;uc001aop.3;uc010nzw.2	Homo sapiens period circadian clock 3 (PER3), mRNA		chr1	7844713;7844379;7844439	7905237;7890221;7864018	0.000462582	0.0049913	-0.98896	5.3235	6.28428
MYO1F	AK301166;NM_012335	NM_012335	uc010xkf.2;uc002mkg.3	Homo sapiens myosin IF (MYO1F), mRNA	4542	chr19	8585673;8616549	8642331	0.00408188	0.020671	-0.988935	4.11648	5.2456
CDH19	NM_021153;NR_073130;NM_001271028;BC015877	NM_021153;NM_001271028	uc010dql.2;uc010xey.2;uc002lkc.2;uc002lkd.3	Homo sapiens cadherin 19, type 2 (CDH19)	28513	chr18	64199576;64168423	64239553;64271375	0.00508267	0.024088	-0.988019	2.79165	3.81518
MMP11	NM_005940;AK075448	NM_005940	uc002zxy.3;uc002zxx.3	Homo sapiens matrix metallopeptidase 11 (stromelysin 3) (MMP11), mRNA		chr22	24115035	24126503	0.0225344	0.073086	-0.986048	4.23013	4.97324
ORAI2	NM_001271819;NM_001126340;NM_001271818;AK056497;NM_032831	NM_001271819;NM_001126340;NM_001271818;NM_032831	uc031syr.1;uc011kks.2;uc010lhz.2;uc003uzk.3;uc003uzj.3	Homo sapiens ORAI calcium release-activated calcium modulator 2 (ORAI2)	80228	chr7	102073976	102097268	0.00011449	0.0022271	-0.985395	9.37808	10.3807
ZBTB20	NM_001164346;NM_001164345;NM_001164342;BC010934;NM_001164343;NM_015642;NM_001164344;NM_001164347	NM_001164346;NM_001164345;NM_001164343;NM_001164344;NM_015642;NM_001164347;NM_001164342	uc003ebj.3;uc010hqp.3;uc003ebm.3;uc003ebp.3;uc003ebl.3;uc003ebk.3;uc003ebn.3;uc003ebi.3	Homo sapiens zinc finger and BTB domain containing 20 (ZBTB20)	26137	chr3	114056946;114406072	114343053;114866127;114343792;114102489;114478124;114790261	0.021144	0.069571	-0.984814	2.86786	3.7177
FRS3	NM_006653	NM_006653	uc003orc.1	Homo sapiens fibroblast growth factor receptor substrate 3 (FRS3), mRNA		chr6	41737913	41747630	0.00228167	0.013844	-0.983432	6.1228	7.0409
DUSP8	NM_004420	NM_004420	uc001lts.2	Homo sapiens dual specificity phosphatase 8 (DUSP8), mRNA	1850	chr11	1575280	1593150	0.00277755	0.015809	-0.983274	6.74729	7.6086
ROR2	NM_004560;BC051273;BC033697	NM_004560	uc004ari.1;uc004arj.2;uc004ark.3	Homo sapiens receptor tyrosine kinase-like orphan receptor 2 (ROR2), mRNA	4920	chr9	94325372;94488728;94484877	94712444;94711162	0.00973751	0.038845	-0.982705	4.12827	4.94551
VPS9D1	AB018551;NM_004913	NM_004913	uc002fol.1;uc002fom.1	Homo sapiens VPS9 domain containing 1 (VPS9D1), mRNA	9605	chr16	89773540	89787394;89786115	0.00719737	0.031126	-0.982418	4.94524	5.93222
GOSR1	NM_001007024;NM_001007025;NM_004871;BC012620	NM_001007024;NM_001007025;NM_004871	uc002hfe.3;uc002hfc.1;uc002hfd.3;uc002hff.3	Homo sapiens golgi SNAP receptor complex member 1 (GOSR1)	9527	chr17	28804425	28812280;28853832	5.11946e-05	0.0013943	-0.980898	9.48097	10.4603
RQCD1	NM_001271635;NM_005444;NR_073390;NM_001271634	NM_001271635;NM_005444;NR_073390;NM_001271634	uc002vih.2;uc031rrg.1;uc010zkh.3;uc010zki.3	Homo sapiens RCD1 required for cell differentiation1 homolog (S. pombe) (RQCD1)	9125	chr2	219433302	219461158;219458578	8.88677e-06	0.0005827	-0.979289	10.5897	11.606
LRCH4	AK302410;AK097420;NM_002319;AF459638	NM_002319	uc011kjx.1;uc003uvj.3;uc003uvi.3;uc010lgz.3	Homo sapiens leucine-rich repeats and calponin homology (CH) domain containing 4 (LRCH4), mRNA		chr7	100171633;100174708	100180082;100183776;100182743	0.0202012	0.067378	-0.977736	8.24466	9.06728
KLHL35	NM_001039548	NM_001039548	uc001owm.2	Homo sapiens kelch-like family member 35 (KLHL35), mRNA	283212	chr11	75133437	75141674	0.00841726	0.034834	-0.97755	3.7253	4.82484
G6PC3	NR_028582;NR_028581;NM_138387	NR_028582;NR_028581;NM_138387	uc002iey.3;uc002iex.3;uc002iez.3	Homo sapiens glucose 6 phosphatase, catalytic, 3 (G6PC3)		chr17	42148097	42153712	0.000319334	0.003979	-0.977238	9.56035	10.4577
DUSP11	NM_003584;CR627368	NM_003584	uc002sjp.3;uc002sjq.4	Homo sapiens dual specificity phosphatase 11 (RNA/RNP complex 1-interacting) (DUSP11), mRNA	8446	chr2	73989324;73994545	74007284	0.000203743	0.0030799	-0.97722	9.3211	10.2644
P2RY6	NM_001277205;NM_001277204;NM_176798;NM_176797;CCDS8220;NM_001277208;NM_176796;NM_001277206;NM_001277207	NM_001277205;NM_001277204;NM_176798;NM_176797;NM_001277208;NM_176796;NM_001277206;NM_001277207	uc031qcl.1;uc001otq.4;uc001otn.4;uc001otr.4;uc021qnb.1;uc031qcn.1;uc001ots.4;uc031qcm.1;uc001otm.4	Homo sapiens pyrimidinergic receptor P2Y, G-protein coupled, 6 (P2RY6)	5031	chr11	72980938;72975549;72976280;72983186;73007563	73009670;73008550	0.01138	0.043597	-0.976177	3.66754	4.72281
CCDC176	AK097531;NM_025057	NM_025057	uc010tup.2;uc001xpm.1	Homo sapiens coiled-coil domain containing 176 (CCDC176), mRNA		chr14	74498499;74486058	74549566;74532796	1.77863e-05	0.00079571	-0.976055	8.5032	9.50943
PRR12	NM_020719	NM_020719	uc002poo.4	Homo sapiens proline rich 12 (PRR12), mRNA	57479	chr19	50094911	50129696	0.00414683	0.020905	-0.975116	9.26613	10.1419
IL36RN	NM_173170;NM_012275	NM_173170;NM_012275	uc002tis.3;uc002tit.3	Homo sapiens interleukin 36 receptor antagonist (IL36RN)	26525	chr2	113816214;113816684	113822320	0.00435678	0.021647	-0.974582	5.75546	6.75786
IFT122	AK122965;AK307463;AK294515;AK096891;AK124140;AK094922;NM_018262;AK293852;AK315103;AK298526;NM_052990;AK299903;NM_052989;NM_052985	NM_052989;NM_052990;NM_018262;NM_052985	uc003emn.3;uc011bla.2;uc010htd.1;uc003emo.3;uc003emr.3;uc011bkx.1;uc003emm.3;uc003emp.3;uc010hte.3;uc003eml.3;uc010htc.3;uc011bky.2;uc003ems.3;uc011bkz.1	Homo sapiens intraflagellar transport 122 homolog (Chlamydomonas) (IFT122)		chr3	129206348;129181963;129180151;129200359;129207033;129158967	129207240;129226605;129231255;129239191	1.94087e-05	0.0008328	-0.974471	8.3582	9.35657
LBH	AK092206;NM_030915	NM_030915	uc002rne.2;uc031rnx.1	Homo sapiens limb bud and heart development (LBH), mRNA	81606	chr2	30455022;30454396	30482899	0.0362569	0.10531	-0.973915	0.788797	2.21025
GDPGP1	CCDS32327;NM_001013657	NM_001013657	uc021suh.1;uc002bpc.3	Homo sapiens GDP-D-glucose phosphorylase 1 (GDPGP1), mRNA	390637	chr15	90784140;90777486	90785298;90785312	0.0309424	0.093313	-0.973478	4.61192	5.40945
TTLL1	AL589867;NR_027779;NM_012263;AL096883	NR_027779;NM_012263	uc010gzh.3;uc003bdj.3;uc021wqt.1;uc003bdi.3	Homo sapiens tubulin tyrosine ligase-like family, member 1 (TTLL1)		chr22	43435522	43475992;43485434;43471596	0.00198902	0.012639	-0.972274	4.93437	5.82306
OBSCN	NM_052843;AB046859;BC114461;AL833724;NM_001271223;NM_001098623;BC043916	NM_052843;NM_001271223;NM_001098623	uc009xez.2;uc001hsp.2;uc001hsn.4;uc001hso.3;uc009xfa.3;uc001hsq.2;uc001hsr.1	Homo sapiens obscurin, cytoskeletal calmodulin and titin-interacting RhoGEF (OBSCN);SubName: Full=OBSCN protein		chr1	228522515;228395830;228540651;228455773;228465205	228566575;228548951;228457361;228472692	0.00334102	0.018021	-0.97166	6.12629	7.01416
FZD4	NM_012193	NM_012193	uc001pce.3	Homo sapiens frizzled family receptor 4 (FZD4), mRNA	8322	chr11	86656716	86666440	0.000303056	0.0038561	-0.969199	8.33639	9.24321
MT1X	BC032131;NM_005952	NM_005952	uc002ejz.3;uc002ejy.3	Homo sapiens metallothionein 1X (MT1X), mRNA		chr16	56716381	56718108	0.000180581	0.0028672	-0.968374	7.97339	8.95641
HHIPL2	NM_024746	NM_024746	uc001hnh.1	Homo sapiens HHIP-like 2 (HHIPL2), mRNA	79802	chr1	222695601	222721444	0.00102221	0.0082511	-0.968127	6.09512	7.1002
CERS1	NM_198207;AK293463	NM_198207	uc002nkj.3;uc010ebx.3	Homo sapiens ceramide synthase 1 (CERS1)	10715	chr19	18988717	19006953;19007536	0.00689	0.030101	-0.965959	3.73984	4.62416
ATP8B3	AK125225;BC033179;NM_138813;NR_047593;NM_001178002	NR_047593;NM_138813;NM_001178002	uc002ltx.4;uc002ltv.4;uc002ltz.2;uc002lty.1;uc002ltw.4	Homo sapiens ATPase, aminophospholipid transporter, class I, type 8B, member 3 (ATP8B3)	148229	chr19	1782073;1798759	1812275;1806159;1812236	0.0466092	0.12774	-0.965866	4.28011	5.16237
LOC100652772	NR_073113	NR_073113	uc031sjh.1	Homo sapiens uncharacterized LOC100652772 (LOC100652772), non-coding RNA	100652772	chr5	43573286	43603332	8.23419e-05	0.0018456	-0.965388	5.81229	6.76628
ISL2	AB593133;NM_145805	NM_145805	uc002bbw.1;uc021sqw.1	Homo sapiens ISL LIM homeobox 2 (ISL2), mRNA	64843	chr15	76629146	76634816	0.0173663	0.060133	-0.965332	5.38658	6.33046
SLC16A13	NM_201566	NM_201566	uc002geh.3	Homo sapiens solute carrier family 16, member 13 (monocarboxylic acid transporter 13) (SLC16A13), mRNA	201232	chr17	6939393	6943440	0.00393477	0.020124	-0.965154	6.02405	6.86286
CRIP2	NR_073081;NM_001270841;NR_073082;NR_073085;NR_073084;AK057837;NR_073083;AK300092;NM_001270837;NM_001312	NR_073081;NM_001270841;NR_073082;NR_073085;NR_073084;NR_073083;NM_001270837;NM_001312	uc001yrf.2;uc031qqv.1;uc031qqu.1;uc001yrc.3;uc031qqs.1;uc001yrd.2;uc031qqt.1;uc001yrg.3;uc010tyr.2;uc031qqr.1	Homo sapiens cysteine-rich protein 2 (CRIP2)	1397	chr14	105939274;105942195;105941111;105939397;105943582	105946507;105945384	0.0306631	0.09268	-0.964353	7.96827	8.72931
TMEM2	NM_013390;BC144510;NM_001135820;AK303765;AK027818	NM_013390;NM_001135820	uc011lsb.1;uc011lsa.1;uc010mos.2;uc011lrz.1;uc004aik.2	Homo sapiens transmembrane protein 2 (TMEM2)	23670	chr9	74298281	74319743;74383800;74313157	0.00036864	0.0043696	-0.96122	9.34284	10.3296
ECM2	AK308485;BC036806;NM_001197296;AK298278;NM_001393;NM_001197295	NM_001197296;NM_001393;NM_001197295	uc004asf.4;uc011lty.2;uc011ltz.1;uc004asi.3;uc004asg.3;uc010mqz.2	Homo sapiens extracellular matrix protein 2, female organ and adipocyte specific (ECM2)	1842	chr9	95278993;95257593;95279968;95255828	95298374;95298904;95285175;95268731	0.00537963	0.025102	-0.961137	5.92371	6.82798
ZDHHC24	AK310561;NM_207340	NM_207340	uc001oin.1;uc009yrg.2	Homo sapiens zinc finger, DHHC-type containing 24 (ZDHHC24), mRNA	254359	chr11	66306734;66288552	66313671	0.00633513	0.028276	-0.959996	6.79989	7.60638
FBXO46	BC008046;CCDS46116;NM_001080469	NM_001080469	uc002pcy.3;uc002pcz.3;uc021uvz.1	Homo sapiens F-box protein 46 (FBXO46), mRNA		chr19	46213886;46214941	46226777;46216753;46234151	0.0109253	0.042247	-0.957955	7.43395	8.2645
PRR15	CCDS5421;NM_175887	NM_175887	uc022aax.1;uc003tac.1	Homo sapiens proline rich 15 (PRR15), mRNA	222171	chr7	29605945;29603426	29606911;29606335	0.00532454	0.024917	-0.956884	6.74986	7.67633
ZNF726	NM_001244038	NM_001244038	uc021urw.1	Homo sapiens zinc finger protein 726 (ZNF726), mRNA	730087	chr19	24097683	24116769	0.0164195	0.057575	-0.9555	3.10984	4.00265
ALMS1P	NR_003683	NR_003683	uc010yrl.2	Homo sapiens Alstrom syndrome 1 pseudogene (ALMS1P), non-coding RNA	200420	chr2	73872045	73912694	0.00260211	0.015064	-0.955478	1.18592	2.0969
IFT172	AL117421;AK055826;AK304658;NM_015662;BC142729;AK299576	NM_015662	uc010ylt.1;uc002rkv.3;uc010ezc.3;uc002rku.3;uc010ezb.3;uc010yls.2	Homo sapiens intraflagellar transport 172 homolog (Chlamydomonas) (IFT172), mRNA	26160	chr2	27667239;27694553;27706749	27677029;27712571	9.0529e-05	0.0019404	-0.955224	8.05504	9.00567
SPPL2B	AK226130;AK309122;NM_152988;NM_001077238;BC001788;AL365405;AK308973	NM_152988;NM_001077238	uc010dta.1;uc002lvu.3;uc010dsy.1;uc002lvs.3;uc010dsw.1;uc010dsz.1;uc002lvr.3	Homo sapiens signal peptide peptidase like 2B (SPPL2B)		chr19	2328628;2269519;2338750;2339676	2341185;2341950;2355100	0.0118415	0.044857	-0.954196	6.76508	7.61495
ST3GAL5	NM_003896;AF119418;AK315955;AK295252;NM_001042437	NM_003896;NM_001042437	uc010ysy.1;uc002sqq.1;uc010fgq.1;uc010ysz.1;uc002sqp.1	Homo sapiens ST3 beta-galactoside alpha-2,3-sialyltransferase 5 (ST3GAL5)		chr2	86078386;86066270	86088415;86094793;86116157	0.0413623	0.11661	-0.953514	4.57764	5.50809
ZP3	AK056788;NM_007155;NM_001110354	NM_007155;NM_001110354	uc003ufe.3;uc003ufc.4;uc003ufd.4	Homo sapiens zona pellucida glycoprotein 3 (sperm receptor) (ZP3)	7784	chr7	76054271;76026840;76057954	76071388	0.000118872	0.0022681	-0.952379	7.09113	8.06369
PDK4	NM_002612;AK098151	NM_002612	uc003uoa.3;uc003unz.3	Homo sapiens pyruvate dehydrogenase kinase, isozyme 4 (PDK4), nuclear gene encoding mitochondrial protein, mRNA	5166	chr7	95212808	95222072;95225925	0.00058133	0.0057442	-0.950938	7.34719	8.27982
PYCR2	NM_013328;AL834217;NM_001271681	NM_013328;NM_001271681	uc001hpq.4;uc001hps.1;uc031psk.1	Homo sapiens pyrroline-5-carboxylate reductase family, member 2 (PYCR2)	29920	chr1	226109557;226107576	226110448;226112040	7.45702e-06	0.00051922	-0.950357	9.72214	10.6881
PPDPF	NM_024299	NM_024299	uc002yff.3	Homo sapiens pancreatic progenitor cell differentiation and proliferation factor homolog (zebrafish) (PPDPF), mRNA	79144	chr20	62152132	62153524	0.0347646	0.10204	-0.949058	10.2313	10.986
SCNN1D	BC036752;AX748006;NR_037668;NM_001130413;AK315288	NR_037668;NM_001130413	uc001adw.2;uc001adv.2;uc001adt.1;uc001adu.1;uc001adx.2	Homo sapiens sodium channel, non-voltage-gated 1, delta subunit (SCNN1D)	6339	chr1	1215815;1217536;1217488	1227409	0.0180588	0.061926	-0.948958	5.65649	6.39628
EXOC2	NR_073064;NM_018303;AK302941	NM_018303	uc003mtd.4;uc003mte.4;uc011dho.3	Homo sapiens exocyst complex component 2 (EXOC2)		chr6	485137	693141	2.20309e-06	0.00035848	-0.94722	9.8452	10.7928
MYO3B	BX647895;NM_138995;AF391558;NR_045682;NR_045684;NR_045683;BC040019;NM_001083615	NR_045683;NR_045684;NM_138995;NM_001083615;NR_045682	uc002ufy.3;uc002ufw.3;uc002ufv.4;uc002ufx.3;uc010fqb.2;uc002ufz.3;uc002uga.3;uc002ugb.3	Homo sapiens myosin IIIB (MYO3B)	140469	chr2	171055717;171034654;171225717	171511674;171239276;171376484	0.0141201	0.051271	-0.946234	3.46768	4.28496
ZBTB17	AK294796;BC143968;AK311083;BC143965;AK302610;NM_003443;AK299820;NM_001242884;AK309081	NM_001242884;NM_003443	uc010obs.2;uc010obt.1;uc010obv.1;uc010obu.2;uc010obq.2;uc010obr.2;uc009vom.1;uc009von.1;uc001axl.4	Homo sapiens zinc finger and BTB domain containing 17 (ZBTB17)	7709	chr1	16268363;16274237;16270321;16272256;16270364;16271431	16302627	0.00416324	0.020961	-0.945164	8.2177	9.04027
ZNF32	NM_006973;NM_001005368	NM_006973;NM_001005368	uc001jbc.3;uc001jbb.3	Homo sapiens zinc finger protein 32 (ZNF32)	7580	chr10	44139306	44144152;44144326	0.000266499	0.0035649	-0.944107	7.7115	8.62181
CDK19	AK300567;NM_015076;BC024247;JX028238	NM_015076	uc011eax.1;uc003puh.1;uc003pui.1;uc031spj.1	Homo sapiens cyclin-dependent kinase 19 (CDK19), mRNA	23097	chr6	110931180	110964521;111136412;111136837	3.12666e-05	0.0010797	-0.943793	8.62983	9.54467
SP110	NM_001185015;NM_004509;NM_004510;BC019059;L22342;NM_080424	NM_001185015;NM_004509;NM_004510;NM_080424	uc010fxk.3;uc002vqi.4;uc002vqg.3;uc010fxj.3;uc002vqh.3;uc021vxx.1	Homo sapiens SP110 nuclear body protein (SP110)		chr2	231041188;231033644	231084827;231090444;231072774	0.000359636	0.004299	-0.943447	7.48558	8.4419
KCNN4	NM_002250	NM_002250	uc002oxl.3	Homo sapiens potassium intermediate/small conductance calcium-activated channel, subfamily N, member 4 (KCNN4), mRNA	3783	chr19	44270684	44285409	0.000415016	0.004682	-0.94316	7.56795	8.49861
TRIM36	NM_001017398;AK316422;NM_001017397;AB196558;NM_018700	NM_001017398;NM_001017397;NM_018700	uc003kqv.3;uc003kqu.2;uc003kqs.3;uc003kqt.3;uc011cwc.2	Homo sapiens tripartite motif containing 36 (TRIM36)	55521	chr5	114460458;114513235;114506798	114505658;114516243	0.0011	0.0086322	-0.942259	6.57572	7.58667
SPINK5	NM_001127698;AK309753;NM_006846;AK301660;AK307648;NM_001127699	NM_001127698;NM_006846;NM_001127699	uc010jgr.2;uc003lox.2;uc010jgs.1;uc010jgq.1;uc003loy.2;uc003low.2	Homo sapiens serine peptidase inhibitor, Kazal type 5 (SPINK5)	11005	chr5	147443534	147475468;147504503;147504400;147498621;147516925	0.0100078	0.039624	-0.941611	3.56843	4.52552
TIMP4	NM_003256	NM_003256	uc003bwo.3	Homo sapiens TIMP metallopeptidase inhibitor 4 (TIMP4), mRNA	7079	chr3	12194567	12200851	0.00310805	0.01709	-0.940891	4.62414	5.53439
MATN3	EU541440;NM_002381	NM_002381	uc002rdl.3;uc010exu.1	Homo sapiens matrilin 3 (MATN3), mRNA	4148	chr2	20191812;20194059	20212455	0.00105293	0.008429	-0.939688	6.44317	7.35574
RARRES3	NM_004585	NM_004585	uc001nxf.4	Homo sapiens retinoic acid receptor responder (tazarotene induced) 3 (RARRES3), mRNA	5920	chr11	63304272	63313930	0.00971751	0.038786	-0.936013	1.61338	2.84002
C6orf120	NM_001029863;AK295962	NM_001029863	uc011egx.2;uc003qxb.3	Homo sapiens chromosome 6 open reading frame 120 (C6orf120), mRNA	387263	chr6	170102232;170102256	170106402;170103380	5.90813e-05	0.0015249	-0.935455	9.46546	10.3614
AP1AR	NM_001128426;AK310787;NM_018569	NM_001128426;NM_018569	uc003iaj.4;uc003iak.4;uc010imm.1	Homo sapiens adaptor-related protein complex 1 associated regulatory protein (AP1AR)		chr4	113152894	113191211;113186475	5.07923e-05	0.0013898	-0.934202	9.22799	10.1793
AK126180	AK126180		uc002wcb.2	Homo sapiens PP3731 mRNA, complete cds		chr2	242615158	242617529	0.00427168	0.021374	-0.933892	3.32509	4.19744
SIX5	NM_175875	NM_175875	uc002pdb.3	Homo sapiens SIX homeobox 5 (SIX5), mRNA	147912	chr19	46268042	46272497	0.00807153	0.033792	-0.933591	5.58175	6.59538
SOAT1	NM_001252512;NM_003101;AK316401;NR_045530;NM_001252511	NM_001252512;NM_003101;NR_045530;NM_001252511	uc001gmm.3;uc010pnj.2;uc010pnk.2;uc010pni.2;uc001gml.3	Homo sapiens sterol O-acyltransferase 1 (SOAT1);Homo sapiens sterol O-acyltransferase 1 (SOAT1), nuclear gene encoding mitochondrial protein	6646	chr1	179281770;179262848	179327814	1.18191e-05	0.00065185	-0.933232	10.6769	11.6058
CUL9	AK129649;CR749511;NM_015089;AK125228;CR749841;BC017747	NM_015089	uc003oum.1;uc003ouk.3;uc003ouj.1;uc010jyk.3;uc003oun.3;uc003oul.3	Homo sapiens cullin 9 (CUL9), mRNA	23113	chr6	43181534;43154665;43149921	43192325;43156696	0.000370231	0.0043762	-0.931773	8.22273	9.09679
TRIM16L	AK316368;BC021296;BC128591;NM_001037330;BC128590;AK293428;AK301639;BC127827	NM_001037330	uc002guh.1;uc010vyh.1;uc010vyf.1;uc002gui.1;uc002guf.2;uc010cqg.1;uc002gug.1;uc010vyg.1	Homo sapiens cDNA FLJ61212 complete cds, highly similar to Tripartite motif-containing protein 16;Homo sapiens tripartite motif containing 16-like (TRIM16L), mRNA	147166	chr17	18602466;18601310;18625401	18622346;18639431	0.000956846	0.0078959	-0.929406	10.3249	11.2636
F2RL1	NM_005242	NM_005242	uc003keo.3	Homo sapiens coagulation factor II (thrombin) receptor-like 1 (F2RL1), mRNA	2150	chr5	76114832	76131140	2.23812e-05	0.00090534	-0.929356	10.5647	11.486
CELSR1	NM_014246;AK302517	NM_014246	uc003bhw.1;uc011arc.1	Homo sapiens cadherin, EGF LAG seven-pass G-type receptor 1 (CELSR1), mRNA		chr22	46756730;46764755	46933067;46805171	1.7416e-05	0.00078708	-0.926552	9.29598	10.2654
APOBEC3B	NM_004900;BC053859;NM_001270411	NM_004900;NM_001270411	uc003awo.2;uc003awq.2;uc003awp.2	Homo sapiens apolipoprotein B mRNA editing enzyme, catalytic polypeptide-like 3B (APOBEC3B)		chr22	39378403	39388784	0.000116072	0.0022386	-0.926056	7.31149	8.26413
GTPBP2	AK290267;NM_019096	NM_019096	uc010jyv.3;uc003ovs.3	Homo sapiens GTP binding protein 2 (GTPBP2), mRNA		chr6	43588217	43596936;43595090	4.41097e-07	0.00020014	-0.926	10.2629	11.1944
LRIG1	AK294984;BC071561;AY730707;NM_015541;AK126745	NM_015541	uc010hnz.3;uc003dmw.3;uc010hoa.3;uc003dmx.3;uc011bfu.2	Homo sapiens leucine-rich repeats and immunoglobulin-like domains 1 (LRIG1), mRNA		chr3	66429220	66456637;66550845;66454834;66502057	0.00434743	0.021615	-0.925588	7.4966	8.38809
AC005537.2:ENSG00000232006									0.0416367	0.1172	-0.925127	4.37897	5.16665
DISP1	NM_032890	NM_032890	uc001hnu.2	Homo sapiens dispatched homolog 1 (Drosophila) (DISP1), mRNA	84976	chr1	222988430	223179337	0.0189957	0.064379	-0.924527	6.00627	6.91865
ZBTB46	BC073800;NM_025224	NM_025224	uc002ygv.2;uc002ygu.3	Homo sapiens zinc finger and BTB domain containing 46 (ZBTB46), mRNA		chr20	62375874;62375020	62436856;62462597	0.00140496	0.01007	-0.924492	7.1764	8.13704
ENC1	CCDS4021;NM_003633;NM_001256576;NM_001256574;NR_046318;NM_001256575	NM_003633;NM_001256576;NM_001256574;NR_046318;NM_001256575	uc021yao.1;uc003kdc.5;uc031ske.1;uc031skc.1;uc011css.3;uc031skd.1	Homo sapiens ectodermal-neural cortex 1 (with BTB domain) (ENC1)	8507	chr5	73923230;73930540	73937249;73932310	2.16317e-05	0.0008931	-0.924411	10.2235	11.1964
TMTC1	AK127297;AK123619;AK055962;BC028716;NM_175861;NM_001193451	NM_175861;NM_001193451	uc001rjc.1;uc001riy.3;uc001rjb.3;uc021qwi.1;uc001rja.3;uc001riz.3	Homo sapiens transmembrane and tetratricopeptide repeat containing 1 (TMTC1)	83857	chr12	29685500;29653745	29935979;29937692;29936743;29672387;29897921;29794171	0.00213238	0.013225	-0.924369	5.55941	6.60126
ATP6V1E2	NM_080653;CCDS1826	NM_080653	uc002ruy.3;uc021vgv.1	Homo sapiens ATPase, H+ transporting, lysosomal 31kDa, V1 subunit E2 (ATP6V1E2), mRNA	90423	chr2	46738985;46739169	46739850;46747096	0.00367813	0.019152	-0.922864	5.77411	6.68973
TP53I13	NM_138349	NM_138349	uc002hee.3	Homo sapiens tumor protein p53 inducible protein 13 (TP53I13), mRNA	90313	chr17	27895738	27900175	0.00337538	0.018118	-0.922484	7.2085	8.06547
WDR52	NM_018338;NM_001164496;AK002004;CR936646	NM_018338;NM_001164496	uc003eae.2;uc010hqk.2;uc010hqj.2;uc003ead.2	Homo sapiens WD repeat domain 52 (WDR52)		chr3	113005776;113081711	113022964;113046666;113160361	0.00143515	0.010198	-0.922316	7.32132	8.3122
CCNJL	AK131381;NM_024565;AK302823;AK294000	NM_024565	uc003lyc.1;uc011dee.1;uc003lyb.1;uc011def.1	Homo sapiens cyclin J-like (CCNJL), mRNA	79616	chr5	159678670;159681135	159766599;159739573	0.000109736	0.0021574	-0.920593	8.6786	9.61445
C7orf31	NM_138811	NM_138811	uc003sxn.1	Homo sapiens chromosome 7 open reading frame 31 (C7orf31), mRNA	136895	chr7	25174315	25219817	0.00909237	0.036901	-0.92042	6.47131	7.25303
ARL8A	NM_001256129;NM_138795	NM_001256129;NM_138795	uc031pro.1;uc001gxk.2	Homo sapiens ADP-ribosylation factor-like 8A (ARL8A)	127829	chr1	202102531	202113871	6.65854e-05	0.0016261	-0.919273	8.55528	9.43597
ATHL1	AL832932;NM_025092;BC066641;BC048336;BC032399	NM_025092	uc010qvu.2;uc001los.1;uc001lou.4;uc001lov.4;uc001lor.4	Homo sapiens ATH1, acid trehalase-like 1 (yeast) (ATHL1), mRNA	80162	chr11	289137;293822;289558;293067	295688;293502	0.0159326	0.056233	-0.919211	5.54746	6.30417
DMWD	AK309497;BT006798;NM_004943	NM_004943	uc010eko.1;uc021uwc.1;uc002pdj.1	Homo sapiens dystrophia myotonica, WD repeat containing (DMWD), mRNA	1762	chr19	46287196;46286263	46290129;46296060	0.00146466	0.01035	-0.919007	8.18773	8.99244
PRSS22	NM_022119	NM_022119	uc002cry.1	Homo sapiens protease, serine, 22 (PRSS22), mRNA	64063	chr16	2902727	2908171	0.000156961	0.0026599	-0.918931	7.48968	8.49558
MRC2	AX748001;NM_006039;AY429551;BC032763	NM_006039	uc010ddq.1;uc002jae.4;uc002jaf.4;uc002jad.4	Homo sapiens mannose receptor, C type 2 (MRC2), mRNA		chr17	60758818;60704761;60757991;60753743	60770962;60757669	0.00195154	0.012496	-0.918611	5.37831	6.37223
VASN	NM_138440;CCDS10514	NM_138440	uc021tch.1;uc002cwj.1	Homo sapiens vasorin (VASN), mRNA		chr16	4430878;4421848	4432900;4433529	0.0174536	0.060334	-0.917742	7.2205	8.07812
PLXNC1	NR_037687;AK295226;NM_005761	NR_037687;NM_005761	uc001tdc.3;uc010sut.2;uc009zsv.3	Homo sapiens plexin C1 (PLXNC1)	10154	chr12	94542498;94648303;94656296	94701451	0.0336362	0.099389	-0.917721	2.12269	3.15682
RP11-539L10.3:ENSG00000251580									0.0476864	0.13013	-0.917721	2.02089	3.32573
SHISA4	NM_198149;NR_030775	NM_198149;NR_030775	uc001gxa.3;uc021phk.1	Homo sapiens shisa homolog 4 (Xenopus laevis) (SHISA4)	149345	chr1	201857796;201857804	201861715	7.68112e-05	0.0017674	-0.91763	6.6002	7.51477
SLC43A2	AK301127;BC071859;NM_152346;AF289592;AB120364	NM_152346	uc002fsx.3;uc002fsw.3;uc002fsv.3;uc002fsu.3;uc010vqo.1	Homo sapiens solute carrier family 43, member 2 (SLC43A2), mRNA		chr17	1477695;1488546;1494562	1532130;1531635;1531544;1508211	0.00793252	0.033395	-0.917434	8.13709	8.99406
CTHRC1	AK300273;NM_001256099;NM_138455	NM_001256099;NM_138455	uc011lhq.2;uc003ylk.4;uc031tbz.1	Homo sapiens collagen triple helix repeat containing 1 (CTHRC1)	115908	chr8	104383742;104384660	104395232;104388664	4.36917e-05	0.0012823	-0.917037	10.7463	11.6982
NUDT16L1	NM_032349;AX747647;NM_001193452	NM_032349;NM_001193452	uc021tci.1;uc002cxe.3;uc002cxf.2	Homo sapiens nudix (nucleoside diphosphate linked moiety X)-type motif 16-like 1 (NUDT16L1)	84309	chr16	4743693	4745856;4745860	0.000459154	0.004977	-0.915719	8.38786	9.28069
SMAD2	AK299218;NM_005901;NM_001003652;NM_001135937	NM_005901;NM_001003652;NM_001135937	uc010xdc.3;uc002lcz.4;uc002lcy.4;uc010xdd.2	Homo sapiens SMAD family member 2 (SMAD2)	4087	chr18	45371282;45359465	45456970;45457517	0.000166936	0.0027376	-0.914015	9.37626	10.2614
AEBP2	NM_153207;NM_001267043;NM_001114176	NM_153207;NM_001267043;NM_001114176	uc001reg.2;uc001ref.2;uc001ree.2	Homo sapiens AE binding protein 2 (AEBP2)	121536	chr12	19593514;19592607	19675173	2.81264e-05	0.0010081	-0.913525	8.50412	9.41712
BC009467	BC009467		uc004fld.4	Homo sapiens, clone IMAGE:3613029, mRNA, partial cds		chrX	153652727	153656796	0.00150323	0.01051	-0.912909	4.89417	5.80134
CKS1B	NM_001826;NR_024163	NM_001826;NR_024163	uc001fga.3;uc001fgb.3	Homo sapiens CDC28 protein kinase regulatory subunit 1B (CKS1B)		chr1	154947117	154951725	2.66116e-05	0.00097692	-0.912101	11.8316	12.7758
LOC440311	NR_077061	NR_077061	uc031quc.1	Homo sapiens glioma tumor suppressor candidate region gene 2 pseudogene (LOC440311), non-coding RNA		chr15	95398591	95400293	0.0145733	0.052497	-0.911967	2.24385	3.22077
MTHFR	NM_005957;AY046563;AJ237672;JQ429447;AY046562	NM_005957	uc001atc.2;uc009vnd.1;uc001atd.1;uc031plg.1;uc001atb.1	Homo sapiens methylenetetrahydrofolate reductase (NAD(P)H) (MTHFR), mRNA		chr1	11862937;11845786	11863440;11866160;11856547;11865470	0.000310686	0.0039115	-0.911586	7.64157	8.51482
PRRT1	BC013201;NM_030651;AK123424	NM_030651	uc011jpw.2;uc011epc.2;uc011giz.2;uc003nzs.3;uc011iun.2;uc011iul.2;uc011epd.2;uc011gja.2;uc011gjb.2;uc011jpv.2;uc011epb.2;uc011hca.1;uc011fkv.2;uc011hcc.1;uc011jpx.2;uc011hcb.1;uc011ium.2;uc011hxi.2;uc011fku.2;uc003nzt.3;uc011fkw.2;uc003nzu.3;uc011hxg.2;uc011hxh.2	Homo sapiens proline-rich transmembrane protein 1 (PRRT1), mRNA		chr6_apd_hap1;chr6_mann_hap4;chr6;chr6_ssto_hap7;chr6_cox_hap2;chr6_mcf_hap5	3458983;3586805;32116139;3495962;3463864;3430876	32119700;32119720;3467445;3500683;3499543;3462564;3590386;3435598;3467425;3468585;32120860	0.00979025	0.038994	-0.910897	4.67549	5.58044
EML2	AK308403;NM_001193269;AK302961;BC032630;NR_034098;AK308580;AK304299;AK310499;NM_001193268;NM_012155	NM_001193269;NM_001193268;NR_034098;NM_012155	uc010xxn.1;uc010xxm.2;uc002pco.3;uc010ekk.1;uc002pcn.3;uc010ekj.3;uc002pcp.3;uc010ekl.3;uc010xxl.2;uc010xxo.2	Homo sapiens echinoderm microtubule associated protein like 2 (EML2)	24139	chr19	46126713;46124069;46144187;46119718;46112657	46148775;46135920;46146985;46142675;46148175	0.000371681	0.0043783	-0.91044	7.92122	8.80792
GLI4	NM_138465	NM_138465	uc003yxx.3	Homo sapiens GLI family zinc finger 4 (GLI4), mRNA	2738	chr8	144349606	144359101	0.0280263	0.08635	-0.91028	6.04428	6.76557
RP11-458F8.4:ENSG00000273142									0.00649357	0.028807	-0.910132	5.86823	6.80516
IQCH	BC039292;NM_001031715;AK304303;AK022538;BC031041;NM_022784	NM_001031715;NM_022784	uc002aqp.2;uc002aqn.2;uc002aqo.2;uc002aqq.2;uc002aqm.3;uc010ujv.2	Homo sapiens IQ motif containing H (IQCH)	64799	chr15	67547137	67666504;67794142;67599561;67665000	0.00609414	0.027454	-0.909973	5.58637	6.38268
ZFYVE28	NM_020972;NM_001172659;NM_001172656;NM_001172658;AK126692;NM_001172660;NM_001172657	NM_020972;NM_001172659;NM_001172656;NM_001172658;NM_001172660;NM_001172657	uc003gex.2;uc003gey.4;uc003gew.2;uc021xkq.1;uc011bvl.2;uc011bvk.2;uc003gez.3	Homo sapiens zinc finger, FYVE domain containing 28 (ZFYVE28)	57732	chr4	2271323;2331979;2330305	2420370;2366604;2342808	0.0313397	0.094248	-0.908573	5.70187	6.47261
B9D2	NM_030578	NM_030578	uc002oqj.2	Homo sapiens B9 protein domain 2 (B9D2), mRNA	80776	chr19	41860321	41870078	0.0454294	0.12516	-0.908236	4.8334	5.78084
SLC45A3	FJ805259;NM_033102;FJ805262;FJ423755	NM_033102	uc001hda.1;uc010prn.1;uc010prp.1;uc010pro.1	Homo sapiens solute carrier family 45, member 3 (SLC45A3), mRNA		chr1	205626980;205592803	205631254;205632746;205649630	1.51497e-06	0.00032122	-0.907354	9.08372	9.98586
IFI35	NM_005533	NM_005533	uc021txx.1	Homo sapiens interferon-induced protein 35 (IFI35), mRNA	3430	chr17	41158741	41166476	6.88175e-05	0.0016645	-0.906761	7.35117	8.23206
C20orf195	CCDS13526;NM_024059	NM_024059	uc002yfj.3;uc021wgc.1	Homo sapiens chromosome 20 open reading frame 195 (C20orf195), mRNA	79025	chr20	62184372;62187016	62188035;62187973	0.0160405	0.056552	-0.906336	3.62487	4.59296
TOR4A	NM_017723;CCDS7041	NM_017723	uc022bqh.1;uc004cmn.3	Homo sapiens torsin family 4, member A (TOR4A), mRNA	54863	chr9	140173141;140172279	140174413;140177093	0.0133937	0.049113	-0.906205	8.98933	9.75807
HIVEP3	AK122991;NM_001127714;NM_024503;NR_038261	NM_001127714;NM_024503;NR_038261	uc001cgy.3;uc001cgz.4;uc001chb.2;uc001cha.4	Homo sapiens human immunodeficiency virus type I enhancer binding protein 3 (HIVEP3)	59269	chr1	42312859;41972035	42384496;42050989;42501596	0.000854126	0.0073178	-0.90578	6.96173	7.82939
JUND	NM_005354	NM_005354	uc002nip.2	Homo sapiens jun D proto-oncogene (JUND), mRNA		chr19	18390562	18392432	0.000677683	0.006333	-0.90459	8.12742	9.15268
PYCR1	AK303852;BC071842;AK225879;NM_006907;NM_153824;AK297627	NM_006907;NM_153824	uc002kcu.1;uc002kct.1;uc010wvd.1;uc010wve.1;uc002kcp.3;uc002kcr.1	Homo sapiens pyrroline-5-carboxylate reductase 1 (PYCR1)		chr17	79890268;79891481;79890266	79895172;79895115;79893392;79894968	4.89048e-05	0.0013598	-0.904393	10.5351	11.4615
NCMAP	NM_001010980	NM_001010980	uc001bjk.2	Homo sapiens noncompact myelin associated protein (NCMAP), mRNA	400746	chr1	24882566	24935818	0.0339876	0.10022	-0.903282	2.44082	3.50754
C15orf56	NM_001039905	NM_001039905	uc001zla.2	Homo sapiens chromosome 15 open reading frame 56 (C15orf56), mRNA	644809	chr15	40542865	40545110	0.0494681	0.13399	-0.903012	2.99272	3.75098
ZNF358	NM_018083;CCDS32890	NM_018083	uc021unu.1;uc002mgn.2	Homo sapiens zinc finger protein 358 (ZNF358), mRNA	140467	chr19	7581003;7584128	7585835;7585911	0.0145711	0.052497	-0.901677	8.73957	9.50774
GPR137	AJ250392;NM_001170726;NM_001170880;BC020396;NM_001177358;NM_001170881;NM_020155	NM_001170726;NM_001170880;NM_001177358;NM_001170881;NM_020155	uc021qkt.1;uc010rni.2;uc001nzh.2;uc010rnj.2;uc001nze.2;uc001nzf.3;uc001nzi.3	Homo sapiens G protein-coupled receptor 137 (GPR137)	56834	chr11	64053581;64051810;64052284;64052282	64055686;64056972;64055485	0.00307994	0.017001	-0.900103	8.58149	9.35707
ZNF527	AK301135;BC014325;NM_032453;AX747074	NM_032453	uc002oge.3;uc010efk.1;uc002ogf.3;uc010xtq.1	Homo sapiens zinc finger protein 527 (ZNF527), mRNA	84503	chr19	37862058	37883966;37881193;37883802;37876545	0.000265025	0.0035599	-0.89923	6.3142	7.14854
RIPK4	NM_020639	NM_020639	uc002yzn.1	Homo sapiens receptor-interacting serine-threonine kinase 4 (RIPK4), mRNA	54101	chr21	43159528	43187249	0.000402978	0.0046034	-0.898865	10.1353	10.9726
EGF	NM_001178131;AK307734;NM_001178130;NM_001963	NM_001178131;NM_001178130;NM_001963	uc011cfv.2;uc011cfu.2;uc010imk.3;uc003hzy.4	Homo sapiens epidermal growth factor (EGF)	1950	chr4	110901832;110834039	110934118	0.00578194	0.026412	-0.898821	6.44628	7.29342
TRPT1	NM_001160389;NM_001160390;NM_001160393;NM_031472;NM_001160392;NM_001033678	NM_001160389;NM_001160390;NM_001160393;NM_031472;NM_001160392;NM_001033678	uc010rnf.2;uc001nyn.3;uc010rnd.2;uc010rnc.2;uc010rne.2;uc001nyo.3	Homo sapiens tRNA phosphotransferase 1 (TRPT1)		chr11	63991270	63993726;63993341	0.000649063	0.0061476	-0.897885	6.95632	7.8144
HGD	AK124291;NM_000187	NM_000187	uc003edw.3;uc003edv.3	Homo sapiens homogentisate 1,2-dioxygenase (HGD), mRNA		chr3	120347014	120401418;120370898	0.0290597	0.088828	-0.897381	1.90828	3.15005
TET1	NM_030625;FM165197	NM_030625	uc009xpw.1;uc001jok.4	Homo sapiens tet methylcytosine dioxygenase 1 (TET1), mRNA	80312	chr10	70320116;70432651	70454239;70433245	0.00865795	0.035537	-0.896262	6.43358	7.28105
TTC39B	AK301185;BC038592;NM_001168340;NM_001168339;AK310271;NM_152574;NM_001168342;BC042417;NM_001168341;AK310482;AX748140	NM_001168342;NM_001168340;NM_001168339;NM_001168341;NM_152574	uc010mif.2;uc011lmr.2;uc003zlr.2;uc003zlq.2;uc003zls.1;uc011lmp.2;uc011lmq.2;uc010mie.2;uc011lms.2;uc003zlp.2;uc010mig.1	Homo sapiens tetratricopeptide repeat domain 39B (TTC39B)	158219	chr9	15190551;15186584;15187968;15170841	15232442;15307358;15273702;15188130;15250198	0.0138092	0.05036	-0.896087	5.93962	6.964
DBP	AK310025;NM_001352;AB208807	NM_001352	uc002pjy.2;uc010elz.1;uc002pjx.4	Homo sapiens D site of albumin promoter (albumin D-box) binding protein (DBP), mRNA	1628	chr19	49133949;49136342;49133816	49140639	0.000163113	0.0027049	-0.89576	5.01847	5.93278
SLC48A1	BC002759;NM_017842	NM_017842	uc001rqd.3;uc001rqc.3	Homo sapiens solute carrier family 48 (heme transporter), member 1 (SLC48A1), mRNA		chr12	48166966;48165369	48176536;48176534	0.000508928	0.0052824	-0.895636	8.04673	8.96129
MUTYH	AB032926;NM_001048174;AK293830;AB032924;NM_001048171;AB032929;NM_001048172;NM_012222;NM_001128425;NM_001048173;AB590565;AB032923	NM_001048174;NM_001048171;NM_001048173;NM_001048172;NM_012222;NM_001128425	uc001cng.3;uc001cnn.3;uc001cno.3;uc009vxo.3;uc001cnh.3;uc001cnm.3;uc001cnf.3;uc001cni.3;uc001cnj.3;uc010oll.2;uc009vxp.3;uc001cnl.3	Homo sapiens mutY homolog (E. coli) (MUTYH), nuclear gene encoding mitochondrial protein;Homo sapiens mutY homolog (E. coli) (MUTYH)	4595	chr1	45794913	45805629;45806142;45805787	0.000765897	0.0068544	-0.895115	6.16425	7.19536
PASK	NM_001252120;NM_001252124;NM_015148;AK302561;NM_001252119;AL117400;NM_001252122;AK296945	NM_001252120;NM_001252124;NM_015148;NM_001252122;NM_001252119	uc002wap.3;uc010fzl.2;uc010zom.2;uc010zol.2;uc002wao.2;uc010zon.2;uc021vzf.1;uc002waq.3	Homo sapiens PAS domain containing serine/threonine kinase (PASK)	23178	chr2	242053049;242045513	242088919;242089394;242082489;242074184	0.0160094	0.056477	-0.894468	7.02269	7.76771
AL049935	AL049935		uc004byv.1	Homo sapiens mRNA; cDNA DKFZp564O1116 (from clone DKFZp564O1116)		chr9	132649465	132655393	0.00758399	0.032336	-0.894192	5.43077	6.15925
TCN2	NM_000355;NM_001184726	NM_000355;NM_001184726	uc003aip.2;uc003air.2	Homo sapiens transcobalamin II (TCN2)	6948	chr22	31003069	31023047	0.000560823	0.0055955	-0.893892	5.07491	5.91485
RP11-173M1.8:ENSG00000264469									0.0314784	0.094571	-0.893643	4.63434	5.58185
LRP1	EF491814;NM_002332;EF491795;BC045107;BC021204;BC072015	NM_002332	uc001snb.3;uc001snc.1;uc009zph.1;uc010sre.2;uc001snd.3;uc009zpi.1	Homo sapiens low density lipoprotein receptor-related protein 1 (LRP1), mRNA	4035	chr12	57522281;57561226;57561967	57549358;57543842;57563090;57607125;57562018	0.000330339	0.0040702	-0.890235	9.07078	9.86964
NLRP1	NM_033004;NM_001033053;AK310936;AF298548;NM_033006;NM_033007;NM_014922	NM_033004;NM_001033053;NM_033006;NM_033007;NM_014922	uc002gci.3;uc002gch.4;uc002gcj.3;uc002gck.3;uc002gcg.1;uc010clh.3;uc002gcl.3	Homo sapiens NLR family, pyrin domain containing 1 (NLRP1)	22861	chr17	5417437;5404718;5433215	5487832	0.018391	0.062837	-0.889455	3.67874	4.48957
ARSB	NM_198709;NM_000046	NM_198709;NM_000046	uc003kfq.3;uc003kfr.4	Homo sapiens arylsulfatase B (ARSB)		chr5	78073036;78111333	78281766;78282357	4.94171e-05	0.0013664	-0.889164	8.12194	8.991
MID1IP1	CCDS14249;NM_001098791;NM_021242;NM_001098790	NM_001098791;NM_021242;NM_001098790	uc004dej.4;uc004dei.4;uc022buw.1;uc010ngz.3	Homo sapiens MID1 interacting protein 1 (MID1IP1)		chrX	38663072;38660684;38664199	38665783;38664751	0.001073	0.0085214	-0.889097	9.37227	10.1963
PIM1	NM_002648;AK309347	NM_002648	uc003onk.3;uc011dtw.2	Homo sapiens pim-1 oncogene (PIM1)		chr6	37137921;37140232	37143204	0.000230726	0.0033235	-0.887642	9.9416	10.9145
YPEL3	AK022409;NM_001145524;NM_031477	NM_001145524;NM_031477	uc002dwl.3;uc002dwn.1;uc002dwm.3	Homo sapiens yippee-like 3 (Drosophila) (YPEL3)	83719	chr16	30105082;30103634	30107537;30107521	0.00259217	0.015035	-0.887149	5.58785	6.62859
LOC100129034	NR_027406	NR_027406	uc010mwl.3	Homo sapiens uncharacterized LOC100129034 (LOC100129034), non-coding RNA		chr9	127115751	127121463	8.61844e-05	0.0018835	-0.887061	7.62038	8.49967
IL20RB	BC033292;NM_144717;BC027449	NM_144717	uc010hud.2;uc003erj.2;uc003eri.2	Homo sapiens interleukin 20 receptor beta (IL20RB), mRNA		chr3	136676706;136699307	136729926	0.00642213	0.028529	-0.886747	6.59413	7.42978
SEPT5-GP1BB	NM_002688;NR_037611;NM_001009939;NR_037612	NM_002688;NM_000407;NR_037611;NM_001009939	uc002zpv.2;uc002zpz.2;uc002zpw.1;uc002zpx.1	Homo sapiens SEPT5-GP1BB readthrough (SEPT5-GP1BB), non-coding RNA	2812	chr22	19705991;19704742;19701986	19711102;19712297	0.00415543	0.020936	-0.886549	7.24399	8.02698
TMEM87A	NM_015497;CU686720;AK309954;NM_001110503	NM_015497;NM_001110503	uc010bcu.1;uc021sjr.1;uc001zpf.4;uc001zpg.2	Homo sapiens transmembrane protein 87A (TMEM87A)		chr15	42523389;42525076;42502725;42550135	42565755	1.24902e-05	0.00066989	-0.8865	11.1971	12.121
MTMR11	AK304691;NM_001145862;NM_181873;AK296094	NM_001145862;NM_181873	uc010pbm.1;uc010pbo.1;uc001etm.2;uc001etl.4;uc010pbn.1	Homo sapiens myotubularin related protein 11 (MTMR11)	10903	chr1	149902683;149902256;149907191;149900542	149907028;149908266;149908791;149908278	0.00134719	0.0098244	-0.886228	8.34545	9.29407
MCF2L-AS1	NR_034002	NR_034002	uc001vsp.3	Homo sapiens MCF2L antisense RNA 1 (MCF2L-AS1), non-coding RNA		chr13	113621797	113622952	0.0295021	0.089841	-0.884117	2.6635	3.50761
BC071770	BC071770		uc001gdo.3	Homo sapiens cDNA FLJ42974 fis, clone BRTHA2002565		chr1	165738165	165744685	0.0307195	0.092813	-0.884117	2.6635	3.45564
TTC22	NM_017904;NM_001114108	NM_017904;NM_001114108	uc001cxz.4;uc009vzt.1	Homo sapiens tetratricopeptide repeat domain 22 (TTC22)	55001	chr1	55246751;55250223	55266941	0.00684407	0.029952	-0.883998	5.29099	6.21513
ISCA2	NM_001272007;NM_194279	NM_001272007;NM_194279	uc031qph.1;uc001xpz.3	Homo sapiens iron-sulfur cluster assembly 2 homolog (S. cerevisiae) (ISCA2), nuclear gene encoding mitochondrial protein	122961	chr14	74960422	74962271	0.000714219	0.0065517	-0.883846	9.44673	10.275
AJ297365	AJ297365		uc022ahz.1	Homo sapiens partial mRNA for hypothetical protein (ORF1), RZPD clone MPMGp800M05499Q3		chr7	99097487	99097890	0.0347033	0.1019	-0.883777	4.07519	5.03984
ALG1L	NM_001015050;NM_001195223	NM_001015050;NM_001195223	uc021xdh.1;uc003eig.2	Homo sapiens ALG1, chitobiosyldiphosphodolichol beta-mannosyltransferase-like (ALG1L)	200810	chr3	125648117	125655887	0.0291862	0.089154	-0.88352	4.99977	6.24973
NCF4	NM_000631;NM_013416	NM_000631;NM_013416	uc003apz.4;uc003apy.4	Homo sapiens neutrophil cytosolic factor 4, 40kDa (NCF4)	4689	chr22	37257029	37274059	0.00110555	0.0086608	-0.882943	3.42731	4.34253
TMC6	DQ104440;NM_007267;AK303584;AK096076;AY099357;AK310734;BC007766;AY236496;AK021738;AK303165;NM_001127198	NM_007267;NM_001127198	uc010dhf.1;uc010wtp.1;uc002jum.4;uc002juj.1;uc002jul.1;uc010dhg.1;uc002jun.4;uc002juk.2;uc002juo.2;uc002jui.1;uc010wtq.1	Homo sapiens transmembrane channel-like 6 (TMC6)	11322	chr17	76121806;76120259;76108998;76116251;76116257	76128488;76118830;76121965;76123039;76124853;76124861	0.013214	0.048651	-0.882617	9.96455	10.7438
STAG3	NM_012447;AK302693;BC047490;AL833816	NM_012447	uc010lgs.1;uc011kjk.1;uc003utx.1;uc003uub.1	Homo sapiens stromal antigen 3 (STAG3), mRNA		chr7	99775537;99775542;99798391	99799489;99812010	0.0267597	0.083164	-0.882332	2.60887	3.30815
STON1	NM_006873;NM_001198595	NM_006873;NM_001198595	uc002rwo.4;uc010fbm.3	Homo sapiens stonin 1 (STON1)	11037	chr2	48757307	48825654	0.0016475	0.011213	-0.88153	5.97275	6.87834
SELM	NM_080430	NM_080430	uc021wnx.1	Homo sapiens selenoprotein M (SELM), mRNA	140606	chr22	31500762	31503551	0.000209446	0.0031323	-0.881433	6.70297	7.52636
RBBP8NL	NM_080833	NM_080833	uc002ycw.2	Homo sapiens RBBP8 N-terminal like (RBBP8NL), mRNA	140893	chr20	60985292	61002629	0.038425	0.11031	-0.880358	6.73169	7.42855
ZNF239	NM_001099283;NM_001099284;NM_001099282;NM_005674;CCDS41502	NM_001099283;NM_001099284;NM_001099282;NM_005674	uc009xmj.3;uc001jax.4;uc021pph.1;uc009xmk.3;uc001jaw.4	Homo sapiens zinc finger protein 239 (ZNF239)		chr10	44052150;44051792	44063907;44070066;44053527	0.0154752	0.054943	-0.88023	6.63953	7.46146
GSTM2	AK309796;BT019947;NM_000848;NM_001142368	NM_000848;NM_001142368	uc010ovt.2;uc001dyj.3;uc009wfk.3;uc001dyi.3	Homo sapiens glutathione S-transferase mu 2 (muscle) (GSTM2)	2946	chr1	110210643;110198697	110226619;110217908	0.00128589	0.0095212	-0.879655	6.6675	7.50652
AX747375	AX747375		uc002oes.2	Homo sapiens cDNA FLJ34819 fis, clone NT2NE2008213		chr19	37264056	37266689	0.0238862	0.076303	-0.879408	2.58785	3.43428
SLC26A11	NM_001166349;NM_001166347;NM_173626;NM_001166348	NM_001166349;NM_001166347;NM_173626;NM_001166348	uc002jyc.2;uc010dhv.2;uc002jyd.2;uc002jyb.2	Homo sapiens solute carrier family 26, member 11 (SLC26A11)	284129	chr17	78194199	78227308	0.000516155	0.0053146	-0.879389	7.932	8.7272
MANEA	NM_024641;AY048775	NM_024641	uc003pon.3;uc003poo.2	Homo sapiens mannosidase, endo-alpha (MANEA), mRNA	79694	chr6	96025372	96035254;96057328	1.37959e-05	0.00071296	-0.878746	8.83314	9.71529
ATP6V0D2	NM_152565	NM_152565	uc003ydp.1	Homo sapiens ATPase, H+ transporting, lysosomal 38kDa, V0 subunit d2 (ATP6V0D2), mRNA	245972	chr8	87111138	87166454	0.036776	0.10652	-0.878249	4.2741	5.22041
RADIL	NM_018059;AB058752;AK294745;AK000997;AK296325;BC004919	NM_018059	uc003sng.1;uc003snj.1;uc011jwd.1;uc003sni.1;uc003snh.1;uc011jwc.1	Homo sapiens Ras association and DIL domains (RADIL), mRNA		chr7	4836686;4834284	4923335;4843699;4877688;4871840	0.0126292	0.047109	-0.878114	7.35023	8.05159
PPAPDC2	NM_203453	NM_203453	uc003zin.4	Homo sapiens phosphatidic acid phosphatase type 2 domain containing 2 (PPAPDC2), mRNA	403313	chr9	4662293	4665272	0.0034791	0.018498	-0.877607	7.66195	8.44099
IGSF10	NM_178822;NM_001178145;NM_001178146	NM_178822;NM_001178145;NM_001178146	uc011bod.2;uc011boc.2;uc011bob.2	Homo sapiens immunoglobulin superfamily, member 10 (IGSF10)	285313	chr3	151153777	151176497;151158578	3.79559e-05	0.0011993	-0.877551	5.14675	6.04138
LOC100507373	NR_045214	NR_045214	uc002myf.3	Homo sapiens uncharacterized LOC100507373 (LOC100507373), non-coding RNA	100507373	chr19	14247963	14282075	0.00178413	0.011783	-0.877313	4.39005	5.35635
TMEM136	NM_001198672;NM_174926;NM_001198670;NM_001198674;NM_001198673;NM_001198675;NM_001198671	NM_001198672;NM_174926;NM_001198670;NM_001198674;NM_001198673;NM_001198675;NM_001198671	uc021qrl.1;uc001pxh.2;uc009zas.2;uc001pxg.3;uc001pxi.2;uc010rzm.2;uc001pxj.3	Homo sapiens transmembrane protein 136 (TMEM136)		chr11	120195837	120204388	0.00175199	0.011653	-0.877261	7.10244	8.02061
KCNK13	NM_022054	NM_022054	uc001xye.1	Homo sapiens potassium channel, subfamily K, member 13 (KCNK13), mRNA		chr14	90528107	90652195	0.0209357	0.069096	-0.877017	4.64409	5.56656
ZNF311	BC144386;AL833166;NM_001010877	NM_001010877	uc011eth.1;uc003nlv.2;uc003nlu.2;uc011jbm.1;uc011gny.1;uc011idy.1;uc011eti.1;uc011ehl.1;uc011ehn.1;uc011idz.1;uc011idx.1;uc011jbo.1;uc011gnz.1;uc011frt.1;uc011etg.1;uc011dlk.1;uc011ehm.1;uc011jbn.1;uc011frv.1;uc011fru.1;uc011goa.1	Homo sapiens zinc finger protein 311 (ZNF311), mRNA		chr6_mann_hap4;chr6_qbl_hap6;chr6;chr6_dbb_hap3;chr6_ssto_hap7;chr6_cox_hap2	303579;265994;265990;266004;481392;28962593	490790;313916;28973035;275388;276432;312977;28971991;313972;491844;28973093;275402;276436	0.000182715	0.0028868	-0.876641	4.50156	5.39349
ZC2HC1A	NM_016010	NM_016010	uc003ybd.3	Homo sapiens zinc finger, C2HC-type containing 1A (ZC2HC1A), mRNA	51101	chr8	79578281	79631997	0.00138431	0.0099783	-0.876322	9.03483	9.91246
AX746725	AX746725		uc002trx.1	Homo sapiens cDNA FLJ33681 fis, clone BRAWH2002549		chr2	131588550	131594567	0.0473078	0.12929	-0.876149	3.29146	4.35215
PAQR6	NM_001272111;NM_001272107;NM_001272104;NM_001272112;FJ200491;AL834227;NM_198406;NM_001272105;NM_001272108;NR_073610;NM_001272113;NM_001272110;NM_001272109;NM_024897;NM_001272106	NM_001272111;NM_001272107;NM_001272104;NM_001272112;NM_198406;NM_001272105;NM_001272108;NM_001272113;NM_001272110;NM_001272109;NM_024897;NM_001272106	uc001fnz.2;uc031pqg.1;uc031pqe.1;uc010phh.2;uc001fny.2;uc010phf.2;uc001foa.2;uc031pqh.1;uc001fnu.2;uc001fnv.2;uc031pqf.1;uc010phg.2;uc031pqi.1;uc001fnx.2;uc001fob.2	Homo sapiens progestin and adipoQ receptor family member VI (PAQR6)	79957	chr1	156213111	156215778;156217908	0.0412494	0.11634	-0.876039	4.40639	5.40354
FAM107B	AL136885;NM_031453;BC064407;BC072452;AK289959;BC144707	NM_031453	uc001imy.1;uc001imz.1;uc001ina.1;uc010qbu.1;uc001imx.1;uc009xjg.1	Homo sapiens family with sequence similarity 107, member B (FAM107B), mRNA		chr10	14560558	14646417;14590627;14816896;14614188	0.000156988	0.0026599	-0.87582	11.453	12.3774
CCDC136	AL133027;AK023500;NM_022742;BC070114;NM_001201372	NM_022742;NM_001201372	uc003vnv.2;uc003vnu.2;uc010llq.2;uc003vny.2;uc003vnx.2	Homo sapiens coiled-coil domain containing 136 (CCDC136)	64753	chr7	128446290;128431463;128441239;128432049	128462187	0.000478689	0.0050837	-0.875321	5.81133	6.72548
SYDE1	AK128870;BC029926;NM_033025	NM_033025	uc002naj.1;uc002nah.1;uc002nai.1	Homo sapiens synapse defective 1, Rho GTPase, homolog 1 (C. elegans) (SYDE1), mRNA	85360	chr19	15218213;15219643	15225789	0.00249916	0.014662	-0.87496	7.88607	8.82318
WDR13	NR_029427;AK301186;NM_001166426;NM_017883	NM_017883;NM_001166426	uc004dkl.4;uc004dkk.2;uc004dkj.2;uc011mme.2	Homo sapiens WD repeat domain 13 (WDR13)		chrX	48457740;48456223;48455879	48463582;48459482	0.0124545	0.046642	-0.874256	8.72759	9.43941
AX746967	AX746967		uc002pda.1	Homo sapiens cDNA FLJ34095 fis, clone FCBBF3007244, weakly similar to Homo sapiens SARDH mRNA		chr19	46217644	46220639	0.0222922	0.072414	-0.874233	4.45452	5.27986
ZFP36	NM_003407	NM_003407	uc002olh.2	Homo sapiens ZFP36 ring finger protein (ZFP36), mRNA	7538	chr19	39897486	39900052	0.00137443	0.0099368	-0.874172	7.10601	7.8713
TRIM29	NM_012101;AF230389;AX748104;AK303969;AK299459	NM_012101	uc010rzi.2;uc001pxa.3;uc010rzj.2;uc001pwx.3;uc001pwz.3	Homo sapiens tripartite motif containing 29 (TRIM29), mRNA	23650	chr11	119981993	119999577;120008863;119992701;119999561	0.0067076	0.029497	-0.87286	6.6097	7.44587
BCL3	NM_005178	NM_005178	uc010xxe.2	Homo sapiens B-cell CLL/lymphoma 3 (BCL3), mRNA	602	chr19	45251977	45263301	0.00479446	0.023153	-0.87278	7.57066	8.35135
ALKBH7	NM_032306	NM_032306	uc002meo.2	Homo sapiens alkB, alkylation repair homolog 7 (E. coli) (ALKBH7), mRNA	84266	chr19	6372443	6375261	0.0442645	0.12282	-0.872647	8.02083	8.6381
GPCPD1	AL833069;NM_019593	NM_019593	uc002wmd.4;uc002wme.4	Homo sapiens glycerophosphocholine phosphodiesterase GDE1 homolog (S. cerevisiae) (GPCPD1), mRNA	56261	chr20	5525079	5566683;5591672	0.00108314	0.0085668	-0.871693	9.19697	10.106
TMC4	BC032477;NM_001145303;NM_144686	NM_001145303;NM_144686	uc002qdo.3;uc010erf.3;uc002qdn.3	Homo sapiens transmembrane channel-like 4 (TMC4)		chr19	54663833	54676944;54668450	0.00114558	0.0088612	-0.871643	8.06336	8.89338
BC047160	BC047160		uc022bnv.1	Homo sapiens chromosome 9 open reading frame 90, mRNA (cDNA clone IMAGE:4939553), partial cds		chr9	130823517	130825695	0.0336767	0.099476	-0.871403	5.24643	5.95429
AK092541	AK092541		uc003ncv.1	Homo sapiens cDNA FLJ35222 fis, clone PROST2000835	100506885	chr6	19802394	19804981	0.00764423	0.03255	-0.871353	4.80809	5.65276
STAMBPL1	AB037794;AK092946;NM_020799;BX649096;AX746569	NM_020799	uc009xto.4;uc001kfk.4;uc001kfn.4;uc001kfl.4;uc010qmx.2	Homo sapiens STAM binding protein-like 1 (STAMBPL1), mRNA	57559	chr10	90660831;90645289;90639943;90672112	90683259;90734910	0.00059851	0.0058452	-0.871332	7.35304	8.22102
CELSR2	NM_001408	NM_001408	uc001dxa.4	Homo sapiens cadherin, EGF LAG seven-pass G-type receptor 2 (CELSR2), mRNA	1952	chr1	109792640	109818378	5.21348e-05	0.0014148	-0.870986	8.02754	8.95904
SOX4	NM_003107	NM_003107	uc003ndi.3	Homo sapiens SRY (sex determining region Y)-box 4 (SOX4), mRNA	6659	chr6	21593971	21598849	6.33282e-05	0.0015928	-0.870742	10.6257	11.4595
BBS5	NM_152384;AK312680	NM_152384	uc002uet.3;uc010fpw.3	Homo sapiens Bardet-Biedl syndrome 5 (BBS5), mRNA	129880	chr2	170336005	170363165	0.00308679	0.017022	-0.868677	7.08772	8.07149
PKD1L1	NM_138295;AY358757	NM_138295	uc003tny.2;uc003tob.3	Homo sapiens polycystic kidney disease 1 like 1 (PKD1L1), mRNA		chr7	47814249;47848718	47867066;47988071	0.0392633	0.11209	-0.868331	2.2352	3.07447
KIAA0195	AK128508;AK094864;AK294526;NM_014738	NM_014738	uc010wsb.2;uc010wsa.2;uc002jnz.4;uc002job.4	Homo sapiens KIAA0195 (KIAA0195), mRNA	9772	chr17	73472578;73452663;73491624;73485656	73496533	0.00223887	0.013684	-0.867319	9.77335	10.5746
AGAP2	NM_001122772;AK122827;NM_014770	NM_001122772;NM_014770	uc001spq.3;uc001spp.3;uc001spr.3	Homo sapiens ArfGAP with GTPase domain, ankyrin repeat and PH domain 2 (AGAP2)		chr12	58118075	58135944;58132029	0.0282762	0.087015	-0.866106	3.75416	4.5731
MYO7A	AB209629;NM_001127180;NM_000260;BC144519;BC030215;BC023212;NM_001127179;AB290181	NM_001127180;NM_001127179;NM_000260	uc009yus.1;uc001oyb.2;uc010rsm.1;uc009yut.1;uc001oyc.2;uc001oyd.3;uc001oye.2;uc010rsl.2	Homo sapiens myosin VIIA (MYO7A)	4647	chr11	76839309;76885643;76890780;76915120	76914262;76926286;76896041	0.0043372	0.021579	-0.865677	2.94517	3.99275
NKD2	NM_033120;NM_001271082	NM_033120;NM_001271082	uc010itf.2;uc003jbt.2	Homo sapiens naked cuticle homolog 2 (Drosophila) (NKD2)	85409	chr5	1009076	1038927	0.0282633	0.087003	-0.864726	4.22766	5.20131
KAT6B	NM_001256468;NM_012330;NM_001256469	NM_001256468;NM_012330;NM_001256469	uc001jwm.2;uc031pvy.1;uc001jwn.2	Homo sapiens K(lysine) acetyltransferase 6B (KAT6B)	23522	chr10	76586170	76792380	0.000802037	0.0070146	-0.864317	10.1738	11.0442
ANGPTL4	NM_001039667;NM_139314;AK303269	NM_001039667;NM_139314	uc002mjr.1;uc002mjq.1;uc010xkc.1	Homo sapiens angiopoietin-like 4 (ANGPTL4)		chr19	8429010;8429039	8439257	0.00960372	0.038434	-0.863891	7.70783	8.4508
MIB2	AX747093;NM_001170688;AK097106;AK098785;AK293642;NM_001170689;NM_001170687;NM_080875;AK123400;NM_001170686;NR_033183;AK000655	NM_080875;NM_001170688;NM_001170686;NM_001170689;NR_033183;NM_001170687	uc001agk.3;uc001agn.3;uc001agg.3;uc001agm.3;uc010nyq.2;uc001agi.3;uc001agl.2;uc021oet.1;uc001ago.3;uc001agj.3;uc001agh.3;uc009vkh.3	Homo sapiens mindbomb E3 ubiquitin protein ligase 2 (MIB2)		chr1	1560370;1551244;1551689;1559153;1564485;1550794	1554590;1564946;1565990	0.0386068	0.11065	-0.862891	8.08125	8.79179
TMEM129	NM_138385;NM_001127266;AK310320	NM_138385;NM_001127266	uc010iby.3;uc003gdn.3;uc003gdm.3	Homo sapiens transmembrane protein 129 (TMEM129)	92305	chr4	1717678	1720353;1723084	0.012091	0.045528	-0.862445	8.45355	9.17757
LIMK2	NM_005569;AK299112;NM_001031801;NM_016733;AX748198	NM_005569;NM_001031801;NM_016733	uc003akh.3;uc011aln.2;uc003akk.3;uc003aki.3;uc003akj.3	Homo sapiens LIM domain kinase 2 (LIMK2)	3985	chr22	31644347;31608249	31676066;31673624	9.4213e-05	0.0019861	-0.862386	8.13711	9.00994
LRRC66	NM_001024611	NM_001024611	uc003gzi.3	Homo sapiens leucine rich repeat containing 66 (LRRC66), mRNA	339977	chr4	52859865	52883786	0.00351884	0.018596	-0.861964	3.73459	4.59558
PPP1R3F	NM_001184745;NM_033215;AK056297;AK303738	NM_001184745;NM_033215	uc004dnj.2;uc011mnd.2;uc004dni.3;uc004dnh.2	Homo sapiens protein phosphatase 1, regulatory subunit 3F (PPP1R3F)	89801	chrX	49137417;49126305	49144555	0.00255565	0.014913	-0.861557	5.9226	6.77316
ETNK1	NM_018638;NM_001039481;AL137750	NM_018638;NM_001039481	uc009ziz.3;uc001rfs.3;uc001rft.3	Homo sapiens ethanolamine kinase 1 (ETNK1)	55500	chr12	22778075	22797349;22843608	1.48879e-05	0.00072978	-0.861534	9.28428	10.1483
TIGD3	CCDS8101;NM_145719	NM_145719	uc001odo.4;uc021qlj.1	Homo sapiens tigger transposable element derived 3 (TIGD3), mRNA		chr11	65122281;65123279	65124695;65125082	0.0014658	0.010351	-0.861451	3.24496	4.12312
UNQ514	AY358585		uc001twd.2	Homo sapiens cDNA FLJ37363 fis, clone BRAMY2024073		chr12	117288906	117291434	0.031405	0.094381	-0.861069	2.97588	3.99827
MYRF	AK295013;NM_013279;NM_001127392	NM_013279;NM_001127392	uc001nsc.1;uc001nse.1;uc010rll.1	Homo sapiens myelin regulatory factor (MYRF)	745	chr11	61522860;61520120;61545077	61555989	0.00693278	0.030247	-0.86102	6.31338	7.31571
ST3GAL2	NM_006927;AK127322	NM_006927	uc002eyw.2;uc002eyx.2	Homo sapiens ST3 beta-galactoside alpha-2,3-sialyltransferase 2 (ST3GAL2), mRNA	6483	chr16	70413337	70434541;70472991	0.000932681	0.0077622	-0.860534	8.33873	9.16895
ZXDA	NM_007156	NM_007156	uc004dve.3	Homo sapiens zinc finger, X-linked, duplicated A (ZXDA), mRNA	7789	chrX	57931863	57937067	0.00301922	0.016747	-0.860491	6.65752	7.5154
ZNF764	NM_033410;NM_001172679	NM_033410;NM_001172679	uc002dyr.2;uc002dyq.3	Homo sapiens zinc finger protein 764 (ZNF764)	92595	chr16	30565084	30569642	0.0100391	0.039706	-0.858562	6.39941	7.29034
RTFDC1	BC002769;AK302029;AK225135;NM_016407	NM_016407	uc010zzf.1;uc002xxs.3;uc002xxu.2;uc002xxt.2	Homo sapiens replication termination factor 2 domain containing 1 (RTFDC1), mRNA		chr20	55043646	55046005;55093942	6.14539e-06	0.00048488	-0.857851	11.6324	12.5107
RCBTB2	AK301516;AK298438;AK310081;AB209543;AK304598;AK122778;NM_001268	NM_001268	uc010tgh.2;uc001vcj.3;uc010acv.1;uc010tgi.1;uc001vci.3;uc001vch.3;uc010tgg.2	Homo sapiens regulator of chromosome condensation (RCC1) and BTB (POZ) domain containing protein 2 (RCBTB2), mRNA		chr13	49063098;49076859;49073756	49107316;49110118	0.00174839	0.011642	-0.857644	5.99927	6.88565
TIGD5	NM_032862	NM_032862	uc003yyx.2	Homo sapiens tigger transposable element derived 5 (TIGD5), mRNA	84948	chr8	144680073	144682485	0.0130199	0.048146	-0.857108	6.85538	7.70305
PPAT	NM_002703	NM_002703	uc003hbr.3	Homo sapiens phosphoribosyl pyrophosphate amidotransferase (PPAT), mRNA	5471	chr4	57259528	57301802	7.86236e-05	0.00179	-0.856732	10.6447	11.5107
IGFBP4	NM_001552	NM_001552	uc002hus.3	Homo sapiens insulin-like growth factor binding protein 4 (IGFBP4), mRNA	3487	chr17	38599675	38613982	0.000581293	0.0057442	-0.856592	10.7116	11.5346
RINL	NM_198445;NM_001195833	NM_198445;NM_001195833	uc010xuo.2;uc002ojq.3	Homo sapiens Ras and Rab interactor-like (RINL)	126432	chr19	39358471	39368919	0.003233	0.017568	-0.855432	5.64884	6.62903
ELK3	NM_005230	NM_005230	uc001teo.1	Homo sapiens ELK3, ETS-domain protein (SRF accessory protein 2) (ELK3), mRNA	2004	chr12	96588206	96661606	1.89403e-05	0.00082721	-0.855053	9.74129	10.6373
FAM221A	AL832127;NM_001127364;AK127774;NM_001127365;NM_199136	NM_001127364;NM_001127365;NM_199136	uc003swp.4;uc003swr.4;uc003swq.4;uc003swo.4;uc010kup.3	Homo sapiens family with sequence similarity 221, member A (FAM221A)		chr7	23719748	23742269	0.00126231	0.0094142	-0.854945	6.56756	7.38357
NPHP1	AK307654;AK299011;NM_001128178;CU679489;NM_207181;NM_001128179;NM_000272	NM_001128178;NM_207181;NM_001128179;NM_000272	uc002tfl.4;uc002tfn.4;uc010ywx.2;uc010fjv.1;uc002tfm.4;uc002tfo.4;uc021vme.1	Homo sapiens nephronophthisis 1 (juvenile) (NPHP1)		chr2	110935963;110882870;110880913	110962639	0.000373225	0.0043872	-0.854637	7.25765	8.11002
SAC3D1	NM_013299	NM_013299	uc001ocm.3	Homo sapiens SAC3 domain containing 1 (SAC3D1), mRNA	29901	chr11	64808375	64812300	0.0127754	0.0475	-0.854547	7.95119	8.65621
PCED1A	NM_022760;AK293638;NM_001271168	NM_022760;NM_001271168	uc002wgz.2;uc002whc.2;uc010zqa.2	Homo sapiens PC-esterase domain containing 1A (PCED1A)	64773	chr20	2815960	2821889;2821348	0.00800011	0.033586	-0.853704	6.07141	6.90057
WBSCR27	AK301597;NM_152559	NM_152559	uc003tzj.2;uc011kfd.1	Homo sapiens Williams Beuren syndrome chromosome region 27 (WBSCR27), mRNA	155368	chr7	73253910;73248920	73256855	0.00807595	0.033798	-0.852933	3.28492	4.32909
PITPNM2	NM_020845;BC141813;AB040890	NM_020845	uc001uek.1;uc001uej.1;uc009zxu.1	Homo sapiens phosphatidylinositol transfer protein, membrane-associated 2 (PITPNM2), mRNA	57605	chr12	123468026;123484852	123635285;123595035;123590046	0.00200382	0.01267	-0.851733	8.18881	9.00641
RHPN1	NM_052924	NM_052924	uc003yyb.3	Homo sapiens rhophilin, Rho GTPase binding protein 1 (RHPN1), mRNA	114822	chr8	144451024	144466390	0.0267176	0.083067	-0.851464	7.7807	8.43887
LOC729737	NR_039983	NR_039983	uc021oeg.2	Homo sapiens uncharacterized LOC729737 (LOC729737), non-coding RNA		chr1	134772	140566	0.03121	0.09392	-0.850488	7.95837	8.64312
MGAT5B	BC063862;CCDS59299;NM_198955;NM_144677;BC041577	NM_001199172;NM_198955;NM_144677	uc002jth.3;uc002jtg.4;uc002jti.3;uc002jtj.3;uc031rem.1	Homo sapiens mannosyl (alpha-1,6-)-glycoprotein beta-1,6-N-acetyl-glucosaminyltransferase, isozyme B (MGAT5B)		chr17	74942331;74864797;74868728	74878607;74946471	0.0122396	0.04601	-0.85021	8.57477	9.32164
SUSD2	NM_019601	NM_019601	uc002zzn.1	Homo sapiens sushi domain containing 2 (SUSD2), mRNA	56241	chr22	24577443	24585074	0.0422475	0.11851	-0.849635	2.1236	2.91852
GS1-124K5.4:ENSG00000237310									0.0334855	0.099059	-0.849086	4.13998	4.87653
RAET1L	NM_130900	NM_130900	uc011eei.2	Homo sapiens retinoic acid early transcript 1L (RAET1L), mRNA	154064	chr6	150341265	150346668	0.000635685	0.0060519	-0.848651	5.26143	6.13557
LBR	NM_194442;NM_002296	NM_194442;NM_002296	uc001hoy.3;uc001hoz.3	Homo sapiens lamin B receptor (LBR)	3930	chr1	225589203	225616557;225615815	2.45165e-05	0.00094754	-0.84796	10.6135	11.4824
ATN1	NM_001940;NM_001007026;U23851	NM_001940;NM_001007026	uc001qrw.1;uc001qry.1;uc001qrx.1	Homo sapiens atrophin 1 (ATN1)	1822	chr12	7037479;7033625;7043002	7045891;7053815	0.00281156	0.015931	-0.847234	10.683	11.3901
LOC100506730	NR_037847	NR_037847	uc021ohp.1	Homo sapiens uncharacterized LOC100506730 (LOC100506730), non-coding RNA		chr1	19619740	19622230	0.0445208	0.12331	-0.846958	5.09694	6.09672
AK311131	AK311131		uc010czc.3	Homo sapiens cDNA FLJ58524 complete cds, highly similar to Homo sapiens breast cancer 1, early onset (BRCA1)	101929767	chr17	41316199	41322420	0.00678854	0.029795	-0.846842	4.82625	5.56911
ZNF777	NM_015694	NM_015694	uc003wfv.3	Homo sapiens zinc finger protein 777 (ZNF777), mRNA	27153	chr7	149128453	149158053	0.00177201	0.011745	-0.846361	8.37326	9.1232
JARID2	AK299349;NM_001267040;AK302624;NM_004973	NM_001267040;NM_004973	uc011div.3;uc011diu.1;uc011diw.1;uc003nbj.4	Homo sapiens jumonji, AT rich interactive domain 2 (JARID2)		chr6	15245733;15401088;15249085;15246205	15497401;15509585;15522273	7.75475e-05	0.0017753	-0.845954	9.82003	10.6705
ATXN7L2	BC037582;NM_153340	NM_153340	uc001dxr.3;uc001dxs.3	Homo sapiens ataxin 7-like 2 (ATXN7L2), mRNA		chr1	110031468;110026560	110035420	0.0117399	0.044599	-0.845276	6.49971	7.22607
TMEM86B	NM_173804;BC033193	NM_173804	uc002qju.3;uc002qjt.3	Homo sapiens transmembrane protein 86B (TMEM86B), mRNA		chr19	55738001	55740141;55740632	0.0287611	0.08814	-0.844752	6.24199	6.94944
TRIB3	AK297546;NM_021158	NM_021158	uc002wdm.3;uc002wdn.3	Homo sapiens tribbles homolog 3 (Drosophila) (TRIB3), mRNA	57761	chr20	361307;361940	378203	0.000628269	0.0060294	-0.8439	11.5993	12.4056
TP53I3	NM_004881;NM_147184;AK297579;NM_001206802	NM_004881;NM_147184;NM_001206802	uc002rez.2;uc002rex.2;uc002rey.2;uc010ykk.2	Homo sapiens tumor protein p53 inducible protein 3 (TP53I3)	9540	chr2	24300302	24308085;24307201	0.000118329	0.0022626	-0.843306	8.35046	9.16624
PRSS35	NM_153362;NM_001170423;CCDS4999	NM_153362;NM_001170423	uc003pjz.3;uc021zce.1;uc010kbm.3	Homo sapiens protease, serine, 35 (PRSS35)		chr6	84233160;84222193	84234402;84235421	0.000537526	0.0054539	-0.843043	5.6356	6.541
LMBRD1	NM_018368;AK290069;BC010360;AF208863	NM_018368	uc010kal.3;uc003pez.3;uc003pfa.3;uc003pfb.3	Homo sapiens LMBR1 domain containing 1 (LMBRD1), mRNA		chr6	70385640	70506534;70500557;70507049	0.000198257	0.0030248	-0.842953	7.87556	8.70813
CYP4X1	NM_178033;AX747195;AK131355	NM_178033	uc001cqr.3;uc001cqs.3;uc001cqt.3	Homo sapiens cytochrome P450, family 4, subfamily X, polypeptide 1 (CYP4X1), mRNA		chr1	47469911;47489239;47427035	47516423	0.0105291	0.04107	-0.84237	4.42759	5.27048
RNF168	NM_152617;BC017442	NM_152617	uc003fwq.3;uc010iah.3	Homo sapiens ring finger protein 168, E3 ubiquitin protein ligase (RNF168), mRNA		chr3	196195656	196230639	1.1729e-05	0.00065073	-0.842264	9.38386	10.2103
FAM179B	NM_015091;BX648723;CR749557;BC057255;AK311034	NM_015091	uc001wvu.3;uc001wvv.3;uc010anb.1;uc010anc.3;uc001wvw.3	Homo sapiens family with sequence similarity 179, member B (FAM179B), mRNA	23116	chr14	45431415	45543634;45477346;45466607	0.000394621	0.0045422	-0.841836	8.10506	8.92362
TUBB4A	NM_006087	NM_006087	uc002mfg.1	Homo sapiens tubulin, beta 4A class IVa (TUBB4A), mRNA		chr19	6494329	6502330	0.0158031	0.055906	-0.841324	4.20779	5.0139
PXN-AS1	NR_038924	NR_038924	uc021reu.1	Homo sapiens PXN antisense RNA 1 (PXN-AS1), non-coding RNA	100506649	chr12	120639093	120650631	0.0430368	0.12023	-0.840912	4.7162	5.40369
ZNF219	NM_016423;NM_001101672;NM_001102454	NM_016423;NM_001101672;NM_001102454	uc010aik.1;uc001vzr.2;uc001vzs.2	Homo sapiens zinc finger protein 219 (ZNF219)	51222	chr14	21558204	21572863;21567173;21566808	0.014053	0.051068	-0.84075	4.94068	5.73363
HOXA13	NM_000522	NM_000522	uc003szb.1	Homo sapiens homeobox A13 (HOXA13), mRNA	3209	chr7	27236498	27239725	0.00120158	0.0091226	-0.84044	7.32898	8.20984
CKLF	NM_016326;NM_181640;NM_016951;NM_001040138;NM_181641	NM_016326;NM_181640;NM_016951;NM_001040138;NM_181641	uc002eox.2;uc002eov.3;uc002eou.3;uc002eot.3;uc002eow.3	Homo sapiens chemokine-like factor (CKLF)	51192	chr16	66586465	66600190	0.000257759	0.0035038	-0.83992	8.3032	9.12047
RIMS3	NM_014747;BC003103	NM_014747	uc001cfv.1;uc001cfu.1	Homo sapiens regulating synaptic membrane exocytosis 3 (RIMS3), mRNA	9783	chr1	41086351	41131324	0.00376393	0.019493	-0.839877	6.98366	7.78053
RBBP8	BC001170;NM_002894;NM_203292;BC030590;CU688927;NM_203291	NM_002894;NM_203292;NM_203291	uc002kty.3;uc002ktx.1;uc002ktw.3;uc002kua.3;uc010xap.2;uc002ktz.3	Homo sapiens retinoblastoma binding protein 8 (RBBP8)	5932	chr18	20576329;20514712;20513838;20513294	20606449;20573602	1.61739e-05	0.00076287	-0.8385	10.527	11.3384
RP11-440D17.3:ENSG00000272913									0.0161882	0.056982	-0.838445	6.06875	6.79794
MICAL1	AK021999;NM_001159291;NM_022765;AK296284	NM_001159291;NM_022765	uc003ptj.3;uc010kdr.3;uc003ptk.3;uc011eaq.2	Homo sapiens microtubule associated monooxygenase, calponin and LIM domain containing 1 (MICAL1)		chr6	109765265	109787171;109777190;109775653	0.00239011	0.014247	-0.837076	7.00706	7.82635
ZNF671	AK293680;AK091421;NM_024833	NM_024833	uc010yhf.2;uc010eug.3;uc002qpz.4	Homo sapiens zinc finger protein 671 (ZNF671), mRNA	79891	chr19	58231118	58238995	0.00324338	0.017607	-0.836751	6.06183	6.79203
ADD3	BX647442;NM_016824;NM_001121;AB209810;NM_019903;EF553523	NM_001121;NM_016824;NM_019903	uc001kyv.3;uc001kys.4;uc001kyu.3;uc001kyt.4;uc001kyx.3;uc001kyw.3	Homo sapiens adducin 3 (gamma) (ADD3)	120	chr10	111756107;111765721;111767710;111765778;111882777	111895323	0.00025684	0.0035021	-0.83617	9.55194	10.402
ULK4	BC018795;BC014794;AK000581;NM_017886	NM_017886	uc003ckx.1;uc003cku.4;uc003ckw.2;uc003ckv.4	Homo sapiens unc-51-like kinase 4 (C. elegans) (ULK4), mRNA	54986	chr3	41830948;41288089;41923641	41319625;42003461;42003660	0.00259442	0.015042	-0.835315	6.70318	7.44402
GLB1L	AK300215;NM_024506;BC003523;BC028370	NM_024506	uc002vkm.3;uc002vkk.3;uc002vkn.3;uc010zkx.2	Homo sapiens galactosidase, beta 1-like (GLB1L), mRNA		chr2	220101502	220105007;220110131;220108353	0.0015156	0.01056	-0.835023	5.61206	6.57767
PUS10	AK291729;NM_144709;BC065197;BC060323;BC143480	NM_144709	uc010fci.3;uc002saq.1;uc002sao.3;uc010ypk.2;uc002sap.1	Homo sapiens pseudouridylate synthase 10 (PUS10), mRNA	150962	chr2	61236982;61167547	61245365;61244328;61240389	0.0149145	0.053404	-0.834271	7.54765	8.35145
RNF43	CR749257;AK296769;AK309297;CR627423;NM_017763	NM_017763	uc010dcw.3;uc010wnv.2;uc002iwf.3;uc002iwh.4;uc002iwg.4	Homo sapiens ring finger protein 43 (RNF43), mRNA		chr17	56434343;56431037	56493120;56494931;56494894	1.14833e-05	0.00064968	-0.833396	8.23907	9.08761
AKR1B10	NM_020299	NM_020299	uc003vrr.3	Homo sapiens aldo-keto reductase family 1, member B10 (aldose reductase) (AKR1B10), mRNA	57016	chr7	134212343	134226166	0.00059404	0.0058266	-0.833119	6.69319	7.55725
AK095721	AK095721		uc002gzo.1	Homo sapiens cDNA FLJ38402 fis, clone FEBRA2008210		chr17	25950560	25953461	0.0036216	0.018958	-0.832852	6.12351	6.97626
CAPN10	AF089095;NM_023083;AF089096;AK300279;AF089092;AF089093;AF089094;NM_023085;AF089090	NM_023083;NM_023085	uc010zoh.2;uc010fzg.2;uc002vzk.2;uc002vzq.2;uc002vzo.2;uc002vzp.2;uc002vzn.2;uc002vzl.2;uc002vzm.2	Homo sapiens calpain 10 (CAPN10)	11132	chr2	241526132	241535273;241557122;241538526	0.0132785	0.048809	-0.832743	8.08406	8.77396
SLC52A3	AK291706;NM_033409	NM_033409	uc002wee.2;uc002wed.4	Homo sapiens solute carrier family 52, riboflavin transporter, member 3 (SLC52A3), mRNA	113278	chr20	740724;740723	749228	0.0111033	0.042752	-0.832661	7.14157	7.866
NS3BP	NR_046316	NR_046316	uc031pyb.1	Homo sapiens NS3BP (NS3BP), non-coding RNA		chr11	779453	780755	0.0242956	0.077317	-0.83247	1.61318	2.63397
DUSP18	NM_152511;BC030987;BC028724;CCDS13883	NM_152511	uc003aiw.1;uc003aiu.3;uc010gwa.3;uc021wnv.1	Homo sapiens dual specificity phosphatase 18 (DUSP18), nuclear gene encoding mitochondrial protein, mRNA		chr22	31057444;31058038;31059423;31048037	31063872;31059990	0.00135892	0.0098824	-0.831853	7.088	7.8156
LCA5L	NM_152505;BC043006;BC026122;BX647793;AK123810	NM_152505	uc021wji.1;uc002yxy.3;uc002yxv.3;uc002yxu.3;uc002yxw.2	Homo sapiens Leber congenital amaurosis 5-like (LCA5L), mRNA		chr21	40793997;40793484;40777769	40817670;40816128;40801137;40817659;40810862	0.00391438	0.020067	-0.830233	5.36743	6.34093
ZSWIM4	AK299057;NM_023072	NM_023072	uc002mxh.1;uc010xng.1	Homo sapiens zinc finger, SWIM-type containing 4 (ZSWIM4), mRNA	65249	chr19	13906273;13915605	13943044	0.000177407	0.0028381	-0.829967	8.8849	9.7235
CCDC88B	BC040232;BC151222;NM_032251;AK126728;AK095289;AL136799	NM_032251	uc001nzz.1;uc001nzy.3;uc001oac.3;uc009ypo.2;uc001oaa.3;uc001oab.1	Homo sapiens coiled-coil domain containing 88B (CCDC88B), mRNA		chr11	64120822;64116302;64107689;64120357;64110202	64125000;64125006;64121642;64118167	0.000635184	0.0060519	-0.829213	5.48378	6.35439
GPR137C	AL834372;NM_001099652	NM_001099652	uc001wzu.4;uc001wzt.4	Homo sapiens G protein-coupled receptor 137C (GPR137C), mRNA	283554	chr14	53019865	53104431	0.0220366	0.071738	-0.829201	6.03451	6.76684
SNAI3	NM_178310	NM_178310	uc002flj.3	Homo sapiens snail family zinc finger 3 (SNAI3), mRNA	333929	chr16	88744089	88752882	0.0475292	0.12979	-0.826819	3.06953	3.92879
FBXO16	NM_172366;NM_001258211	NM_172366;NM_001258211	uc003xgu.4;uc003xgv.4	Homo sapiens F-box protein 16 (FBXO16)	157574	chr8	28285925	28347835	0.00080522	0.0070262	-0.825995	6.25011	7.10567
CACFD1	NM_001135775;NM_001242370;AK311325;NM_001242369;NM_017586	NM_001135775;NM_001242370;NM_001242369;NM_017586	uc010nan.2;uc011mdh.1;uc011mdi.1;uc004cec.2;uc011mdg.1	Homo sapiens calcium channel flower domain containing 1 (CACFD1)	11094	chr9	136325086	136335909	0.00227776	0.013828	-0.825544	7.66446	8.47314
ZNF784	NM_203374;AK309967	NM_203374	uc010etb.1;uc002qll.1	Homo sapiens zinc finger protein 784 (ZNF784), mRNA		chr19	56132106	56135941;56135932	0.0397446	0.11309	-0.824471	6.3325	7.14344
FSD1	AK295523;AK303606;NM_024333;BC016442	NM_024333	uc002lzy.2;uc010xie.2;uc010xif.2;uc002maa.2	Homo sapiens fibronectin type III and SPRY domain containing 1 (FSD1), mRNA		chr19	4311592;4304590	4323843;4311574	0.00540093	0.025171	-0.824414	7.364	8.353
DENND4B	NM_014856	NM_014856	uc001fdd.1	Homo sapiens DENN/MADD domain containing 4B (DENND4B), mRNA	9909	chr1	153901976	153919154	9.20791e-05	0.0019624	-0.824117	9.9197	10.7061
PAN2	AK096679;NM_001166279;NM_014871;NM_001127460	NM_001166279;NM_014871;NM_001127460	uc001skz.3;uc001sky.3;uc001skx.3;uc001skw.3	Homo sapiens PAN2 poly(A) specific ribonuclease subunit homolog (S. cerevisiae) (PAN2)		chr12	56710006	56727837;56717969;56727533	4.9103e-05	0.0013628	-0.823856	8.22331	9.03178
ZC3H12C	AK299100;AK095101;AB096241;NM_033390;AB384628	NM_033390	uc010rwd.2;uc010rwc.2;uc001pkr.4;uc009yxw.3;uc001pkq.2	Homo sapiens zinc finger CCCH-type containing 12C (ZC3H12C), mRNA		chr11	110006578;109964086;109963925;110001728;110007387	110042566;110031155	0.000819522	0.0071181	-0.823473	10.6424	11.5763
RPS6KA2	AK295674;NM_001006932;AK307470;AK310428;NM_021135;AB384854	NM_001006932;NM_021135	uc011ego.1;uc003qvb.1;uc003qvd.1;uc010kkl.1;uc003qvc.1;uc010kkk.1	Homo sapiens ribosomal protein S6 kinase, 90kDa, polypeptide 2 (RPS6KA2)		chr6	166822853	166958171;166837464;166955938;167040726;167275771	6.57957e-05	0.0016249	-0.822937	8.7865	9.59084
SH3PXD2B	AK128871;NM_001017995	NM_001017995	uc003mbs.1;uc003mbr.3	Homo sapiens SH3 and PX domains 2B (SH3PXD2B), mRNA		chr5	171760502;171808064	171881527	0.000282209	0.0037009	-0.822693	9.2109	10.012
ANKRD9	AK291868;BC015422;NM_152326;CCDS9973	NM_152326	uc021sec.1;uc001yma.1;uc001ylx.1;uc001ylz.1	Homo sapiens ankyrin repeat domain 9 (ANKRD9), mRNA	122416	chr14	102973197;102973272	102976128;102975154;102974226	0.0392484	0.11209	-0.822519	6.18292	6.79227
ZNF646	AB527243;NM_014699	NM_014699	uc021tgu.1;uc002eap.3	Homo sapiens zinc finger protein 646 (ZNF646), mRNA	9726	chr16	31085742;31087222	31094826;31094833	0.000473385	0.0050492	-0.822094	8.30983	9.13628
PLEKHG5	NM_001042664;AK091201;AK131074;NM_001042665;BC036671;NM_001265594;NM_001042663;NM_020631;NM_001265592;NM_001265593;NM_198681;BC042606	NM_001042664;NM_001042665;NM_001265594;NM_001042663;NM_001265592;NM_020631;NM_001265593;NM_198681	uc001anm.2;uc009vma.1;uc001anl.2;uc031plb.1;uc001anj.1;uc001ann.1;uc001ano.1;uc010nzr.1;uc001ank.1;uc001anp.2;uc001anq.2;uc009vmb.2	Homo sapiens pleckstrin homology domain containing, family G (with RhoGef domain) member 5 (PLEKHG5)	57449	chr1	6526151	6580121;6545529;6556756;6537718;6550654;6557156;6546014;6531643;6551761;6557484	0.00895255	0.036471	-0.819822	8.95951	9.67963
PUS1	NM_001002020;BC035964;NM_025215;NM_001002019	NM_001002020;NM_025215;NM_001002019	uc001ujh.3;uc001ujf.3;uc001uji.3;uc001ujg.3	Homo sapiens pseudouridylate synthase 1 (PUS1)	80324	chr12	132413812;132413744;132413797;132416059	132428406	0.00653669	0.028936	-0.819773	8.86308	9.57814
MEF2BNB	NM_001145783;BC073957;NM_001145784	NM_001145783;NM_001145784	uc010ecb.2;uc002nlr.4;uc002nlq.3	Homo sapiens MEF2B neighbor (MEF2BNB)		chr19	19287712;19297701;19292684	19303400	0.00249522	0.014647	-0.818951	7.54949	8.3097
MED1	AK299789;NM_004774;JF432429	NM_004774	uc002hrv.4;uc010wee.2;uc002hru.2	Homo sapiens mediator complex subunit 1 (MED1), mRNA	5469	chr17	37560537;37560542	37607527	3.56715e-05	0.0011546	-0.81894	10.9003	11.7452
THEM6	AK301564;NM_016647	NM_016647	uc011ljy.1;uc003yww.1	Homo sapiens thioesterase superfamily member 6 (THEM6), mRNA	51337	chr8	143808667;143808620	143818350	0.0441527	0.12265	-0.817918	9.86171	10.4694
CD68	NM_001251;NM_001040059	NM_001251;NM_001040059	uc002ghv.3;uc002ghu.3	Homo sapiens CD68 molecule (CD68)	968	chr17	7482804	7485429	0.000235892	0.0033673	-0.817771	9.35475	10.1829
CHURC1	NM_001204064;NM_145165;NM_001204063	NM_001204064;NM_145165;NM_001204063	uc001xhv.3;uc001xhw.2;uc021rup.1	Homo sapiens churchill domain containing 1 (CHURC1)	91612	chr14	65381078	65402084	2.93855e-05	0.00104	-0.816996	10.5139	11.3466
PLD3	U60644;NM_001031696;NM_012268;AK293690;AY927565	NM_001031696;NM_012268	uc002ono.3;uc021uus.1;uc002onm.4;uc002onn.3;uc002onj.4	Homo sapiens phospholipase D family, member 3 (PLD3)	23646	chr19	40865548;40854331;40872325	40873786;40884390;40873751	0.00461799	0.02256	-0.816468	10.0069	10.6928
HOXC13	NM_017410	NM_017410	uc001sei.3	Homo sapiens homeobox C13 (HOXC13), mRNA	3229	chr12	54332575	54340328	0.00206768	0.012916	-0.816318	8.16775	8.95047
TBC1D25	AK294776;AK293521;NM_002536;BC082255;BC143395;AK293875;BC125089;AK298884;AK316199	NM_002536	uc004dka.1;uc011mmc.1;uc004dkb.1;uc011mmd.1;uc011mmb.1;uc011mly.1;uc004dkc.1;uc011mma.1;uc011mlz.1	Homo sapiens TBC1 domain family, member 25 (TBC1D25), mRNA		chrX	48398074;48398099	48420997	0.00015661	0.0026599	-0.816295	8.48432	9.31417
CEBPA	NM_004364	NM_004364	uc002nun.3	Homo sapiens CCAAT/enhancer binding protein (C/EBP), alpha (CEBPA), mRNA		chr19	33790839	33793430	0.00337574	0.018118	-0.816257	6.65522	7.58465
HEY1	AK307622;NM_012258;NM_001040708	NM_012258;NM_001040708	uc003ybm.3;uc010lzq.3;uc003ybl.3	Homo sapiens hairy/enhancer-of-split related with YRPW motif 1 (HEY1)	23462	chr8	80676244	80680098;80678728	0.00107239	0.0085214	-0.815603	8.90639	9.70068
LRRC27	NM_030626;NM_001143759;NR_026559;NM_001143757;AX748013;BC029902;NM_001143758	NM_030626;NM_001143759;NM_001143757;NM_001143758	uc010quw.1;uc001llk.4;uc001llf.2;uc001llg.2;uc010quv.1;uc001llj.2;uc001lli.2	Homo sapiens leucine rich repeat containing 27 (LRRC27)		chr10	134150610;134148611;134145613;134145740	134166901;134195010;134180509	0.0322455	0.09627	-0.815584	5.81533	6.4878
KIAA1377	AK310418;AK296350;NM_020802;AK095004	NM_020802	uc010run.2;uc001pgm.3;uc009yxa.1;uc001pgn.3	Homo sapiens KIAA1377 (KIAA1377), mRNA		chr11	101785745;101826522;101814995;101793343	101871793;101834611	0.000768741	0.0068568	-0.814924	6.86867	7.63445
KLHL3	NM_001257195;AK310568;AK311594;NM_001257194;AK300172;AK303916;BX648362;NM_017415;AK098190	NM_001257195;NM_017415;NM_001257194	uc003lbs.1;uc031sle.1;uc010jen.2;uc010jem.1;uc010jel.1;uc011cyd.3;uc011cyc.2;uc010jek.3;uc003lbr.5	Homo sapiens kelch-like family member 3 (KLHL3)		chr5	136996399;136969725;136953188;136972982;136993819	137056999;137042116;137008616;137028374;137009586;137071779	0.000675531	0.0063319	-0.814891	7.37889	8.22343
CBX2	NM_005189;NM_032647	NM_005189;NM_032647	uc002jxb.2;uc002jxc.3	Homo sapiens chromobox homolog 2 (CBX2)	84733	chr17	77751976	77756331;77761449	0.00254909	0.014886	-0.814342	10.6788	11.4124
SLC7A6	AK311610;CR749475;AK310866;NM_003983;NM_001076785	NM_003983;NM_001076785	uc010cfb.2;uc002evv.2;uc010cfc.1;uc002evt.2;uc002evu.2	Homo sapiens solute carrier family 7 (amino acid transporter light chain, y+L system), member 6 (SLC7A6)		chr16	68298418;68308593	68335722;68335726;68325564	3.05881e-06	0.00039581	-0.814329	10.4956	11.2972
LIN52	AK055422;NM_001024674	NM_001024674	uc010asb.2;uc001xpp.2	Homo sapiens lin-52 homolog (C. elegans) (LIN52), mRNA	91750	chr14	74551655;74551662	74667117	0.000291374	0.0037814	-0.81425	8.73718	9.53091
DLX2	AK316129;NM_004405	NM_004405	uc010zdx.1;uc002uhn.3	Homo sapiens distal-less homeobox 2 (DLX2), mRNA	1746	chr2	172964165;172965872	172967478	0.00470193	0.022825	-0.814164	5.82132	6.53438
PLXNB1	AJ011414;NM_002673;AJ011415;AK092609;BC129947;NM_001130082	NM_002673;NM_001130082	uc003csy.1;uc010hjx.1;uc003csw.2;uc003cst.2;uc003csx.2;uc003csu.2	Homo sapiens plexin B1 (PLXNB1)	5364	chr3	48455078;48456207;48445260	48466026;48470872;48455480;48471460;48457972	0.000213523	0.0031703	-0.813557	9.36103	10.12
PCDH18	AK297122;BC071581;AK298607;NM_019035;BC143361	NM_019035	uc011cha.2;uc003ihg.4;uc003ihe.4;uc011cgz.2;uc003ihf.4	Homo sapiens protocadherin 18 (PCDH18), mRNA	54510	chr4	138440073	138453629;138453648	0.00335225	0.018048	-0.813316	5.28362	6.17751
MAFG	NM_002359;NM_032711	NM_002359;NM_032711	uc002kcm.3;uc002kcn.3	Homo sapiens v-maf musculoaponeurotic fibrosarcoma oncogene homolog G (avian) (MAFG)	4097	chr17	79876144	79881444;79885587	1.66876e-06	0.00033131	-0.812743	10.9867	11.8022
PHGDH	AK309662;NM_006623;AK310132;AK093306	NM_006623	uc009whm.3;uc001ehz.3;uc009whl.3;uc001eib.3	Homo sapiens phosphoglycerate dehydrogenase (PHGDH), mRNA	26227	chr1	120262249;120254418	120277604;120286849	5.95432e-07	0.00022145	-0.812114	11.2391	12.0578
IRF2BPL	NM_024496	NM_024496	uc001xsy.4	Homo sapiens interferon regulatory factor 2 binding protein-like (IRF2BPL), mRNA	64207	chr14	77490885	77495042	0.00380732	0.019653	-0.812053	10.1494	10.8919
LAPTM5	NM_006762	NM_006762	uc001bsc.2	Homo sapiens lysosomal protein transmembrane 5 (LAPTM5), mRNA	7805	chr1	31205314	31230683	0.00809406	0.033843	-0.811599	3.42731	4.32093
NXT2	NM_001242618;NM_001242617;NM_018698	NM_001242618;NM_001242617;NM_018698	uc004eog.2;uc004eof.2;uc004eoe.2	Homo sapiens nuclear transport factor 2-like export factor 2 (NXT2)	55916	chrX	108780058;108780346;108779009	108787927	4.69527e-05	0.0013246	-0.8093	8.76697	9.55659
SLC16A5	NM_001271765;NM_004695;AK304163;AK092512	NM_001271765;NM_004695	uc002jmt.4;uc002jmr.4;uc002jmu.4;uc010wrt.2	Homo sapiens solute carrier family 16, member 5 (monocarboxylic acid transporter 6) (SLC16A5)	9121	chr17	73089497;73083821;73085032;73084035	73100505;73102255	0.0339067	0.10001	-0.809094	3.97582	4.64341
LAMB4	AF028816;NM_007356;AK301777	NM_007356	uc010ljo.1;uc003vey.2;uc010ljp.1	Homo sapiens laminin, beta 4 (LAMB4), mRNA		chr7	107663995;107667014	107770801;107704430	0.00229813	0.013907	-0.808822	1.82788	2.67309
RGPD8	NM_005054;BC037274;BC156282	NM_001037866;NM_005054;NM_001164463	uc002ths.2;uc010fkk.2;uc010yxm.2	Homo sapiens RANBP2-like and GRIP domain containing 8 (RGPD8), mRNA	84220	chr2	113125945;113150685	113192062;113191222	0.000423689	0.004744	-0.808801	9.17864	9.97664
QTRT1	NM_031209	NM_031209	uc002mpr.3	Homo sapiens queuine tRNA-ribosyltransferase 1 (QTRT1), mRNA	81890	chr19	10812111	10824043	0.0233018	0.074932	-0.808572	9.05482	9.70096
SLC35E2B	BC092507;AX747474;NM_001110781;CR936618;BC110653;BC062371;AK307886	NM_001199787;NM_001110781	uc001ahe.4;uc009vkn.2;uc001ahg.4;uc001ahh.4;uc001ahf.4;uc021oeu.1;uc009vkl.2	Homo sapiens solute carrier family 35, member E2B (SLC35E2B), mRNA		chr1	1590987;1601876;1601213;1592938	1608285;1601578;1624243;1677438	3.03115e-05	0.0010563	-0.808235	10.8337	11.6624
C1orf106	NM_001142569;NM_018265	NM_001142569;NM_018265	uc001gvo.4;uc010ppm.2	Homo sapiens chromosome 1 open reading frame 106 (C1orf106)	55765	chr1	200863948;200860626	200884864	1.50772e-07	0.00014252	-0.808169	11.2065	12.0187
RELB	NM_006509;CCDS46110	NM_006509	uc021uvq.1;uc021uvp.1	Homo sapiens v-rel reticuloendotheliosis viral oncogene homolog B (RELB), mRNA		chr19	45504706	45541456	0.000101488	0.0020743	-0.807688	7.3768	8.16349
GBP2	AL832451;NM_004120	NM_004120	uc001dmy.1;uc001dmz.1	Homo sapiens guanylate binding protein 2, interferon-inducible (GBP2), mRNA		chr1	89573309;89571842	89591799;89616258	0.000275074	0.0036388	-0.806337	6.73831	7.50298
PKD1P1	AK126798;AK304604;AK294825;BC046145;BC039707	NM_006985	uc002dev.4;uc010vac.2;uc002der.3;uc010vae.1;uc010vad.1;uc002dew.4	Homo sapiens polycystic kidney disease 1 (autosomal dominant) pseudogene 1 (PKD1P1), non-coding RNA		chr16	16425710;16422507;16423221;16414508;16418511;16427503	16438309;16421971;16444465;16421763;16434356	0.0384991	0.11045	-0.806295	7.76562	8.36169
ZFHX2	BC131533;NM_033400;BC150606	NM_033400	uc001wke.3;uc010akq.3;uc010tno.2	Homo sapiens zinc finger homeobox 2 (ZFHX2), mRNA		chr14	23990063;23998602	24020858;24000930;23996011	0.00567175	0.026044	-0.805964	4.86638	5.62952
MPPE1	NR_040241;AX775855;AK309948;NM_023075;NR_040242;NM_001242904;NR_040243	NM_023075;NM_001242904	uc002kqf.3;uc002kqm.3;uc002kqi.3;uc010dla.2;uc002kqn.3;uc002kqg.3;uc002kqh.3	Homo sapiens metallophosphoesterase 1 (MPPE1)		chr18	11886113;11883471	11908796	0.000213085	0.0031703	-0.805739	8.24341	9.05007
LINC00326	BC039371;NR_026969	NR_026969	uc003qdz.3;uc011ecp.2	Homo sapiens long intergenic non-protein coding RNA 326 (LINC00326), non-coding RNA	285735	chr6	133409218	133427717	0.0161606	0.056904	-0.805389	5.37634	6.06595
C16orf46	NM_152337;NM_001100873	NM_152337;NM_001100873	uc002fgc.4;uc010chf.3	Homo sapiens chromosome 16 open reading frame 46 (C16orf46)	123775	chr16	81094584;81087101	81110872	0.0443588	0.12301	-0.805389	5.42681	6.04466
SELENBP1	NM_001258289;NM_003944;BC032997;NM_001258288	NM_001258289;NM_003944;NM_001258288	uc001exx.4;uc010pcy.3;uc010pcz.3;uc001eya.4	Homo sapiens selenium binding protein 1 (SELENBP1)		chr1	151336777	151345210	0.00012398	0.0023246	-0.805379	7.30793	8.09997
PIH1D2	NM_138789;NM_001082619;AK300496	NM_138789;NM_001082619	uc010rws.1;uc009yyl.3;uc001pmp.4	Homo sapiens PIH1 domain containing 2 (PIH1D2)	120379	chr11	111940460;111938522;111934733	111944895	0.00297116	0.016542	-0.805031	5.8468	6.69262
IL32	NM_001012631;NM_001012635;M59807;NM_001012718;NM_001012633;NM_001012632;NM_001012634;FJ985780;NM_004221;AY495333;JN546102;BC009401;NM_001012636;EU339107	NM_001012631;NM_001012635;NM_001012718;NM_001012633;NM_001012632;NM_001012634;NM_004221;NM_001012636	uc002ctr.3;uc002ctp.3;uc002ctu.3;uc010uwp.2;uc002ctt.3;uc002ctn.3;uc002cto.3;uc002ctl.3;uc010btb.3;uc002ctq.3;uc021tbc.1;uc002ctk.3;uc002ctm.3;uc010uwr.2	Homo sapiens interleukin 32 (IL32)	9235	chr16	3115621;3115611;3115784;3115662;3115312	3119668	0.0374919	0.10805	-0.804881	5.1942	5.96817
TBXAS1	NM_001130966;NM_001166254;NM_001061;AK301049;AK303440;NM_001166253;NR_029394;NM_030984	NM_001130966;NM_001166254;NM_001061;NM_001166253;NM_030984;NR_029394	uc010lne.3;uc003vvi.3;uc003vvj.3;uc011kqw.2;uc011kqv.2;uc011kqu.2;uc011kqx.1;uc003vvh.3	Homo sapiens thromboxane A synthase 1 (platelet) (TBXAS1)	6916	chr7	139478046;139528951;139529110	139716629;139613828;139720125	0.0436386	0.12152	-0.804865	4.77506	5.44675
FAM161B	NM_152445	NM_152445	uc001xpd.3	Homo sapiens family with sequence similarity 161, member B (FAM161B), mRNA	145483	chr14	74399694	74417117	8.33025e-05	0.0018551	-0.804137	7.52767	8.33797
GPR64	NM_001184837;NM_001079860;BC113979;NM_001184833;BC113978;NM_001079858;NM_001184835;NM_001079859;NM_001184836;NM_001184834;NM_005756	NM_001184837;NM_001079860;NM_001184833;NM_001079858;NM_001184835;NM_001079859;NM_001184836;NM_001184834;NM_005756	uc004cze.3;uc004cyy.3;uc004czd.3;uc004cza.3;uc004cyw.3;uc010nfj.3;uc004cyx.3;uc004czb.3;uc004czf.3;uc004czc.3;uc004cyz.3	Homo sapiens G protein-coupled receptor 64 (GPR64)	10149	chrX	19007424	19140755;19100864	1.19739e-07	0.00012348	-0.804047	6.46834	7.28121
TMEM150A	AK098152;NR_033179;NM_001031738	NR_033179;NM_001031738	uc002spz.2;uc002spx.2;uc002spy.2	Homo sapiens transmembrane protein 150A (TMEM150A)	129303	chr2	85825669	85829792;85829822	0.0125403	0.04687	-0.80387	6.88306	7.76134
CCHCR1	AK295494;NM_001105563;NM_019052;NM_001105564;AK310626	NM_001105563;NM_019052;NM_001105564	uc021zkt.1;uc021zrm.1;uc011gae.2;uc011hon.2;uc011gwc.2;uc021zpa.1;uc011imc.2;uc010jsk.1;uc011dne.2;uc011fbs.2;uc011imb.2;uc003nsp.4;uc021zku.1;uc011fbp.2;uc011fbt.1;uc003nsq.4;uc011gwg.1;uc021zoz.1;uc011gab.2;uc011gaf.1;uc011ima.2;uc011hoq.2;uc021znf.1;uc021zrn.1;uc011gwf.2;uc003nsr.4;uc011ime.1;uc011hor.1;uc011imd.2;uc021zng.1	Homo sapiens coiled-coil alpha-helical rod protein 1 (CCHCR1)		chr6_mann_hap4;chr6_qbl_hap6;chr6;chr6_cox_hap2	2627056;2460654;2406049;2458573;31112296;31110215;2624975;2408133	2640728;2640772;2420779;31125566;2474349;2421417;2473306;2474393;2421822;31124932;2421866;2639685;2640323;31126015;31125971;2473944	0.00565613	0.026013	-0.802322	7.56384	8.34437
DYNLL1-AS1	NR_038854	NR_038854	uc001tyk.2	Homo sapiens DYNLL1 antisense RNA 1 (DYNLL1-AS1), non-coding RNA	100506668	chr12	120928140	120933749	0.000769931	0.0068607	-0.801173	8.42997	9.2605
BBC3	NM_001127241;NM_014417;NM_001127242;NM_001127240	NM_001127241;NM_014417;NM_001127242;NM_001127240	uc010eky.3;uc002pgf.4;uc010xyl.2;uc010ekz.3	Homo sapiens BCL2 binding component 3 (BBC3);Homo sapiens BCL2 binding component 3 (BBC3), nuclear gene encoding mitochondrial protein	27113	chr19	47724078	47734451;47736023	0.0044224	0.021868	-0.799842	5.50063	6.48908
NR2F1	HQ709181;HQ709183;NM_005654	NM_005654	uc003kkj.3;uc021ybk.1;uc021ybj.1	Homo sapiens nuclear receptor subfamily 2, group F, member 1 (NR2F1), mRNA		chr5	92920729;92919042	92929786	0.0286314	0.087807	-0.799321	6.32387	7.03529
HCFC1R1	NM_001002017;NM_001002018;NM_017885	NM_001002017;NM_001002018;NM_017885	uc002csz.1;uc002csy.1;uc002csx.1	Homo sapiens host cell factor C1 regulator 1 (XPO1 dependent) (HCFC1R1)		chr16	3072625	3074287	0.018733	0.063727	-0.79819	6.36053	6.99769
KPTN	AK298672;NM_007059	NM_007059	uc002pgy.3;uc010xys.2	Homo sapiens kaptin (actin binding protein) (KPTN), mRNA	11133	chr19	47978399	47987521	0.0279457	0.086144	-0.797974	6.05131	6.78777
AIP	NM_003977	NM_003977	uc001olv.3	Homo sapiens aryl hydrocarbon receptor interacting protein (AIP), mRNA	9049	chr11	67250504	67258579	0.00025382	0.0034815	-0.797467	9.76675	10.5038
FAM167A	NM_053279;AK290704	NM_053279	uc010lry.1;uc003wtw.2	Homo sapiens family with sequence similarity 167, member A (FAM167A), mRNA	83648	chr8	11278972	11324276;11302878	0.000337471	0.00412	-0.797258	6.13268	7.02218
RP11-479G22.8:ENSG00000273038									4.10435e-05	0.0012446	-0.797188	7.69714	8.47662
ASNS	NM_001178076;NM_133436;NM_001673;NM_001178077;NM_001178075;NM_183356	NM_001178076;NM_133436;NM_001673;NM_001178077;NM_001178075;NM_183356	uc011kin.2;uc011kio.2;uc003uot.4;uc003uou.4;uc003uox.4;uc003uov.4	Homo sapiens asparagine synthetase (glutamine-hydrolyzing) (ASNS)	440	chr7	97481428	97501477;97501854	0.00178592	0.011785	-0.797115	10.739	11.6349
FZD7	NM_003507	NM_003507	uc002uyw.1	Homo sapiens frizzled family receptor 7 (FZD7), mRNA	8324	chr2	202899309	202903160	0.000227796	0.0033001	-0.795995	7.33335	8.12115
ACVR2B	BC096245;NM_001106	NM_001106	uc003cig.3;uc003cif.3	Homo sapiens activin A receptor, type IIB (ACVR2B), mRNA	93	chr3	38495789	38534633	0.00358567	0.018857	-0.795844	8.67754	9.58322
GPRC5C	NM_018653;NM_022036;AK126429;BC069202;AK000249	NM_018653;NM_022036	uc002jku.3;uc002jkt.3;uc002jkq.3;uc002jkr.3;uc002jkp.3	Homo sapiens G protein-coupled receptor, family C, group 5, member C (GPRC5C)	55890	chr17	72439223;72435883;72429835;72427666	72443568;72446720	0.00736752	0.031668	-0.794803	10.6083	11.2642
SMPDL3A	NM_006714;AK301365	NM_006714	uc003pzg.3;uc003pzh.3	Homo sapiens sphingomyelin phosphodiesterase, acid-like 3A (SMPDL3A), mRNA		chr6	123109970	123130864	0.00708726	0.030749	-0.793775	6.71067	7.39656
STK19	AK307198;NR_026717;X77386;NM_004197;AK303438;NM_032454;BC143835	NR_026717;NM_004197;NM_032454	uc011ghu.2;uc011jpb.2;uc011fka.2;uc011ghx.2;uc011joy.2;uc011itx.2;uc011jpl.2;uc011iua.2;uc003nzb.3;uc011itz.2;uc011fjw.2;uc011hwf.2;uc011itv.2;uc003nyw.3;uc011iub.1;uc011hwl.1;uc011fjz.1;uc003nza.3;uc011fkc.1;uc010jtn.1;uc011ity.1;uc011hwj.2;uc003nyt.3;uc011joz.1;uc011hwh.2;uc011ghw.2;uc011jpa.2;uc011hwk.2;uc011hwp.2;uc011ghs.2;uc011ghv.1;uc003nyv.3;uc011dow.2;uc011jow.2;uc011fkb.2;uc011hwi.1;uc0…	Homo sapiens cDNA, FLJ97146;Homo sapiens serine/threonine kinase 19 (STK19)		chr6_qbl_hap6;chr6;chr6_dbb_hap3;chr6_ssto_hap7;chr6_cox_hap2;chr6_mcf_hap5	31939645;31981518;3232740;3449363;3314228;3361361;31939607;3267100;3224534;3225228;3271661;31940078;31938951;3272355;3233434;3319489;3233867;31981166	3267544;31949223;31948965;3243013;3281933;3450908;3244486;3242755;3314671;31941152;3329068;31950696;3234804;3361805;31981961	0.000684518	0.006362	-0.793768	7.81146	8.64711
ARAP1	NM_015242;AY049732;BC144562;NM_001040118;NM_001135190;AB209473	NM_015242;NM_001040118;NM_001135190	uc010rre.2;uc001osu.3;uc009yth.3;uc001osr.3;uc001oss.3;uc001osv.3	Homo sapiens ArfGAP with RhoGAP domain, ankyrin repeat and PH domain 1 (ARAP1)	116985	chr11	72396113	72504750;72424288;72463434;72433403	0.00192131	0.012376	-0.793552	9.59414	10.3214
CBX6	NM_014292;AK094829	NM_014292	uc003awl.3;uc003awm.1	Homo sapiens chromobox homolog 6 (CBX6), mRNA	23466	chr22	39265576;39260247	39268258	0.00187739	0.012176	-0.793546	8.81931	9.56374
CPT2	NM_000098	NM_000098	uc001cvb.4	Homo sapiens carnitine palmitoyltransferase 2 (CPT2), nuclear gene encoding mitochondrial protein, mRNA	1376	chr1	53662100	53679869	0.000865799	0.007376	-0.793265	8.50878	9.25787
GLYCTK	AY189286;NR_026700;NR_026702;NM_001144951;NM_145262;DQ352863	NR_026700;NM_001144951;NM_145262	uc003ddo.3;uc003ddr.3;uc003ddm.3;uc003ddp.1;uc003ddq.2;uc003ddn.3	Homo sapiens glycerate kinase (GLYCTK)	132158	chr3	52326304;52324319;52321835	52329272;52327208	0.00320632	0.01745	-0.792263	5.53691	6.37069
DTX3	AK094385;AK128752;NM_178502;BC035831	NM_178502	uc001soy.1;uc001sow.1;uc001sov.1;uc001sox.1	Homo sapiens deltex homolog 3 (Drosophila) (DTX3), mRNA		chr12	57998603;57998606	58001396;58003583	0.00387427	0.019908	-0.791911	7.60274	8.3657
SNX21	AK297622;AF258570;NM_001042633;BC012904;AX746933;NM_001042632;NM_152897;NM_033421	NM_001042632;NM_152897;NM_033421;NM_001042633	uc002xpz.1;uc010zxd.1;uc002xps.1;uc002xpu.1;uc002xpw.1;uc002xpt.1;uc002xpy.1;uc002xpv.1	Homo sapiens sorting nexin family member 21 (SNX21)	90203	chr20	44469086;44463215;44462806;44462469	44471914;44471102	0.00113457	0.008812	-0.791451	8.68322	9.47033
TTC26	BC034466;NM_001144920;BC013912;AK293444;AK300807;AK295092;NM_001144923;AL137393;NM_024926	NM_001144923;NM_001144920;NM_024926	uc011kqq.1;uc011kqn.1;uc003vuq.2;uc011kqp.1;uc003vus.2;uc003vur.4;uc003vut.2;uc011kqo.1;uc011kqm.1	Homo sapiens tetratricopeptide repeat domain 26 (TTC26)		chr7	138818489	138874550;138853317;138849980;138846089	7.63194e-05	0.001765	-0.790953	8.96456	9.74412
C17orf103	NM_152914	NM_152914	uc010vzx.2	Homo sapiens chromosome 17 open reading frame 103 (C17orf103), mRNA		chr17	21142183	21156578	0.00192971	0.012416	-0.78951	7.55635	8.34778
SKIL	NM_001248008;NM_001145097;NM_005414;NM_001145098	NM_001248008;NM_001145097;NM_005414;NM_001145098	uc003fgv.3;uc011bps.2;uc003fgw.3;uc003fgu.3	Homo sapiens SKI-like oncogene (SKIL)	6498	chr3	170077410;170075472	170114637	0.000770817	0.0068632	-0.789323	10.5521	11.3396
P4HA3	AL833965;AK300598;NM_182904	NM_182904	uc010rrj.2;uc001ouy.4;uc001ouz.3	Homo sapiens prolyl 4-hydroxylase, alpha polypeptide III (P4HA3), mRNA		chr11	73977701;73958545	74022699	0.0194245	0.065427	-0.789132	5.91888	6.83342
CRISPLD2	BC007689;NM_031476;AK027395;BC063012;AY358413;AK303887	NM_031476	uc010voh.1;uc002fin.4;uc002fim.2;uc002fil.2;uc010vog.1;uc002fik.4	Homo sapiens cysteine-rich secretory protein LCCL domain containing 2 (CRISPLD2), mRNA	83716	chr16	84853586	84943116;84879756;84873626;84914331;84940800;84907114	0.000234235	0.0033527	-0.788737	6.77294	7.56732
CTXN1	CCDS12191;NM_206833	NM_206833	uc021uob.1;uc002miy.4	Homo sapiens cortexin 1 (CTXN1), mRNA		chr19	7989380;7990174	7991051;7990423	0.0155089	0.055028	-0.788537	7.82849	8.52735
CCS	NM_005125	NM_005125	uc001oir.3	Homo sapiens copper chaperone for superoxide dismutase (CCS), mRNA	9973	chr11	66360689	66373490	0.0141656	0.051404	-0.788405	7.4561	8.13793
APOC1	M27359;NM_001645;BC055093;AK225971	NM_001645	uc002paf.1;uc002pac.1;uc002pae.1;uc002pad.1	Homo sapiens apolipoprotein C-I (APOC1), mRNA	341	chr19	45419433;45417920;45417576	45422606	0.0253586	0.079904	-0.788362	1.97578	2.67333
KIAA1407	AK295855;AK302488;BC150592;NM_020817	NM_020817	uc011bip.1;uc003eax.3;uc011bio.1;uc011bin.1	Homo sapiens KIAA1407 (KIAA1407), mRNA		chr3	113723176;113682983;113697032;113724354	113775460	0.00124159	0.0093056	-0.787711	6.32175	7.1992
HOXB3	NM_002146;AK299265;U59298;AK299226;AK316245;AK315102;AK291182	NM_002146	uc010wlk.2;uc002ino.3;uc010dbf.3;uc010wlm.2;uc002inn.3;uc010wll.2;uc010dbg.3	Homo sapiens homeobox B3 (HOXB3), mRNA	3213	chr17	46626231	46630236;46652438;46651810;46667631;46659816	0.00621709	0.027875	-0.787347	7.03283	7.83801
ARAP3	BC025757;NM_022481;AX746950;AK295768;AK001579	NM_022481	uc003lll.3;uc011dbe.2;uc003lln.3;uc003llo.1;uc003llm.3	Homo sapiens ArfGAP with RhoGAP domain, ankyrin repeat and PH domain 3 (ARAP3), mRNA		chr5	141051668;141032967	141046311;141061800;141060409;141052727	0.00213452	0.013231	-0.786872	8.53919	9.21237
IPP	NM_005897;NM_001145349	NM_005897;NM_001145349	uc001cou.3;uc001cos.4	Homo sapiens intracisternal A particle-promoted polypeptide (IPP)	3652	chr1	46164406;46159997	46216485	0.000160111	0.002688	-0.786826	7.83138	8.58631
NNT	NM_182977;NM_012343	NM_182977;NM_012343	uc003joe.3;uc003jof.3	Homo sapiens nicotinamide nucleotide transhydrogenase (NNT), nuclear gene encoding mitochondrial protein	23530	chr5	43602790;43603228	43705668	0.000301083	0.0038444	-0.786391	7.47365	8.2478
MED20	AK293412;AK300573;NM_004275;AK097385;AK307070	NM_004275	uc003orj.3;uc011dui.3;uc011duj.2;uc003ork.3;uc011duh.2	Homo sapiens mediator complex subunit 20 (MED20), mRNA	9477	chr6	41873091	41888877;41888681	0.000335844	0.0041097	-0.785734	9.93871	10.7683
RP11-7F17.7:ENSG00000258602									0.0249279	0.078887	-0.785695	1.97569	2.67333
CTBP1	BC064333;NM_001328;NM_001012614;AL137653;AB527760	NM_001328;NM_001012614	uc003gcv.1;uc003gcu.1;uc003gcw.3;uc031sdc.1;uc003gcx.1	Homo sapiens C-terminal binding protein 1 (CTBP1)	1487	chr4	1209778;1205235;1205227;1231212	1242908;1235711;1237041	0.00790159	0.033313	-0.784861	9.77172	10.4389
AQP3	NM_004925;AJ493597;AK095363	NM_004925	uc003zsx.3;uc003zsv.2;uc010mju.3	Homo sapiens aquaporin 3 (Gill blood group) (AQP3), mRNA		chr9	33441153;33441151	33447631	0.00158189	0.010875	-0.784831	6.96173	7.71331
ISG20	AK122793;BC016341;NM_002201	NM_002201	uc002bmu.1;uc010upn.1;uc002bmv.1	Homo sapiens interferon stimulated exonuclease gene 20kDa (ISG20), mRNA	3669	chr15	89182038;89178903;89182276	89198879	0.00045383	0.0049371	-0.784774	8.33341	9.06928
C17orf70	NM_025161;BC128596;BC143861;NR_033338	NM_025161;NR_033338	uc002kaq.3;uc002kao.1;uc010wuq.1;uc002kap.3	Homo sapiens chromosome 17 open reading frame 70 (C17orf70)		chr17	79506910	79518229;79519429;79515524	0.0492219	0.13346	-0.784044	8.13927	8.72832
TLCD2	NM_001164407	NM_001164407	uc021tnh.1	Homo sapiens TLC domain containing 2 (TLCD2), mRNA	727910	chr17	1606083	1613662	7.02591e-05	0.0016867	-0.783652	5.42842	6.15756
C17orf62	NM_001193654;AK090484;NM_001100407;NR_036517;NM_001033046;NM_001100408;NR_036518;AK309201;NR_036519;AF269290;NR_036514;NR_036516;NM_001193655;AX747777;NM_001193653;NM_001193657	NR_036519;NM_001193654;NM_001100407;NR_036517;NM_001033046;NR_036514;NM_001100408;NM_001193655;NR_036516;NR_036518;NM_001193653;NM_001193657	uc021ufu.1;uc021ufr.1;uc010dis.2;uc021ufq.1;uc002kfc.4;uc010dir.3;uc002kfd.4;uc002kfe.4;uc002kex.3;uc021uft.1;uc002key.3;uc021ufv.1;uc002kfb.4;uc021ufs.1;uc031rez.1;uc002kfa.3	Homo sapiens chromosome 17 open reading frame 62 (C17orf62)		chr17	80400462;80403126;80407590	80403062;80407602;80405929;80408707;80406137	0.00351637	0.018589	-0.783515	9.38707	10.0604
KLHDC8B	NM_173546;AK002164	NM_173546	uc003cwh.3;uc003cwi.1	Homo sapiens kelch domain containing 8B (KLHDC8B), mRNA	200942	chr3	49211671;49209017	49213919;49213918	0.000692443	0.0064068	-0.782252	7.7479	8.51213
THAP8	NM_152658;AK296640;JQ410992;AK297630	NM_152658	uc010xtb.1;uc002oda.1;uc031rki.1;uc010xtc.1	Homo sapiens THAP domain containing 8 (THAP8), mRNA		chr19	36525886	36545172;36545664	0.0257034	0.080765	-0.78205	4.32878	5.30283
ZNF774	NM_001004309	NM_001004309	uc002bpk.4	Homo sapiens zinc finger protein 774 (ZNF774), mRNA	342132	chr15	90895476	90904715	0.0219964	0.07166	-0.781722	5.26114	6.14863
PCSK7	AB231711;NM_004716	NM_004716	uc001pqs.1;uc001pqr.3	Homo sapiens proprotein convertase subtilisin/kexin type 7 (PCSK7), mRNA		chr11	117077396;117075787	117078780;117102811	0.000465895	0.0050023	-0.781624	9.33148	10.0596
PLA2G4F	NM_213600;CR749451;NR_033151;BC111481;AL832972;BC131531	NM_213600;NR_033151	uc010bcr.3;uc010bcq.3;uc010bcs.3;uc001zoy.3;uc001zoz.3;uc001zpa.3	Homo sapiens phospholipase A2, group IVF (PLA2G4F)		chr15	42433331	42437880;42440672;42448839	0.0187457	0.063742	-0.780865	5.00473	5.73508
TTI2	NM_025115;NM_001102401;AK308918;NM_001265581	NM_025115;NM_001102401;NM_001265581	uc003xjl.5;uc003xjm.5;uc003xjn.2;uc010lvu.1	Homo sapiens TELO2 interacting protein 2 (TTI2)	80185	chr8	33356026;33330903	33358008;33370703	0.00148491	0.010427	-0.780348	8.13099	8.8239
C19orf40	NM_152266	NM_152266	uc002nud.4	Homo sapiens chromosome 19 open reading frame 40 (C19orf40), mRNA	91442	chr19	33463147	33467960	0.00883739	0.036112	-0.780017	6.76526	7.48817
PARP12	NM_022750;BC044660	NM_022750	uc003vvl.1;uc010lnf.1	Homo sapiens poly (ADP-ribose) polymerase family, member 12 (PARP12), mRNA	64761	chr7	139723548	139763521	0.000318983	0.003979	-0.778968	8.5885	9.36429
SUOX	AK309669;NM_001032386;NM_001032387;L31573;NM_000456	NM_001032386;NM_001032387;NM_000456	uc001siy.3;uc001siz.3;uc001six.3;uc009zoh.3;uc001sja.3	Homo sapiens sulfite oxidase (SUOX), nuclear gene encoding mitochondrial protein	6821	chr12	56391042;56395281	56396838;56399309	0.000168023	0.0027472	-0.778714	8.64359	9.45926
MARCKS	NM_002356	NM_002356	uc003pvy.4	Homo sapiens myristoylated alanine-rich protein kinase C substrate (MARCKS), mRNA		chr6	114178526	114184652	8.48065e-06	0.0005679	-0.777992	11.473	12.243
FAM160B1	NM_001135051;NM_020940	NM_001135051;NM_020940	uc001lcc.3;uc001lcb.3	Homo sapiens family with sequence similarity 160, member B1 (FAM160B1)	57700	chr10	116581502	116624474;116659586	0.00227477	0.013817	-0.777903	8.58842	9.33747
PARP9	NM_001146104;BX648869;NM_001146106;NM_001146102;NM_001146105;NM_031458;NM_001146103	NM_001146104;NM_001146106;NM_001146102;NM_001146105;NM_031458;NM_001146103	uc003efj.2;uc011bjs.2;uc010hri.3;uc003efg.3;uc003efi.3;uc003efh.3;uc003eff.4	Homo sapiens poly (ADP-ribose) polymerase family, member 9 (PARP9)		chr3	122250619;122246759	122283147;122283194;122283523	0.000466183	0.005003	-0.777902	9.54262	10.3158
AK025726	AK025726		uc001bzm.1	Homo sapiens cDNA: FLJ22073 fis, clone HEP11868		chr1	36391432	36395210	0.00339076	0.018169	-0.777537	5.95365	6.72524
SYNGAP1	NM_006772;AL713634;AK307888;AK094225	NM_006772	uc010juz.3;uc003oeo.2;uc011dri.2;uc011jvj.2;uc011jvk.3;uc010juy.4;uc011jvl.2;uc011jvi.2	Homo sapiens synaptic Ras GTPase activating protein 1 (SYNGAP1), mRNA		chr6	33387846;33405444	33406886;33421466	0.00791194	0.033331	-0.777045	7.08459	7.85921
IL1RL1	NM_003856;AK303389;NM_016232	NM_003856;NM_016232	uc002tbu.1;uc010ywa.2;uc002tbv.3	Homo sapiens interleukin 1 receptor-like 1 (IL1RL1)		chr2	102927961;102953716	102968497;102961182	0.0119568	0.045165	-0.776615	7.60534	8.56412
FCGRT	AK075510;NM_001136019;BC020421;NM_004107;AK299124	NM_001136019;NM_004107	uc002poe.2;uc002pof.2;uc002poh.2;uc002poi.3;uc010yax.2;uc002pog.2	Homo sapiens Fc fragment of IgG, receptor, transporter, alpha (FCGRT)		chr19	50028312;50015535;50016435;50017467;50016643;50016451	50028441;50029685	0.00894422	0.03645	-0.776492	8.0666	8.75189
GAA	NM_001079803;NM_000152;NM_001079804	NM_001079803;NM_000152;NM_001079804	uc002jxp.3;uc002jxo.3;uc002jxq.3	Homo sapiens glucosidase, alpha; acid (GAA)	2548	chr17	78075354	78093679	0.0129387	0.047917	-0.776389	10.1281	10.8063
LCA5	AK299314;NM_181714;NM_001122769	NM_181714;NM_001122769	uc003piy.3;uc003pix.3;uc011dyr.2	Homo sapiens Leber congenital amaurosis 5 (LCA5)		chr6	80194707;80222488	80247147	0.00026082	0.0035256	-0.776319	6.9459	7.72829
MYZAP	NM_001018100;AY341345;NM_152451;AY334562;AY353056	NM_001018100;NM_152451	uc002aej.3;uc002ael.3;uc002aei.3;uc002aek.3;uc002aer.1	Homo sapiens myocardial zonula adherens protein (MYZAP)		chr15	57967165;57884101	57977562;57998570;57999153	0.00105909	0.0084575	-0.775592	7.55696	8.41271
ULBP2	AX772820;NM_025217	NM_025217	uc003qno.3;uc010kij.3	Homo sapiens UL16 binding protein 2 (ULBP2), mRNA	80328	chr6	150263135	150270368	0.00136925	0.0099099	-0.775533	9.02508	9.76413
ZNF213	AK055337;NM_004220;NM_001134655;BC116445;AK297454	NM_004220;NM_001134655	uc010uws.2;uc010btf.3;uc010uwt.3;uc010bth.3;uc002cud.3	Homo sapiens zinc finger protein 213 (ZNF213)	7760	chr16	3185056;3185133;3187166	3192805	0.00954322	0.038286	-0.773914	7.67562	8.32661
FLJ14186	NR_037596	NR_037596	uc003idb.4	Homo sapiens uncharacterized LOC401149 (FLJ14186), non-coding RNA		chr4	120326677	120331815	0.0131037	0.048361	-0.773609	4.78771	5.659
GRPEL2	NM_152407;AK294005	NM_152407	uc011dca.2;uc003lqj.3	Homo sapiens GrpE-like 2, mitochondrial (E. coli) (GRPEL2), nuclear gene encoding mitochondrial protein, mRNA	134266	chr5	148724976	148734146	0.000758712	0.0068143	-0.773453	10.8646	11.6785
DAK	DQ344550;NM_015533	NM_015533	uc001nre.3;uc009ynm.1	Homo sapiens dihydroxyacetone kinase 2 homolog (S. cerevisiae) (DAK), mRNA	26007	chr11	61100653;61105412	61113975;61116231	0.0031472	0.017246	-0.773015	7.6228	8.40842
KIAA0226	BX647598;BC014173;NM_014687;NM_001145642;BC033615	NM_014687;NM_001145642	uc003fyd.3;uc003fyf.3;uc003fyc.2;uc003fye.1;uc003fyg.3	Homo sapiens KIAA0226 (KIAA0226)	9711	chr3	197427331;197419939;197398258;197403087	197476568;197463773;197428735	0.000257048	0.0035021	-0.773014	9.27753	10.0257
HSD11B1L	NM_001267870;NM_001267868;BC072434;NM_198533;BC018336;NM_001267869;NM_198705;NM_198708;NM_198704;NM_198707;NM_001267871;NM_198706	NM_001267870;NM_001267868;NM_198533;NM_001267869;NM_198705;NM_198708;NM_198704;NM_198707;NM_001267871;NM_198706	uc002mcu.4;uc010dug.4;uc002mcr.4;uc002mct.4;uc031riy.1;uc002mcl.4;uc002mcj.4;uc002mcp.4;uc002mcq.4;uc002mck.4;uc002mco.4;uc002mcn.4	Homo sapiens hydroxysteroid (11-beta) dehydrogenase 1-like (HSD11B1L)		chr19	5680775	5685596;5688534	0.0217729	0.071079	-0.772845	3.96832	4.76534
CLCN3	NM_173872;NM_001829;BC136510;NM_001243372;NM_001243374	NM_173872;NM_001829;NM_001243372;NM_001243374	uc003ish.3;uc003isi.3;uc003isj.2;uc011cka.2;uc011cjz.2	Homo sapiens chloride channel, voltage-sensitive 3 (CLCN3)	1182	chr4	170581212;170541671	170644338	0.000112228	0.002193	-0.772808	11.0312	11.7533
MAP7D2	AK127056;NM_152780;NM_001168465;AK098768;JQ319660;NM_001168466;NM_001168467;JQ319659	NM_152780;NM_001168467;NM_001168465;NM_001168466	uc031tgv.1;uc011mji.2;uc031tgw.1;uc004czs.1;uc011mjj.2;uc010nfo.2;uc004czr.2;uc004czq.2	Homo sapiens MAP7 domain containing 2 (MAP7D2)	256714	chrX	20062481;20024830;20070995	20135114;20134756;20074909;20082923	0.0333462	0.098789	-0.772387	4.84151	5.49275
IFIH1	NM_022168;CU692331	NM_022168	uc002ucf.4;uc002uce.4	Homo sapiens interferon induced with helicase C domain 1 (IFIH1), mRNA	64135	chr2	163123588;163166656	163175218	0.00117957	0.0090165	-0.77204	8.79481	9.71826
STRADB	NM_001206864;NM_018571	NM_001206864;NM_018571	uc002uyd.4;uc021vvb.1	Homo sapiens STE20-related kinase adaptor beta (STRADB)	55437	chr2	202316391	202345574	7.19222e-05	0.0017068	-0.771906	9.688	10.4978
C7orf43	AK001787;AK302342;AK054872;NM_018275;AL136555	NM_018275	uc003uts.3;uc003utr.3;uc011kjj.2;uc010lgp.3;uc010lgo.3	Homo sapiens chromosome 7 open reading frame 43 (C7orf43), mRNA	55262	chr7	99752042	99756338;99754172;99756302;99755385;99754837	2.42854e-05	0.00094182	-0.770749	8.45011	9.25071
RHOBTB3	BC047884;NM_014899;AK023621	NM_014899	uc003klm.3;uc003kll.3;uc003klk.1	Homo sapiens Rho-related BTB domain containing 3 (RHOBTB3), mRNA	22836	chr5	95053336;95066849	95068453;95091797;95132071	6.89671e-05	0.0016653	-0.770393	10.3892	11.1585
IFT140	NM_014714;AK299115	NM_014714	uc002cmb.3;uc002clz.3	Homo sapiens intraflagellar transport 140 homolog (Chlamydomonas) (IFT140), mRNA	9742	chr16	1560427	1662109;1636276	0.0164881	0.057769	-0.769945	6.67216	7.38143
FUK	AK293794;AK128387;NM_145059;AX747320	NM_145059	uc010cft.3;uc002eyz.3;uc010vmb.1;uc002eyy.3	Homo sapiens fucokinase (FUK), mRNA	197258	chr16	70488497	70501374;70514177	0.0170792	0.059338	-0.769759	7.03499	7.84923
MEX3D	NM_001174118	NM_001174118	uc010dsn.3	Homo sapiens mex-3 homolog D (C. elegans) (MEX3D)		chr19	1554667	1568057	0.000896295	0.0075564	-0.769262	8.26529	9.05154
NOL3	NM_001276311;NM_001276309;NM_001185057;NM_001276307;NM_003946;NM_001276319	NM_001276311;NM_001276309;NM_001185057;NM_001276307;NM_003946;NM_001276319	uc031qwp.1;uc010vjd.3;uc031qwm.1;uc002erp.4;uc031qwo.1;uc031qwn.1	Homo sapiens nucleolar protein 3 (apoptosis repressor with CARD domain) (NOL3)	8996	chr16	67204399;67207755	67209640	0.00588534	0.026745	-0.768622	8.39962	9.07557
AK8	NM_152572;BC037402;AX748132	NM_152572	uc004cbu.1;uc010mzx.2;uc004cbv.1	Homo sapiens adenylate kinase 8 (AK8), mRNA		chr9	135600964	135754198	0.000193567	0.0029882	-0.768149	4.33098	5.16315
AKNA	AY703045;AK160382;AK126136;AK074040;AY703041;AY703043;AY703040;NM_030767;AB075848;AY703044	NM_030767	uc004bis.3;uc004biw.1;uc004bip.3;uc004bio.3;uc004bir.3;uc004biq.3;uc004biu.1;uc004bin.3;uc004biv.1;uc010mve.2	Homo sapiens AT-hook transcription factor (AKNA), mRNA		chr9	117138077;117121366;117096432	117143726;117139915;117150243;117139340;117143748;117160752;117156685;117122378	0.000591227	0.0058141	-0.767794	8.77278	9.49065
MT2A	NM_005953	NM_005953	uc002ejh.3	Homo sapiens metallothionein 2A (MT2A), mRNA	4502	chr16	56642477	56643409	0.000983011	0.0080221	-0.767315	11.6553	12.3845
PRDM8	NM_020226;BC058908;NM_001099403	NM_020226;NM_001099403	uc010ijo.3;uc003hmc.4;uc003hmb.4	Homo sapiens PR domain containing 8 (PRDM8)	56978	chr4	81118656;81105438;81106423	81125482	0.0030238	0.016765	-0.767125	6.16832	7.02976
SLC35E2	NM_001199787;NM_182838	NM_001199787;NM_182838	uc001aia.2;uc001ahy.3	Homo sapiens solute carrier family 35, member E2 (SLC35E2)	9906	chr1	1658823;1656276	1677438	0.000313084	0.0039351	-0.765622	7.98392	8.81221
ACPP	NM_001134194;NM_001099;AB102888	NM_001134194;NM_001099	uc003eon.3;uc010htp.2;uc003eop.4	Homo sapiens acid phosphatase, prostate (ACPP)	55	chr3	132036210	132077690;132087146	0.0139223	0.050724	-0.765036	6.02661	6.63501
CREB3L4	NM_130898;AK304259;NM_001255981;AK309767;NM_001255980;NM_001255979;NR_045658;NM_001255978	NM_130898;NR_045658;NM_001255981;NM_001255978;NM_001255980;NM_001255979	uc001fdn.4;uc010pef.2;uc010peg.2;uc001fdm.2;uc031ppj.1;uc001fdo.4;uc001fdr.3;uc001fdq.3	Homo sapiens cAMP responsive element binding protein 3-like 4 (CREB3L4)	148327	chr1	153940314;153940674	153941641;153946840;153942219	0.00389448	0.019999	-0.764009	7.62162	8.35368
CDKN1B	NM_004064	NM_004064	uc001rat.2	Homo sapiens cyclin-dependent kinase inhibitor 1B (p27, Kip1) (CDKN1B), mRNA	1027	chr12	12870301	12875305	0.000122824	0.0023086	-0.763992	9.09679	9.81485
E2F5	NM_001083589;NM_001951;NM_001083588	NM_001083589;NM_001951;NM_001083588	uc003yda.4;uc003ycz.4;uc010mab.3	Homo sapiens E2F transcription factor 5, p130-binding (E2F5)		chr8	86089618;86099909	86126753	3.82148e-05	0.0012008	-0.763245	9.28747	10.0295
RGS14	NM_006480;AK098150;AB590533;AF493936	NM_006480	uc003mgh.3;uc003mgg.1;uc003mgf.3;uc003mgi.3	Homo sapiens regulator of G-protein signaling 14 (RGS14), mRNA	10636	chr5	176794314;176784843;176793891	176799599;176796076	0.00574687	0.026298	-0.762592	8.13669	8.82275
ZNF618	BC036039;BC143826;AK126896;BC136287;NM_133374;AB075832	NM_133374	uc004bid.3;uc011lxi.2;uc011lxj.2;uc010mvb.3;uc004bib.1;uc004bic.3	Homo sapiens zinc finger protein 618 (ZNF618), mRNA	114991	chr9	116638561;116790200	116818875;116781589	0.0020909	0.013025	-0.761198	9.47073	10.2114
IST1	AK297336;NM_001270977;NM_001270978;NM_001270976;NM_001270975;NM_014761;NM_001270979	NM_001270977;NM_001270978;NM_001270976;NM_001270975;NM_014761;NM_001270979	uc010cgh.2;uc010vmk.2;uc010vml.2;uc002fbl.2;uc002fbm.2;uc002fbk.2;uc031qwz.1	Homo sapiens increased sodium tolerance 1 homolog (yeast) (IST1)		chr16	71928310;71929395;71956376	71964540	3.36268e-05	0.0011278	-0.760919	11.2697	12.0075
CABIN1	AK307522;BC054497;NM_001199281;AL390166;BC013099;NM_012295;NM_001201429	NM_001199281;NM_012295;NM_001201429	uc021wnc.1;uc002zzm.1;uc002zzk.2;uc002zzi.1;uc002zzl.2;uc010gul.1;uc002zzj.1;uc010guk.1	Homo sapiens calcineurin binding protein 1 (CABIN1)	23523	chr22	24567680;24407764;24407819;24551971	24564518;24574596;24452823	7.11327e-05	0.0016998	-0.760249	9.45278	10.1624
TTC21A	AK098528;NM_145755;NM_001105513;BC039691;BC062621;AK022483;BC129948;AK299774;BX647142	NM_145755;NM_001105513	uc003cjc.2;uc003cjf.2;uc031ryv.1;uc003cjb.3;uc011ayx.1;uc010hho.2;uc003cjd.2;uc003cja.3;uc011ayy.2	Homo sapiens tetratricopeptide repeat domain 21A (TTC21A)	199223	chr3	39173011;39174211;39149151	39180394;39176351;39161124	0.0190336	0.064489	-0.759642	5.14228	6.11836
PANX2	NM_001160300;NM_052839;NR_027691	NM_001160300;NM_052839	uc003bjp.4;uc003bjn.4;uc003bjo.4	Homo sapiens pannexin 2 (PANX2)	56666	chr22	50609159	50618724	0.013399	0.049125	-0.759636	7.44856	8.23445
ASAP3	AK299359;NM_017707;BC023519;NM_001143778;AK000206	NM_017707;NM_001143778	uc001bgy.1;uc001bha.2;uc001bhc.1;uc010oea.1;uc010odz.1	Homo sapiens ArfGAP with SH3 domain, ankyrin repeat and PH domain 3 (ASAP3)	55616	chr1	23755055;23768993	23763170;23810750;23810677;23811057	2.98048e-05	0.0010451	-0.758814	7.5078	8.30637
SHKBP1	AK075057;AK297006;AK123695;AK300808;NM_138392;AK300819	NM_138392	uc002ooe.3;uc002ooc.3;uc010xvl.1;uc002oob.3;uc010xvm.2;uc010xvn.2	Homo sapiens SH3KBP1 binding protein 1 (SHKBP1), mRNA		chr19	41083136;41082756;41086154;41083063;41084367	41096328;41097305	0.00189921	0.012283	-0.758812	9.13088	9.86979
ENTPD7	AK309735;NM_020354	NM_020354	uc009xwl.3;uc001kqa.4	Homo sapiens ectonucleoside triphosphate diphosphohydrolase 7 (ENTPD7), mRNA		chr10	101419262	101471002	6.25441e-05	0.0015836	-0.758547	9.44774	10.2048
ACYP2	NM_138448	NM_138448	uc002rxq.4	Homo sapiens acylphosphatase 2, muscle type (ACYP2), mRNA	98	chr2	54342409	54532435	0.00406842	0.020626	-0.757904	5.77912	6.49396
PAQR8	CCDS4941;NM_133367	NM_133367	uc003pao.4;uc021zal.1	Homo sapiens progestin and adipoQ receptor family member VIII (PAQR8), mRNA		chr6	52226925;52268011	52272575;52269076	0.0308014	0.092974	-0.757368	5.17759	5.77559
RASSF9	NM_005447	NM_005447	uc001taf.1	Homo sapiens Ras association (RalGDS/AF-6) domain family (N-terminal) member 9 (RASSF9), mRNA	9182	chr12	86198330	86230318	0.00359088	0.01888	-0.757318	4.44053	5.2917
HOXA5	NM_019102	NM_019102	uc003syn.2	Homo sapiens homeobox A5 (HOXA5), mRNA	3202	chr7	27180670	27183287	0.0223277	0.07252	-0.757195	6.1364	7.02109
ULK3	AK294241;AK293181;AK293650;BC157884;AK298879;AK316102;AK294245;NM_001099436	NM_001099436	uc010ulr.1;uc010bkf.1;uc010ulu.1;uc002ayv.2;uc010uls.1;uc010ult.1;uc010ulq.1;uc010ulp.1	Homo sapiens unc-51-like kinase 3 (C. elegans) (ULK3), mRNA		chr15	75128458;75132574	75135552;75135017	0.000616989	0.0059615	-0.756464	8.49578	9.18132
BTN2A1	NM_007049;NM_001197233;NM_078476;NM_001197234	NM_007049;NM_001197233;NM_078476;NM_001197234	uc003nic.2;uc011dko.2;uc003nib.2;uc021yni.1	Homo sapiens butyrophilin, subfamily 2, member A1 (BTN2A1)		chr6	26458152	26476849;26469866	8.03324e-05	0.0018214	-0.756089	9.88653	10.6121
GALK1	NM_000154;AK303748	NM_000154	uc002jpk.3;uc010wsj.1	Homo sapiens galactokinase 1 (GALK1), mRNA		chr17	73754017;73758784	73761280	0.0118225	0.044796	-0.755923	7.55039	8.25332
NECAB3	BC023270;NM_031232;AK124388;NM_031231	NM_031232;NM_031231	uc002wzn.4;uc002wzl.3;uc002wzo.5;uc002wzm.4	Homo sapiens N-terminal EF-hand calcium binding protein 3 (NECAB3)	63941	chr20	32244892	32250584;32262264	0.0106733	0.041477	-0.755888	8.29164	8.90122
GLE1	AK290533;NM_001499;NM_001003722	NM_001499;NM_001003722	uc004bvi.3;uc010myd.3;uc004bvj.3	Homo sapiens GLE1 RNA export mediator homolog (yeast) (GLE1)		chr9	131266970	131302156;131304580	1.04078e-05	0.0006149	-0.75502	10.3431	11.0958
ANO8	NM_020959;BC037307	NM_020959	uc002ngf.2;uc010eap.2	Homo sapiens anoctamin 8 (ANO8), mRNA		chr19	17434031	17445638	0.00902484	0.036673	-0.754809	7.47752	8.10624
CNTNAP1	NM_003632;BC171797	NM_003632	uc010wgs.2;uc002iay.3	Homo sapiens contactin associated protein 1 (CNTNAP1), mRNA		chr17	40834631	40852011	0.00401796	0.020435	-0.753865	6.4675	7.30358
MEIS2	NM_170674;AK300247;NM_170677;NM_170676;AY349358;AK055936;NM_170675;NM_172316;NM_172315;NM_001220482;NM_002399;AK001298	NM_170674;NM_170677;NM_170676;NM_170675;NM_172316;NM_172315;NM_001220482;NM_002399	uc001zjn.3;uc001zjo.4;uc001zjr.4;uc001zjl.3;uc001zjm.3;uc001zju.3;uc001zjt.3;uc010ucj.2;uc001zjp.4;uc001zjk.3;uc001zjs.4;uc001zjj.3	Homo sapiens Meis homeobox 2 (MEIS2)	4212	chr15	37183221	37391597;37390562;37189241;37392341;37391800;37393500	0.00109093	0.0085961	-0.75383	7.81178	8.5308
LYPD3	AL832153;NM_014400	NM_014400	uc002owm.3;uc002owl.1	Homo sapiens LY6/PLAUR domain containing 3 (LYPD3), mRNA	27076	chr19	43965317;43964945	43969831	0.00433963	0.021586	-0.753149	9.00185	9.68057
TOX	NM_014729	NM_014729	uc003xtw.1	Homo sapiens thymocyte selection-associated high mobility group box (TOX), mRNA	9760	chr8	59717976	60031767	0.0100557	0.039738	-0.752491	4.12519	5.06303
PLAGL2	NM_002657	NM_002657	uc002wxn.2	Homo sapiens pleiomorphic adenoma gene-like 2 (PLAGL2), mRNA	5326	chr20	30780306	30795546	6.71856e-07	0.00023888	-0.75231	11.0774	11.8227
CCNG2	AK292029;L49506;NM_004354;AK293899	NM_004354	uc003hkp.4;uc003hkq.4;uc003hkn.4;uc011ccc.1	Homo sapiens cyclin G2 (CCNG2), mRNA	901	chr4	78078362;78078356;78079449	78086163;78091213	0.000224131	0.0032679	-0.7517	9.73917	10.4554
INPP5E	NM_019892;AL832846	NM_019892	uc010nbm.3;uc004cho.3	Homo sapiens inositol polyphosphate-5-phosphatase, 72 kDa (INPP5E), nuclear gene encoding mitochondrial protein, mRNA		chr9	139323066	139334256	0.00378738	0.019573	-0.751538	8.6378	9.29396
PCDHGB2	NM_018923;NM_032096	NM_018923;NM_032096	uc003ljs.2;uc011dar.2	Homo sapiens protocadherin gamma subfamily B, 2 (PCDHGB2)	56103	chr5	140739702	140892548;140742138	0.000196143	0.0030067	-0.751474	7.81055	8.58512
ACOT4	NM_152331	NM_152331	uc001xoo.3	Homo sapiens acyl-CoA thioesterase 4 (ACOT4), mRNA	122970	chr14	74058409	74062470	0.00240103	0.014293	-0.750975	7.67143	8.41898
SNPH	AF187733;NM_014723	NM_014723	uc002wes.3;uc002wet.3	Homo sapiens syntaphilin (SNPH), mRNA	9751	chr20	1246959	1289971	0.00238424	0.014223	-0.750225	7.71324	8.43881
TRIB2	NM_021643;NR_027303	NM_021643	uc010yjp.2;uc002rbv.4	Homo sapiens tribbles homolog 2 (Drosophila) (TRIB2)	28951	chr2	12856997	12882858	0.00109572	0.0086132	-0.749961	8.40865	9.10527
RABL5	NM_001130820;NM_022777;AK294653;AK023287;NM_001130821;AK308684;NM_001130822	NM_001130820;NM_022777;NM_001130821;NM_001130822	uc011kkk.2;uc031syo.1;uc003uyl.3;uc011kkm.2;uc010lhw.3;uc011kkl.2;uc003uym.3	Homo sapiens RAB, member RAS oncogene family-like 5 (RABL5)		chr7	100958773;100956647	100965093	5.65435e-05	0.0014861	-0.749944	9.57499	10.3502
CDKN2D	NM_079421;NM_001800	NM_079421;NM_001800	uc002mpa.3;uc002mpb.3	Homo sapiens cyclin-dependent kinase inhibitor 2D (p19, inhibits CDK4) (CDKN2D)	1032	chr19	10677137	10679631;10679655	0.000441453	0.0048537	-0.749807	9.12421	9.82111
ZNF585A	AK290660;NM_199126;NM_152655	NM_199126;NM_152655	uc002ofn.1;uc002ofo.1;uc002ofm.1	Homo sapiens zinc finger protein 585A (ZNF585A)		chr19	37641000	37663615;37663333	0.000495697	0.005193	-0.748947	5.89038	6.62209
CEP72	NM_018140;AK299072	NM_018140	uc003jbf.3;uc011clz.1	Homo sapiens centrosomal protein 72kDa (CEP72), mRNA	55722	chr5	612404	639339;653666	0.00555174	0.025678	-0.748212	7.83346	8.56628
STAT2	NM_198332;BX640607;AK296940;NM_005419	NM_198332;NM_005419	uc001sld.3;uc010sqn.2;uc001slb.3;uc001slc.3	Homo sapiens signal transducer and activator of transcription 2, 113kDa (STAT2)	6773	chr12	56735381;56742707	56754037;56743559	0.000113176	0.0022059	-0.747915	9.51327	10.2763
AHNAK2	NM_138420;BC144467;BC090889;AK094143	NM_138420	uc010axc.1;uc021sen.1;uc001ypx.2;uc021seo.1	RecName: Full=Protein AHNAK2;Homo sapiens AHNAK nucleoprotein 2 (AHNAK2), mRNA		chr14	105403590;105403589	105444694;105420241;105408029;105436820	0.00160814	0.010992	-0.747542	9.37534	10.1669
ADRBK1	NM_001619	NM_001619	uc009yrn.1	Homo sapiens adrenergic, beta, receptor kinase 1 (ADRBK1), mRNA	156	chr11	67033904	67054029	0.000804176	0.0070225	-0.745916	10.5726	11.2861
PITPNM1	NM_004910;NM_001130848;AK126944;X98654	NM_004910;NM_001130848	uc001olw.3;uc001olz.3;uc001olx.3;uc001oly.3	Homo sapiens phosphatidylinositol transfer protein, membrane-associated 1 (PITPNM1)	9600	chr11	67259238	67266108;67271840;67272843	0.0251496	0.079367	-0.745815	8.6554	9.27286
CDK20	NM_012119;NM_178432;NM_001170639;NM_001170640;NM_001039803;AK294193	NM_012119;NM_178432;NM_001170639;NM_001170640;NM_001039803	uc022bjj.1;uc004apt.3;uc004apu.3;uc031tej.1;uc004aps.3;uc004apr.3	Homo sapiens cyclin-dependent kinase 20 (CDK20)	23552	chr9	90581358	90589695	0.00289527	0.016261	-0.745419	5.04551	5.8619
SPTSSB	NM_001040100;CCDS33887	NM_001040100	uc021xgx.1;uc003fee.3	Homo sapiens serine palmitoyltransferase, small subunit B (SPTSSB), mRNA		chr3	161062579;161063880	161064111;161089871	0.00124102	0.0093045	-0.745087	9.2453	10.0462
NR1H3	NM_001130102;AK122661;NM_001251934;NM_001251935;NM_001130101;NM_005693	NM_001130102;NM_001251934;NM_001251935;NM_001130101;NM_005693	uc009yll.2;uc001nek.3;uc009ylm.3;uc010rhk.2;uc001nem.3;uc001nen.4	Homo sapiens nuclear receptor subfamily 1, group H, member 3 (NR1H3)		chr11	47279467;47279529;47269850;47270448	47290584	0.00213153	0.013225	-0.744452	7.5672	8.23794
FCHO2	AL833313;BC014311;NM_001146032;AK293796;NM_138782	NM_001146032;NM_138782	uc010izb.3;uc011csk.1;uc011csl.2;uc003kcl.3;uc011csn.2	Homo sapiens FCH domain only 2 (FCHO2)	115548	chr5	72354247;72251807;72348158	72386349;72333938	0.000398718	0.004568	-0.743751	9.01932	9.82566
VPS51	AF289557;NR_073519;NM_013265	NR_073519;NM_013265	uc031qbk.1;uc001ocr.2;uc001ocs.2	Homo sapiens vacuolar protein sorting 51 homolog (S. cerevisiae) (VPS51)	738	chr11	64863586;64874984	64879332	0.0237324	0.075908	-0.742888	9.2833	9.86319
SREBF1	NM_001005291;AK095325;AK091131;NM_004176;AB373958;AB373959;AK128320;AB209609	NM_001005291;NM_004176	uc002grs.2;uc002gru.2;uc002grp.2;uc010cpp.1;uc010cpq.1;uc002grq.2;uc002grt.2;uc002grr.2	Homo sapiens sterol regulatory element binding transcription factor 1 (SREBF1)	6720	chr17	17720861;17714662	17726921;17724178;17721688;17726944;17740325	0.0147742	0.053047	-0.742683	9.75433	10.3958
SPATA2	NM_001135773;NM_006038;AK295536	NM_001135773;NM_006038	uc002xuw.3;uc010gie.3;uc010zyn.2	Homo sapiens spermatogenesis associated 2 (SPATA2)		chr20	48519928	48532080;48530276	0.000499595	0.0052155	-0.742193	9.88859	10.5686
GSTO2	AK297522;NM_001191015;NM_001191013;AK300508;NM_001191014;NM_183239	NM_001191015;NM_001191013;NM_001191014;NM_183239	uc001kyb.3;uc021pxu.1;uc010qqy.2;uc010qqw.1;uc001kyc.3;uc010qqx.2	Homo sapiens glutathione S-transferase omega 2 (GSTO2)		chr10	106034442;106028630;106034886	106048815;106059176	5.15772e-06	0.00045426	-0.741861	6.41167	7.15785
PLEKHO1	BC023533;AK021865;AK125609;NM_016274	NM_016274	uc001ett.3;uc001ets.3;uc021oyc.1;uc001etu.3	RecName: Full=Pleckstrin homology domain-containing family O member 1; Short=PH domain-containing family O member 1; AltName: Full=C-Jun-binding protein; Short=JBP; AltName: Full=Casein kinase 2-interacting protein 1; Short=CK2-interacting protein 1; Short=CKIP-1; AltName: Full=Osteoclast maturation-associated gene 120 protein;Homo sapiens pleckstrin homology domain containing, family O member 1 …	51177	chr1	150121766;150127086;150130741;150122169	150131841;150131825	5.59956e-05	0.0014751	-0.741403	7.90277	8.69066
RP11-320M2.1:ENSG00000257135									0.0452621	0.1248	-0.741259	2.75597	3.59384
TRAF7	NM_032271	NM_032271	uc002cow.3	Homo sapiens TNF receptor-associated factor 7, E3 ubiquitin protein ligase (TRAF7), mRNA	84231	chr16	2205798	2228130	0.00399259	0.020346	-0.740801	10.1069	10.7589
ARHGAP27	AK300880;BC101391;CCDS32670;NM_199282;NM_174919	NM_174919;NM_199282	uc010wvt.2;uc010wjl.1;uc021tyk.1;uc010wvu.2;uc010dal.3;uc010wvv.1;uc010dak.3;uc002iix.3;uc010wvx.2	Homo sapiens Rho GTPase activating protein 27 (ARHGAP27)		chr17;chr17_ctg5_hap1	86403;90015;43506717;43506853;121842	98585;43511112;43507645;102888;118136;125407	0.00766775	0.032613	-0.740651	10.6044	11.2583
RNF20	NM_019592	NM_019592	uc004bbn.3	Homo sapiens ring finger protein 20, E3 ubiquitin protein ligase (RNF20), mRNA		chr9	104296132	104325626	5.27632e-05	0.001425	-0.740572	9.83846	10.5817
SOWAHB	NM_001029870	NM_001029870	uc003hki.3	Homo sapiens sosondowah ankyrin repeat domain family member B (SOWAHB), mRNA	345079	chr4	77816081	77819002	0.00367199	0.019133	-0.740417	5.73296	6.3859
PLA2G6	CR456543;AK308308;BC034592;NM_003560;NM_001199562;AK300459;NM_001004426	NM_003560;NM_001199562;NM_001004426	uc010gxk.1;uc003avb.2;uc011ano.1;uc003aux.1;uc003ava.1;uc003auy.1;uc003auz.1	Homo sapiens phospholipase A2, group VI (cytosolic, calcium-independent) (PLA2G6)		chr22	38507501;38508510;38523148	38577836;38510194;38577761	0.0424769	0.11894	-0.740308	4.65328	5.22858
NLRC5	BC050527;NM_032206;AK027416;AK025362;AK090439;BC040278;AK097030;AK074182;AK074133;BX640842	NM_032206	uc002ekq.1;uc021tit.1;uc021tiw.1;uc010ccs.1;uc002eko.1;uc002ekr.1;uc021tiv.1;uc010ccr.1;uc010ccq.1;uc021tiu.1	Homo sapiens NLR family, CARD domain containing 5 (NLRC5), mRNA	84166	chr16	57077426;57023458;57074561;57050985;57079359;57068079;57059279	57063768;57117436;57095840;57082129	0.0359465	0.10459	-0.739656	5.59937	6.16645
ACE2	NM_021804;AB193260	NM_021804	uc004cxa.1;uc004cxb.2	Homo sapiens angiotensin I converting enzyme (peptidyl-dipeptidase A) 2 (ACE2), mRNA	59272	chrX	15579155	15619202;15620192	0.00318529	0.017375	-0.739559	6.14988	6.85476
PIDD	JA538118;AB209529;AB208949;NM_145886;AF229178;AK074893;NM_145887	NM_145886;NM_145887	uc001lrl.1;uc001lrm.1;uc001lrn.2;uc009yck.1;uc001lrk.2;uc001lro.2;uc001lrp.2	Homo sapiens p53-induced death domain protein (PIDD)		chr11	799184;799178	805250;802891;805103	0.032789	0.097455	-0.739487	6.70143	7.30008
LGALS3BP	NM_005567;AK057776	NM_005567	uc002jwi.3;uc002jwh.3	Homo sapiens lectin, galactoside-binding, soluble, 3 binding protein (LGALS3BP), mRNA		chr17	76967334	76976061	0.00135907	0.0098824	-0.739252	12.0548	12.7442
KIF3B	NM_004798;AK299877;AK302403	NM_004798	uc002wxq.3;uc010ztw.2;uc010ztv.2	Homo sapiens kinesin family member 3B (KIF3B), mRNA		chr20	30897515;30865453	30922811;30898950	1.24651e-05	0.00066989	-0.7391	11.9636	12.7186
MAST3	NM_015016	NM_015016	uc002nhz.4	Homo sapiens microtubule associated serine/threonine kinase 3 (MAST3), mRNA	23031	chr19	18208602	18262499	0.000901862	0.0075892	-0.738953	7.88951	8.56625
NR1H2	NM_007121;AX747042;NM_001256647	NM_007121;NM_001256647	uc002prv.5;uc010enw.4;uc002psa.5	Homo sapiens nuclear receptor subfamily 1, group H, member 2 (NR1H2)	7376	chr19	50832948;50879491	50886285	0.0105882	0.041232	-0.738316	10.582	11.249
TUBB2A	CU674603;NM_001069;BC141925;BC131577	NM_001069	uc003mvb.3;uc011dhu.1;uc031smq.1;uc003mvc.3	Homo sapiens cDNA clone IMAGE:40109262;Homo sapiens tubulin, beta 2A class IIa (TUBB2A), mRNA;Synthetic construct Homo sapiens gateway clone IMAGE:100018300 3' read TUBB2A mRNA		chr6	3154098;3153901;3224985	3156482;3226037;3155151;3157783	0.00323672	0.017576	-0.737398	9.49801	10.1499
PLBD1	NM_024829	NM_024829	uc001rcc.1	Homo sapiens phospholipase B domain containing 1 (PLBD1), mRNA	79887	chr12	14656596	14720791	0.020491	0.067999	-0.736651	4.60931	5.61678
CAPN5	AK094150;NM_004055;AK128124;AK310978;AK092880	NM_004055	uc009yuq.3;uc001oya.3;uc001oxx.3;uc001oxy.3;uc009yup.3	Homo sapiens calpain 5 (CAPN5), mRNA	726	chr11	76830452;76777991	76837198	0.00610163	0.027475	-0.736607	8.07322	8.7543
SSH1	NM_001161331;AB072357;NM_018984;NM_001161330;AB037719	NM_001161331;NM_018984;NM_001161330	uc001tno.1;uc001tnn.4;uc001tnm.3;uc010sxg.2;uc001tnl.3	Homo sapiens slingshot protein phosphatase 1 (SSH1)		chr12	109176465;109201387;109185694	109221327;109198960;109251359;109211152	0.00023949	0.0033883	-0.736111	10.3384	11.0827
C2orf81	NM_001145054	NM_001145054	uc010yrq.1	Homo sapiens chromosome 2 open reading frame 81 (C2orf81), mRNA	388963	chr2	74641302	74644844	0.00409693	0.020707	-0.736055	4.62935	5.45676
ZNF596	NM_001042416;AX748129;NM_173539;NM_001042415	NM_001042416;NM_173539;NM_001042415	uc003wot.3;uc003wou.3;uc003wow.3;uc003wov.3	Homo sapiens zinc finger protein 596 (ZNF596)		chr8	182199;182383	197339	0.024384	0.077518	-0.736055	4.77748	5.37813
THAP7	NM_001008695;NM_030573	NM_001008695;NM_030573	uc002ztr.1;uc002zts.1	Homo sapiens THAP domain containing 7 (THAP7)	80764	chr22	21354060	21356404	0.00113802	0.0088292	-0.735022	7.02389	7.71634
CRY2	NM_021117;NM_001127457;AK295627	NM_021117;NM_001127457	uc010rgn.2;uc009ykw.3;uc010rgo.2	Homo sapiens cryptochrome 2 (photolyase-like) (CRY2)		chr11	45868956;45883473;45868668	45904799	0.000242234	0.0034113	-0.734923	7.3231	8.02019
OTOGL	BC101016;NM_173591;AK096852	NM_173591	uc009zsg.2;uc001szd.3;uc021rba.1	Homo sapiens otogelin-like (OTOGL), mRNA	283310	chr12	80603232;80750133;80750195	80772870	0.00351452	0.018586	-0.734917	5.55641	6.22717
TMEM17	AX747245;AK124081;NM_198276	NM_198276	uc002sbu.2;uc002sbt.2;uc002sbv.1	Homo sapiens transmembrane protein 17 (TMEM17), mRNA		chr2	62727761;62727355	62733604;62762780	0.00237697	0.014214	-0.734603	7.48669	8.22653
ZNF236	AK000847;NM_007345;AF085243	NM_007345	uc002lmi.3;uc002lmk.1;uc002lmj.3	Homo sapiens zinc finger protein 236 (ZNF236), mRNA		chr18	74561154;74536115	74593468;74682682	0.00993059	0.03939	-0.734235	7.40659	7.98223
CUL7	NM_001168370;AK307936;NM_014780	NM_001168370;NM_014780	uc011dvb.2;uc003otq.3;uc010jyg.3	Homo sapiens cullin 7 (CUL7)	9820	chr6	43005354	43014752;43021683	0.00173863	0.011588	-0.734074	8.94082	9.63888
LDOC1L	CCDS33662;NM_032287	NM_032287	uc003beu.1;uc021wrd.1	Homo sapiens leucine zipper, down-regulated in cancer 1-like (LDOC1L), mRNA	84247	chr22	44892716;44888449	44894005;44893436	9.97598e-06	0.00061243	-0.733758	9.29996	10.0111
ZNF713	BC094796;NM_182633	NM_182633	uc003tra.2;uc003trc.1	Homo sapiens zinc finger protein 713 (ZNF713), mRNA	349075	chr7	55980327;55955148	56008433	0.0119082	0.045035	-0.733563	4.39556	5.22548
RPH3AL	NM_001190411;NM_001190412;BC143311;NM_001190413;NM_006987	NM_001190411;NM_001190412;NM_001190413;NM_006987	uc010cjl.2;uc021tmx.1;uc002fre.2;uc002frf.2;uc010vpy.2	Homo sapiens rabphilin 3A-like (without C2 domains) (RPH3AL)	9501	chr17	62179	202633;177370	0.000164822	0.0027216	-0.73352	8.29886	9.03237
RNPEPL1	NM_018226;AK130185	NM_018226	uc002vzj.3;uc002vzi.4	Homo sapiens arginyl aminopeptidase (aminopeptidase B)-like 1 (RNPEPL1), mRNA		chr2	241514918;241508003	241518149	0.0426499	0.11934	-0.733413	9.18803	9.75554
PNPLA2	AL833707;NM_020376	NM_020376	uc009ycl.3;uc001lrt.3	Homo sapiens patatin-like phospholipase domain containing 2 (PNPLA2), mRNA	57104	chr11	823526;818900	825571	0.0151706	0.05409	-0.733296	8.15408	8.76407
ZNF709	NM_152601;AK095600;BC038531	NM_152601	uc002mtw.4;uc002mtx.4;uc002mtv.4	Homo sapiens zinc finger protein 709 (ZNF709), mRNA	163051	chr19	12571997	12662356;12595632;12624647	0.00218208	0.013445	-0.733022	5.10598	5.87611
DOCK8	BC030518;AY117695;AL832270;AK310555;NM_001190458;NM_001193536;BC045629;AK293353;NM_203447;AX748209	NM_001193536;NM_203447;NM_001190458	uc022bcu.1;uc010mgw.2;uc010mgt.3;uc022bct.1;uc003zgg.3;uc011lls.1;uc003zgf.2;uc010mgu.3;uc003zgk.2;uc010mgv.3	Homo sapiens dedicator of cytokinesis 8 (DOCK8)	81704	chr9	365590;214864;273047	405097;340620;465259;312941;380491	0.00581484	0.026512	-0.732856	6.31358	7.0299
SGSM1	NM_001039948;NM_001098498;BC111698;NM_133454;NM_001098497;AK091494	NM_001039948;NM_001098498;NM_133454;NM_001098497	uc010guu.1;uc003abj.2;uc003abi.1;uc003abg.2;uc003abf.2;uc003abh.2	Homo sapiens small G protein signaling modulator 1 (SGSM1)	129049	chr22	25239426;25202135	25322813;25255871	0.0203219	0.067602	-0.732835	3.62045	4.43404
NFATC4	EU887644;EU887637;EU887655;NM_001136022;AK311078;EU887649;EU887638;EU887636;EU887652;AK309339;NM_001198966;EU887639;EU887647;EU887650;EU887640;EU887651;EU887632;EU887648;EU887635;NM_001198965;EU887646;NM_001198967;EU887653;NM_004554;EU887645	NM_001198966;NM_001136022;NM_001198967;NM_001198965;NM_004554	uc001wpc.3;uc010tpa.2;uc010tou.2;uc010tpb.2;uc010tor.2;uc010alr.3;uc010too.2;uc001wpd.3;uc010tov.2;uc010toz.2;uc010tok.2;uc010top.2;uc010tox.2;uc010ton.2;uc010tol.2;uc010toy.2;uc010alu.3;uc010tow.2;uc010tot.2;uc010tom.2;uc010toq.2;uc010tos.2;uc010alt.3;uc010alv.3;uc010als.2	Homo sapiens nuclear factor of activated T-cells, cytoplasmic, calcineurin-dependent 4 (NFATC4)		chr14	24842020;24842900;24836714;24838358;24837225;24836465;24838301;24836144	24848810;24843913;24843672	0.00280771	0.015925	-0.732434	6.76563	7.45272
TIMP2	BC039613;AK294290;NM_003255	NM_003255	uc010wty.2;uc002jwe.3;uc002jwf.3	Homo sapiens TIMP metallopeptidase inhibitor 2 (TIMP2), mRNA	7077	chr17	76849058	76918483;76921472;76870171	4.08232e-05	0.0012442	-0.732167	12.3454	13.0447
LOC100287042	NR_036520	NR_036520	uc021ucy.1	Homo sapiens uncharacterized LOC100287042 (LOC100287042), non-coding RNA		chr17	73267379	73269976	0.00339037	0.018169	-0.732109	4.79284	5.45385
PLEKHG6	NM_018173;NM_001144857;NM_001144856;BC040273	NM_018173;NM_001144857;NM_001144856	uc001qns.3;uc001qnr.3;uc010sew.2;uc010sex.2	Homo sapiens pleckstrin homology domain containing, family G (with RhoGef domain) member 6 (PLEKHG6)	55200	chr12	6421816;6420098;6419903;6419601	6437672;6428139	0.000862106	0.0073567	-0.731598	7.71563	8.54758
PKD1	NM_000296;NM_001009944;AB209675	NM_000296;NM_001009944	uc010bse.1;uc002cos.1;uc002cot.1	Homo sapiens polycystic kidney disease 1 (autosomal dominant) (PKD1)		chr16	2138710;2140884	2153896;2185899	0.0211304	0.069567	-0.731586	8.77712	9.37505
CTC-273B12.6:ENSG00000269423									0.0410972	0.11606	-0.731556	2.34945	3.27457
NR4A1	NM_001202233;AK314437;AK075054;D85245;NM_002135;NM_173157	NM_001202233;NM_002135;NM_173157	uc001rzs.3;uc009zmb.2;uc010sno.2;uc009zmc.3;uc001rzt.3;uc001rzr.2	Homo sapiens nuclear receptor subfamily 4, group A, member 1 (NR4A1)	3164	chr12	52445185;52450277;52416615;52437516	52453291;52449745	0.000383403	0.0044652	-0.731328	6.91549	7.63737
TRIM54	NM_187841;NM_032546	NM_187841;NM_032546	uc002rjn.3;uc002rjo.3	Homo sapiens tripartite motif containing 54 (TRIM54)	57159	chr2	27505296	27530307	0.0268731	0.083414	-0.731021	4.37914	5.1396
CDKN2B	NM_004936;CCDS6513;NM_078487	NM_004936;NM_078487	uc003zpn.3;uc003zpo.3;uc022beo.1	Homo sapiens cyclin-dependent kinase inhibitor 2B (p15, inhibits CDK4) (CDKN2B)		chr9	22002901;22008715	22008952;22009312	0.00038651	0.0044908	-0.730764	8.56662	9.30002
SOCS2	NM_003877;NM_001270468;NM_001270467;NM_001270470;NM_001270471;NM_001270469;BC070039	NM_003877;NM_001270468;NM_001270467;NM_001270470;NM_001270471;NM_001270469	uc001tcw.2;uc031qja.1;uc001tcz.4;uc001tcy.2;uc031qjb.1;uc031qjc.1;uc021rbx.2	Homo sapiens suppressor of cytokine signaling 2 (SOCS2)		chr12	93965456;93963597;93966301;93964174;93964756	93969979;93970521	0.000163222	0.0027049	-0.730741	8.16818	8.87828
NUAK2	AK309520;NM_030952	NM_030952	uc009xbj.1;uc001hce.3	Homo sapiens NUAK family, SNF1-like kinase, 2 (NUAK2), mRNA		chr1	205276653;205271190	205277860;205290883	0.0120226	0.045346	-0.730118	6.4958	7.20295
SUV420H2	BC019313;NM_032701;AK308586;AF289582	NM_032701	uc002qkl.3;uc010esx.1;uc002qkk.1;uc002qkj.4	Homo sapiens suppressor of variegation 4-20 homolog 2 (Drosophila) (SUV420H2), mRNA	84787	chr19	55852983;55853161;55851220	55859489;55854541	0.0214081	0.070257	-0.730006	7.41795	8.01008
HEXIM1	NM_006460	NM_006460	uc002iig.3	Homo sapiens hexamethylene bis-acetamide inducible 1 (HEXIM1), mRNA	10614	chr17	43224683	43229468	0.0214017	0.070247	-0.729146	10.7711	11.4027
LOC100129550	NR_024618	NR_024618	uc010hrn.3	Homo sapiens uncharacterized LOC100129550 (LOC100129550), non-coding RNA		chr3	122605359	122611263	0.00438748	0.021729	-0.727467	6.45446	7.26354
DAGLA	NM_006133	NM_006133	uc001nsa.3	Homo sapiens diacylglycerol lipase, alpha (DAGLA), mRNA	747	chr11	61447904	61514474	0.00779332	0.032968	-0.726599	7.90517	8.59297
WDR25	NM_001161476;CU678554;BX248767;NM_024515;BC007953	NM_001161476;NM_024515	uc001yho.3;uc010avx.3;uc021sbq.1;uc010avy.3;uc001yhn.3	Homo sapiens WD repeat domain 25 (WDR25)	79446	chr14	100842832;100842770;100848336;100842754;100847246	100848083;100996640	0.000644834	0.0061185	-0.726509	6.1427	6.90231
LIPT2	NM_001144869	NM_001144869	uc010rrk.2	Homo sapiens lipoyl(octanoyl) transferase 2 (putative) (LIPT2), nuclear gene encoding mitochondrial protein, mRNA	387787	chr11	74202922	74204755	0.0124451	0.046614	-0.726255	4.03792	4.96247
LMBR1L	AK298026;NM_018113;AK310674;AK001356;AK310064;AX748207;BC008337	NM_018113	uc001rtj.1;uc009zld.1;uc001rti.4;uc010smf.1;uc001rth.4;uc001rtg.4;uc009zle.1	Homo sapiens limb region 1 homolog (mouse)-like (LMBR1L), mRNA	55716	chr12	49496075;49490922;49495233;49500205	49498162;49504680	0.000649911	0.0061476	-0.726172	9.29789	10.0529
KLHL22	NR_033825;NM_032775	NR_033825;NM_032775	uc011ahr.2;uc002zsl.2	Homo sapiens kelch-like family member 22 (KLHL22)	84861	chr22	20795805	20850170	0.00336959	0.018109	-0.72603	7.40293	8.06964
H1FX	NM_006026	NM_006026	uc003elx.3	Homo sapiens H1 histone family, member X (H1FX), mRNA	8971	chr3	129033613	129035120	0.0446069	0.12347	-0.72599	9.64451	10.2629
ZDHHC12	NM_032799;CU690564	NM_032799	uc004bvz.3;uc004bvy.3	Homo sapiens zinc finger, DHHC-type containing 12 (ZDHHC12), mRNA	84885	chr9	131483148	131486408	0.0345445	0.10149	-0.725747	9.47826	10.0985
FAM228B	NM_001145710;BC029459;AK055413	NM_001145710	uc010ykl.2;uc002rew.3;uc002rfb.2	Homo sapiens family with sequence similarity 228, member B (FAM228B), mRNA		chr2	24346349;24299727;24347199	24397519;24392507	0.0132702	0.048786	-0.725258	5.45406	6.15789
IRF1	AB103081;AK298770;DQ896599;NM_002198	NM_002198	uc003kxb.2;uc003kxd.2;uc003kxa.2;uc010jdt.2	Homo sapiens interferon regulatory factor 1 (IRF1), mRNA	3659	chr5	131776131;131817300;131821322	131826465;131831259;131825175	0.00318349	0.01737	-0.724848	7.99654	8.69375
SAP130	NM_024545;AK055979;AX747421;NM_001145928	NM_024545;NM_001145928	uc002tpp.2;uc010fmd.2;uc002tpq.1;uc002tpn.2	Homo sapiens Sin3A-associated protein, 130kDa (SAP130)		chr2	128698790;128712559	128784869;128770728;128785633	0.000496254	0.005193	-0.724653	9.50982	10.2083
FBXL18	AK294949;NM_024963	NM_024963	uc003soo.2;uc003son.4	Homo sapiens F-box and leucine-rich repeat protein 18 (FBXL18), mRNA	80028	chr7	5528808;5515427	5553399	0.0106708	0.041475	-0.724632	9.31637	9.93402
ATP2B1	NM_001682;AK024895;U15687;NM_001001323	NM_001682;NM_001001323	uc001tbh.3;uc009zsr.3;uc001tbf.3;uc001tbg.3	Homo sapiens ATPase, Ca++ transporting, plasma membrane 1 (ATP2B1)	490	chr12	89981825	90049844;90020392;89993076	6.70007e-05	0.0016345	-0.724582	11.5543	12.3146
ABHD10	NM_001272069;NM_018394;NR_073570;NR_073571	NM_001272069;NM_018394;NR_073570;NR_073571	uc011bhq.3;uc031saw.1;uc003dyk.5;uc031sax.1	Homo sapiens abhydrolase domain containing 10 (ABHD10);Homo sapiens abhydrolase domain containing 10 (ABHD10), nuclear gene encoding mitochondrial protein	55347	chr3	111697722	111712215	3.53646e-06	0.00042227	-0.724327	10.0261	10.7353
MBD6	AL834230;NM_052897;AX747907	NM_052897	uc001soj.1;uc001sok.1;uc001sol.1	Homo sapiens methyl-CpG binding domain protein 6 (MBD6), mRNA		chr12	57916658;57919130;57920348	57923112;57923931	0.00196759	0.012571	-0.723408	9.86215	10.5435
FAM227A	NM_001013647;AK301819	NM_001013647	uc011anw.1;uc011anx.1	Homo sapiens family with sequence similarity 227, member A (FAM227A), mRNA		chr22	38974124;38995768	39052634	0.00331543	0.0179	-0.722892	5.68337	6.46055
TRIOBP	AL713698;NM_007032;NM_001039141;BC004303;DQ228004;DQ278603;NM_138632;DQ228003	NM_138632;NM_007032;NM_001039141	uc003atr.3;uc003atx.1;uc010gxh.3;uc003atv.3;uc003ats.1;uc003atw.3;uc003atu.3;uc003atq.1	Homo sapiens TRIO and F-actin binding protein (TRIOBP)	11078	chr22	38093594;38082343;38142240;38153619;38092994	38169113;38155963;38122577;38122510;38172563	0.00344593	0.018369	-0.722484	9.45055	10.0688
AARS2	NM_020745	NM_020745	uc010jza.1	Homo sapiens alanyl-tRNA synthetase 2, mitochondrial (AARS2), nuclear gene encoding mitochondrial protein, mRNA	57505	chr6	44266462	44281063	0.00154183	0.010694	-0.722416	8.98782	9.67189
CNIH3	NM_152495	NM_152495	uc001hos.1	Homo sapiens cornichon homolog 3 (Drosophila) (CNIH3), mRNA	149111	chr1	224804178	224928249	0.00444525	0.021938	-0.722345	4.78178	5.58962
NPHP4	NM_015102;AK314326;AK124074;AL117405;BC040520;AK127333	NM_015102	uc001alq.2;uc001alr.1;uc001als.2;uc009vlt.2;uc001alt.3;uc009vlu.2	Homo sapiens nephronophthisis 4 (NPHP4), mRNA		chr1	5922870;5937152;5922869;5946554;5936013	5965543;5928435;6052533	0.00336283	0.018096	-0.72227	9.0382	9.68527
UGDH-AS1	NR_047679	NR_047679	uc003gum.2	Homo sapiens UGDH antisense RNA 1 (UGDH-AS1), non-coding RNA	100885776	chr4	39529458	39596327	0.000437846	0.0048314	-0.721944	3.94854	4.67011
PPP1R37	NM_019121	NM_019121	uc021uvs.1	Homo sapiens protein phosphatase 1, regulatory subunit 37 (PPP1R37), mRNA	284352	chr19	45596430	45650543	0.0361456	0.10505	-0.721579	8.49458	9.13919
FRAT1	NM_005479	NM_005479	uc001knc.1	Homo sapiens frequently rearranged in advanced T-cell lymphomas (FRAT1), mRNA	10023	chr10	99079021	99081672	0.0384935	0.11045	-0.721475	5.1518	6.09106
IFT74	NM_025103;NM_001099223;NM_001099224;NM_001099222	NM_025103;NM_001099223;NM_001099224;NM_001099222	uc003zqg.4;uc010mjb.3;uc003zqf.4;uc010mja.3	Homo sapiens intraflagellar transport 74 homolog (Chlamydomonas) (IFT74)	80173	chr9	26947036;26956370;26947309	27036796;27062931	0.00083128	0.0071927	-0.72117	8.10307	8.77287
ARHGEF2	NM_004723;NM_001162384;AL832538;AK295924;NM_001162383;AB014551;AK304548	NM_004723;NM_001162384;NM_001162383	uc001fmr.2;uc001fmt.2;uc001fms.2;uc010pgu.1;uc001fmq.2;uc010pgt.1;uc001fmu.2	Homo sapiens Rho/Rac guanine nucleotide exchange factor (GEF) 2 (ARHGEF2)	9181	chr1	155916629;155931451	155921063;155948336;155947966;155949081;155959290;155959864	0.000235991	0.0033673	-0.72096	10.0078	10.7275
PTPN6	AK298470;AK300167;NM_002831;NM_080549;NM_080548	NM_002831;NM_080549;NM_080548	uc010sfs.1;uc010sfr.1;uc001qsa.1;uc001qsb.2;uc009zfl.1	Homo sapiens protein tyrosine phosphatase, non-receptor type 6 (PTPN6)	5777	chr12	7055739;7060433	7070479	0.000326732	0.0040352	-0.719816	7.6456	8.31961
ATAD2B	BC037408;AK125718;NM_017552;NM_001242338;BC171846	NM_017552;NM_001242338	uc002rek.4;uc010yki.2;uc010exx.2;uc002rei.4;uc002rej.4	Homo sapiens ATPase family, AAA domain containing 2B (ATAD2B)	54454	chr2	24092532;23971533	24055472;24149936	0.00322223	0.017523	-0.718515	8.78735	9.57697
MLF1	NM_001195432;NM_001195433;NM_001130156;NM_001195434;NM_022443;NM_001130157;BX647666	NM_001195432;NM_001195433;NM_001130156;NM_001195434;NM_022443;NM_001130157	uc003fbz.3;uc003fca.3;uc003fcc.3;uc003fbx.3;uc003fcb.3;uc010hvx.3;uc003fby.3	Homo sapiens myeloid leukemia factor 1 (MLF1)	4291	chr3	158288952	158324249	6.17592e-05	0.0015732	-0.717695	9.00003	9.7422
ANKMY1	AK056511;AL136618;NM_016552;BC036111;CR936759;AK314534;BC041887;BC073146;NM_017844	NM_016552;NM_017844	uc010fzd.1;uc010fze.2;uc002vza.1;uc002vyz.1;uc002vzc.1;uc002vzf.3;uc002vzd.1;uc002vzb.1;uc002vze.3	Homo sapiens ankyrin repeat and MYND domain containing 1 (ANKMY1)		chr2	241492165;241418838;241461430	241500275;241497405	0.00111834	0.0087278	-0.717059	7.21687	7.92625
SCAMP5	AL834226;NM_138967;NR_033660;NM_001178112;NM_001178111	NR_033660;NM_138967;NM_001178112;NM_001178111	uc002azk.2;uc002azn.2;uc002azl.2;uc002azm.2;uc010uly.2	Homo sapiens secretory carrier membrane protein 5 (SCAMP5)	192683	chr15	75287875	75313836	0.000193796	0.0029889	-0.717025	8.32591	9.04138
CYTH2	AK299590;NM_017457	NM_017457	uc002pjj.4;uc010xzr.1	Homo sapiens cytohesin 2 (CYTH2)	9266	chr19	48972464	48985571;48976236	0.00168476	0.011385	-0.717007	9.2711	10.0523
NOTCH3	AB209447;NM_000435	NM_000435	uc002nan.3;uc002nao.1	Homo sapiens notch 3 (NOTCH3), mRNA	4854	chr19	15288335;15270443	15311792	0.00181412	0.011912	-0.716513	10.4289	11.072
PLEC	NM_201382;NM_201384;NM_000445;NM_201378;NM_201383;NM_201379;NM_201380;NM_201381	NM_201382;NM_201384;NM_000445;NM_201378;NM_201383;NM_201379;NM_201380;NM_201381	uc003zad.2;uc003zag.1;uc003zae.1;uc003zah.2;uc003zaf.1;uc003zaj.2;uc003zac.1;uc003zab.1	Homo sapiens plectin (PLEC), nuclear gene encoding mitochondrial protein;Homo sapiens plectin (PLEC)		chr8	144989320	145028088;145016692;145013758;145025044;145050913;145018905;145018110;145047697	0.0116111	0.044243	-0.716142	12.8469	13.4512
MESDC1	NM_022566	NM_022566	uc002bfz.3	Homo sapiens mesoderm development candidate 1 (MESDC1), mRNA	59274	chr15	81293294	81296345	0.00213745	0.013242	-0.716077	9.00171	9.69963
AK090593	AK090593		uc003skf.1	Homo sapiens cDNA FLJ33274 fis, clone ASTRO2007962		chr7	1200127	1205594	0.0019657	0.012562	-0.715997	5.46593	6.28108
DHRS9	NM_199204;AF240697;NM_001142270;AK296625;NM_001142271;NM_005771	NM_199204;NM_001142270;NM_001142271;NM_005771	uc002uep.3;uc002uer.1;uc010zdd.2;uc010zdc.2;uc010zde.2;uc002ueq.3	Homo sapiens dehydrogenase/reductase (SDR family) member 9 (DHRS9)	10170	chr2	169929084;169921298;169937616;169923544;169925962	169952677;169938404	0.0445804	0.12343	-0.714961	4.99899	5.84675
RNF157	AX747002;NM_052916	NM_052916	uc002jqz.3;uc002jra.3	Homo sapiens ring finger protein 157 (RNF157), mRNA	114804	chr17	74138533	74236390	0.00532742	0.024925	-0.713527	7.48301	8.14058
MAP3K3	AX775741;NM_002401;BC143224;NM_203351;BC143235;AK225784	NM_002401;NM_203351	uc002jbf.3;uc010wpp.2;uc002jbg.3;uc002jbh.3;uc002jbe.3;uc010wpo.2	Homo sapiens mitogen-activated protein kinase kinase kinase 3 (MAP3K3)	4215	chr17	61699774;61699800	61773670	2.53685e-05	0.00095621	-0.71336	9.23587	9.96057
AX747182	AX747182		uc003tjg.1	Homo sapiens cDNA FLJ34465 fis, clone HLUNG2003061		chr7	44043644	44047465	0.0206564	0.068444	-0.71332	3.92755	4.50855
HOXA1	CU689416;NM_005522;NM_153620	NM_153620;NM_005522	uc003sye.3;uc022aao.1;uc003syd.3	Homo sapiens homeobox A1 (HOXA1)		chr7	27132931;27132613	27135625;27135531	0.00103934	0.0083527	-0.71267	7.04317	7.7595
FAM115A	NM_001206941;NM_014719;NM_001206938	NM_001206941;NM_014719;NM_001206938	uc003wdo.2;uc011ktu.2;uc003wdp.2	Homo sapiens family with sequence similarity 115, member A (FAM115A)	9747	chr7	143548460	143582466;143599172;143599278	8.88356e-05	0.0019176	-0.712571	11.0206	11.7027
SP8	NM_198956;CCDS5372;NM_182700	NM_198956;NM_182700	uc003suz.3;uc003suy.3;uc022aak.1	Homo sapiens Sp8 transcription factor (SP8)		chr7	20823908;20821893	20826508;20825381	0.00955079	0.03831	-0.712347	6.89446	7.60494
SELPLG	NM_003006;NM_001206609;AK290395;CCDS31895	NM_003006;NM_001206609	uc010sxe.2;uc001tni.3;uc001tnh.4;uc031qjj.1	Homo sapiens selectin P ligand (SELPLG)	6404	chr12	109016844;109015679;109016053	109025854;109027670;109018083	0.00483815	0.023289	-0.71161	5.20143	6.07498
CASP10	NM_032974;NM_032977;AY690601;AK304859;NM_001206542;NM_001230;NM_001206524;NM_032976	NM_001206542;NM_032974;NM_032977;NM_001230;NM_001206524;NM_032976	uc002uxk.1;uc002uxm.2;uc010ftb.2;uc010zhn.1;uc002uxi.1;uc002uxj.1;uc010fta.1;uc002uxl.2	Homo sapiens caspase 10, apoptosis-related cysteine peptidase (CASP10)	843	chr2	202047620	202072906;202065452;202086383;202094129	0.0015044	0.010511	-0.71111	7.29347	8.08125
PABPC1L	BC068104;AK124047;NM_001124756;AX721304;EU190483	NM_001124756	uc002xmw.2;uc010ggv.1;uc010zwq.1;uc002xmv.2;uc002xmx.3	Homo sapiens poly(A) binding protein, cytoplasmic 1-like (PABPC1L), mRNA		chr20	43560819;43552793;43538702	43587799;43567962	0.00131471	0.0096496	-0.710883	8.11652	8.78609
GNAI3	NM_006496	NM_006496	uc001dxz.3	Homo sapiens guanine nucleotide binding protein (G protein), alpha inhibiting activity polypeptide 3 (GNAI3), mRNA	2773	chr1	110091185	110138454	7.66498e-05	0.0017674	-0.710735	11.3906	12.065
XPO4	NM_022459;AK302760	NM_022459	uc010tcr.1;uc001unq.4	Homo sapiens exportin 4 (XPO4), mRNA	64328	chr13	21351467;21417033	21476913	3.55251e-05	0.0011538	-0.710695	10.7067	11.423
ZNF232	AB527762;AK316369;AK297835;NM_014519	NM_014519	uc010vsv.1;uc002gar.1;uc031qyg.1;uc002gat.3	Homo sapiens zinc finger protein 232 (ZNF232), mRNA	7775	chr17	5008838;5009030;5012220	5015646;5026397	0.011105	0.042752	-0.710539	6.13477	6.79262
ARHGEF10L	AK001383;DQ139833;AK300264;NM_001011722;NM_018125;AK311076;AK123471;AK129959;AK300174;AX747316;AK126877	NM_018125;NM_001011722	uc001bap.3;uc009vpe.1;uc001baq.3;uc010ocs.2;uc001ban.3;uc010ocr.1;uc001bas.3;uc031pli.1;uc009vpf.3;uc001bao.3;uc001bar.3	Homo sapiens Rho guanine nucleotide exchange factor (GEF) 10-like (ARHGEF10L)	55160	chr1	17952450;17866329;17907047;18020541;17941582;17846826;17914910;17944810	18016673;17966476;18024370;17909697	0.0387391	0.11095	-0.7105	7.79919	8.48177
PRDM4	NM_012406;BC068562	NM_012406	uc001tmp.3;uc001tmq.3	Homo sapiens PR domain containing 4 (PRDM4), mRNA	11108	chr12	108126642	108154914;108155021	8.85167e-05	0.0019171	-0.710447	11.0103	11.7538
CNKSR1	AK001900;BT006900;NR_023345;AK302056;NM_006314	NR_023345;NM_006314	uc001bln.4;uc009vsd.3;uc009vse.3;uc001blm.4;uc010oex.1	Homo sapiens connector enhancer of kinase suppressor of Ras 1 (CNKSR1)	10256	chr1	26503980;26503981	26511677;26516375	0.00379316	0.019594	-0.709613	8.13686	8.77247
FBXO36	BC022538;NM_174899;AK309702	NM_174899	uc010fxi.1;uc002vqb.3;uc002vqa.3	Homo sapiens F-box protein 36 (FBXO36), mRNA	130888	chr2	230787206	230948016;230877825	4.5514e-05	0.0013099	-0.709401	7.56374	8.28037
LENG1	NM_024316	NM_024316	uc002qdm.3	Homo sapiens leukocyte receptor cluster (LRC) member 1 (LENG1), mRNA	79165	chr19	54659378	54663446	0.000177483	0.0028381	-0.709332	6.96653	7.67777
HDAC11	NM_001136041;AL834223;AK299021;NM_024827	NM_001136041;NM_024827	uc011aux.2;uc011auy.2;uc010heb.3;uc003bxy.3	Homo sapiens histone deacetylase 11 (HDAC11)	79885	chr3	13521714;13521843;13521223	13547924	0.00046122	0.0049812	-0.70921	8.73811	9.38621
GRB7	NM_001242443;NM_001030002;NM_005310;AB008790;NM_001242442	NM_001242443;NM_001030002;NM_005310;NM_001242442	uc002hst.3;uc002hsr.3;uc002hss.3;uc021twu.1;uc010cwc.3	Homo sapiens growth factor receptor-bound protein 7 (GRB7)	2886	chr17	37898504;37895023;37894575;37894161;37896219	37903538	0.000138519	0.0024648	-0.708998	7.54971	8.27204
ZBTB12	NM_181842;CCDS4727	NM_181842	uc011hvg.1;uc011ggt.1;uc003nyd.1;uc011isw.1;uc011fiw.1;uc021yva.1	Homo sapiens zinc finger and BTB domain containing 12 (ZBTB12), mRNA		chr6_qbl_hap6;chr6;chr6_dbb_hap3;chr6_mcf_hap5	31867702;3247276;31867393;3161185;3152975	31869082;3163563;31869769;3249652;3155351	0.010481	0.040898	-0.708534	7.19152	7.92675
FBXW7	HQ873870;HQ873868;NM_001013415;BC143944;HQ873866;NM_033632;CR749305;HQ873864;HQ873869;NM_018315;NM_001257069;AK294568	NM_018315;NM_001257069;NM_001013415;NM_033632	uc011cii.2;uc021xsz.1;uc003imr.3;uc003imu.3;uc003imt.3;uc011cih.2;uc021xtb.1;uc021xsy.1;uc003ims.3;uc021xta.1;uc003imq.3;uc021xtc.1	Homo sapiens F-box and WD repeat domain containing 7, E3 ubiquitin protein ligase (FBXW7)	55294	chr4	153332454;153332311;153242409	153269958;153303664;153456185;153456393;153274110	0.000687105	0.0063756	-0.708474	8.39933	9.08413
PCDHB2	NM_018936;BC103505	NM_018936	uc003lim.1;uc003lil.3	RecName: Full=Protocadherin beta-2; Short=PCDH-beta-2; Flags: Precursor;Homo sapiens protocadherin beta 2 (PCDHB2), mRNA		chr5	140474327;140474236	140476848;140476964	0.00057409	0.0056982	-0.708319	7.76951	8.42174
C7orf26	NM_024067;BC005121	NM_024067	uc003sqo.1;uc003sqp.1	Homo sapiens chromosome 7 open reading frame 26 (C7orf26), mRNA	79034	chr7	6629914	6648355	0.000859145	0.0073525	-0.707955	8.61458	9.26699
BRD3	BC032124;NM_007371	NM_007371	uc004cew.3;uc004cex.2	Homo sapiens bromodomain containing 3 (BRD3), mRNA	8019	chr9	136895445;136901153	136933141;136933655	0.000116137	0.0022386	-0.707711	9.58631	10.3143
RP11-517P14.2:ENSG00000230555									0.0250605	0.079196	-0.707673	4.83678	5.61172
PCNXL3	NM_032223;BX640978;AK308625	NM_032223	uc001oey.2;uc001oez.2;uc009yqn.3	Homo sapiens pecanex-like 3 (Drosophila) (PCNXL3), mRNA	399909	chr11	65394323;65383782;65392597	65404910;65394250	0.0148724	0.053286	-0.706946	10.1357	10.6918
ACOX1	NM_007292;NM_004035;AK300447;NM_001185039	NM_007292;NM_004035;NM_001185039	uc010wsr.2;uc002jqe.3;uc002jqf.3;uc010wsq.2	Homo sapiens acyl-CoA oxidase 1, palmitoyl (ACOX1)		chr17	73937588	73975515	0.0001806	0.0028672	-0.70639	10.7249	11.4442
DQ583205	DQ583205		uc010vph.1	SubName: Full=Uncharacterized protein		chr16	89299633	89302402	0.00681185	0.029857	-0.706303	5.17717	6.00196
HNF4G	BC054009;NM_004133;Z49826	NM_004133	uc003yap.1;uc003yar.3;uc003yaq.3	Homo sapiens hepatocyte nuclear factor 4, gamma (HNF4G), mRNA		chr8	76320182;76452202;76320270	76459916;76479061	0.00364716	0.019047	-0.705996	8.22761	8.99531
PLXNB3	NM_005393;AK295894;AK296538;AK304705;NM_001163257;AY927551	NM_005393;NM_001163257	uc011mzc.2;uc011mzd.2;uc004fii.2;uc010nuk.2;uc011mzb.2;uc004fij.1	Homo sapiens plexin B3 (PLXNB3)		chrX	153039874;153029650	153038396;153041152;153045940;153037742	0.0162516	0.057172	-0.705681	8.15385	8.71285
ROBO3	BC008623;AK295475;NM_022370;BC086878;AK225076;AK298792	NM_022370	uc010sar.2;uc001qbd.2;uc001qbe.3;uc001qbc.3;uc010saq.2;uc001qbf.1	Homo sapiens roundabout, axon guidance receptor, homolog 3 (Drosophila) (ROBO3), mRNA		chr11	124735304;124746737;124747283	124751370;124748306;124750504	0.0120604	0.045459	-0.705439	5.44208	6.20869
DNAJC27	NM_001198559;NM_016544;AK294726;AL137731	NM_001198559;NM_016544	uc010ykn.1;uc002rfu.2;uc002rft.2;uc010eyg.2	Homo sapiens DnaJ (Hsp40) homolog, subfamily C, member 27 (DNAJC27)	51277	chr2	25166504	25194485;25194963	0.00349381	0.01855	-0.705431	6.96461	7.69204
BRPF3	NM_015695;BC143918;AK172787;BC143917;BC033652;BC143919	NM_015695	uc011dtj.2;uc010jwc.3;uc010jwb.3;uc010jwd.3;uc003olv.4;uc011dtk.2	Homo sapiens bromodomain and PHD finger containing, 3 (BRPF3), mRNA		chr6	36185693;36164549;36168073	36200567	0.000186578	0.0029196	-0.705332	10.2935	10.9607
LOC148413	NR_015434;BC068600	NR_015434	uc001afm.3;uc009vkd.3	Homo sapiens uncharacterized LOC148413 (LOC148413), non-coding RNA		chr1	1334909;1334911	1337426	0.00067667	0.006333	-0.705263	8.73739	9.47417
RNF32	NM_001184997;AK307316;BC028120;NM_001184996;NM_030936;BC015416;BT007037;AF441224	NM_001184997;NM_030936;NM_001184996	uc003wmu.3;uc003wmq.3;uc010lqm.3;uc003wmo.3;uc003wms.3;uc003wmt.3;uc003wmr.3;uc010lql.1	Homo sapiens ring finger protein 32 (RNF32)	140545	chr7	156436483;156433572;156433352;156436494;156436497;156435670;156433440	156469820;156453044;156469814;156451264	0.0343488	0.10102	-0.70491	5.02044	5.79071
KCNMB3	NM_014407;NM_171830;NR_028135;NM_171829;NM_001163677;NM_171828	NM_014407;NM_171830;NR_028135;NM_171829;NM_001163677;NM_171828	uc003fjo.3;uc003fjn.3;uc011bqc.1;uc003fjp.1;uc003fjm.3;uc003fjl.3	Homo sapiens potassium large conductance calcium-activated channel, subfamily M beta member 3 (KCNMB3)		chr3	178960596;178957536;178960553	178969403;178969645;178977679;178984838	0.00539896	0.025167	-0.704067	6.77906	7.4775
DAB2IP	AK124610;NM_138709;NM_032552	NM_032552;NM_138709	uc004bln.3;uc004blp.3;uc004blo.3	Homo sapiens DAB2 interacting protein (DAB2IP)		chr9	124530710;124329398;124505063	124547809;124544932	0.00189491	0.012269	-0.703869	8.72239	9.38357
COQ10A	NM_144576;NM_001099337;AK057014	NM_144576;NM_001099337	uc001skp.4;uc001sko.4;uc001skq.4	Homo sapiens coenzyme Q10 homolog A (S. cerevisiae) (COQ10A), nuclear gene encoding mitochondrial protein	93058	chr12	56661066;56661465;56660641	56664750	0.00134948	0.0098355	-0.703775	7.45905	8.22027
BDH2	NM_020139	NM_020139	uc003hwz.3	Homo sapiens 3-hydroxybutyrate dehydrogenase, type 2 (BDH2), mRNA	56898	chr4	103998781	104021024	0.00125477	0.0093703	-0.703745	8.26938	8.97569
PPIL6	NM_173672;BC026360;AK293674;NM_001111298	NM_173672;NM_001111298	uc010kdp.3;uc003pth.1;uc003ptg.4;uc021zdq.1	SubName: Full=PPIL6 protein;Homo sapiens peptidylprolyl isomerase (cyclophilin)-like 6 (PPIL6)		chr6	109760159;109711417	109762374;109761990	0.0269046	0.083488	-0.703559	6.12286	6.77758
DENND2D	NM_001271833;NM_024901	NM_001271833;NM_024901	uc001eal.2;uc001eak.2	Homo sapiens DENN/MADD domain containing 2D (DENND2D)	79961	chr1	111728590	111743325;111747160	0.00154664	0.010714	-0.703521	7.48338	8.23917
WRB	AK293866;AK297186;NM_004627;AK310268;AK299245;NM_001146218	NM_004627;NM_001146218	uc010goj.3;uc002yxs.3;uc002yxt.4;uc011aeo.1;uc011aep.1;uc031rvq.1	Homo sapiens tryptophan rich basic protein (WRB)	7485	chr21	40752212;40759691	40763762;40786214;40764446;40769815	0.000674391	0.0063279	-0.703354	9.22108	9.96784
OSER1-AS1	BC019858;NR_038338;NR_038337;NR_038339	NR_038338;NR_038337;NR_038339	uc002xln.3;uc002xlm.3;uc002xll.3;uc021wec.1	Homo sapiens OSER1 antisense RNA 1 (head to head) (OSER1-AS1)		chr20	42839725;42839599;42839721	42854667	0.0269928	0.083694	-0.703217	6.89128	7.54443
MAP3K10	NM_002446	NM_002446	uc002ona.3	Homo sapiens mitogen-activated protein kinase kinase kinase 10 (MAP3K10), mRNA	4294	chr19	40697650	40721482	0.0268339	0.083338	-0.702754	6.61605	7.16838
SNUPN	NM_005701;NM_001042588;AK054641;NM_001042581;AF039029	NM_005701;NM_001042588;NM_001042581	uc002bar.3;uc002bas.3;uc002bap.3;uc002baq.3;uc002ban.3	Homo sapiens snurportin 1 (SNUPN)		chr15	75890423	75914767;75918719;75918029;75918446	0.00752009	0.032148	-0.702124	7.13958	7.89317
TP53	NM_001276760;AK303277;AM076971;DQ648883;NM_001276698;NM_001276696;NM_001276697;DQ648887;NM_001276695;JQ026209;NM_001126118;NM_001276699;NM_001276761;DQ485152;AM076972;DQ648884;DQ648885	NM_001276760;NM_001126118;NM_001276699;NM_001276761;NM_001126114;NM_001276698;NM_001126116;NM_001276696;NM_001276697;NM_001276695	uc002gii.2;uc002gig.1;uc002gim.3;uc010vug.3;uc010cnj.1;uc002gio.3;uc010cne.1;uc010cnh.2;uc031qyq.1;uc002gih.3;uc010cng.2;uc010cnf.2;uc002gin.3;uc031qyp.1;uc010cni.2;uc002gij.3;uc010cnk.2	Homo sapiens tumor protein p53 (TP53)	7157	chr17	7577850;7569403;7579311;7577498;7565096;7571719	7579937;7578811;7576926;7590868;7578554	0.00228939	0.01388	-0.702119	5.65058	6.40725
SPATA6	DQ895191;NM_019073;AK301770	NM_019073	uc001crr.2;uc010omv.2;uc001crs.2	Homo sapiens spermatogenesis associated 6 (SPATA6), mRNA		chr1	48761043	48937876	0.0298466	0.090695	-0.702071	4.61513	5.21711
PELI3	NM_001243135;BC021256;NM_145065;NM_001098510;NM_001243136	NM_001243135;NM_145065;NM_001098510;NM_001243136	uc001oid.4;uc001oib.2;uc021qly.1;uc001oic.4;uc021qlx.1	Homo sapiens pellino E3 ubiquitin protein ligase family member 3 (PELI3)	246330	chr11	66234335;66233797	66242122;66244808	0.0490705	0.13309	-0.701993	7.55082	8.05668
CLSTN3	AY753302;NM_014718;CU691655	NM_014718	uc001qst.3;uc001qss.3;uc001qsr.3	Homo sapiens calsyntenin 3 (CLSTN3), mRNA	9746	chr12	7284981;7282966;7308500	7311530	0.000608315	0.0058991	-0.70173	8.54588	9.3095
DIRAS1	CCDS12092;NM_145173	NM_145173	uc021umt.1;uc002lwf.3	Homo sapiens DIRAS family, GTP-binding RAS-like 1 (DIRAS1), mRNA	148252	chr19	2717207;2714564	2721390;2717804	0.0329619	0.097817	-0.700631	4.42063	5.05689
CYP26B1	NM_019885;NM_001277742;AK294933	NM_019885;NM_001277742	uc010yra.1;uc002sih.2;uc010yrb.2	Homo sapiens cytochrome P450, family 26, subfamily B, polypeptide 1 (CYP26B1)	56603	chr2	72356366	72371544;72374991	0.00135171	0.0098447	-0.700551	7.32164	8.00239
COL4A3BP	NM_001130105;NM_031361;NM_005713;AF136450	NM_001130105;NM_031361;NM_005713	uc003kdt.3;uc003kdu.2;uc011csu.2;uc003kds.3	Homo sapiens collagen, type IV, alpha 3 (Goodpasture antigen) binding protein (COL4A3BP)	10087	chr5	74675064;74666927	74807806;74807454	7.33756e-06	0.00051581	-0.700497	9.24157	9.94212
SPRY1	NM_001258039;NM_001258038;NM_005841;CCDS3731;NM_199327	NM_001258039;NM_001258038;NM_005841;NM_199327	uc031sgy.1;uc031sgz.1;uc021xro.1;uc003ifa.4;uc003ifb.4	Homo sapiens sprouty homolog 1, antagonist of FGF signaling (Drosophila) (SPRY1)	10252	chr4	124320644;124319540;124317949;124322746	124324915;124323706	0.0101286	0.039956	-0.700198	8.25944	9.00645
ALDH3B2	AK309277;NM_000695;NM_001031615	NM_000695;NM_001031615	uc009ysa.1;uc001oms.3;uc001omr.3	Homo sapiens aldehyde dehydrogenase 3 family, member B2 (ALDH3B2)	222	chr11	67431699;67429632	67448685;67442102	0.022072	0.071833	-0.699964	4.00869	4.66448
STOM	NM_001270526;NM_004099;NM_001270527;NM_198194;NR_073037	NM_001270526;NM_004099;NM_001270527;NM_198194;NR_073037	uc004bli.4;uc004blh.4;uc031tex.1;uc031tew.1;uc011lyk.3	Homo sapiens stomatin (STOM)	2040	chr9	124101265	124132582	0.0159244	0.056212	-0.699844	5.86771	6.55746
TMPRSS2	NM_001135099;AK313338;NM_005656	NM_001135099;NM_005656	uc010gos.1;uc002yzj.3;uc010gor.3	Homo sapiens transmembrane protease, serine 2 (TMPRSS2)	7113	chr21	42839660;42836477	42903043;42880085;42879992	0.0301251	0.091382	-0.698736	5.53473	6.2639
HTR2C	NM_001256760;NM_000868;NM_001256761	NM_001256760;NM_000868;NM_001256761	uc010nqc.1;uc004epu.1;uc004epv.1	Homo sapiens 5-hydroxytryptamine (serotonin) receptor 2C, G protein-coupled (HTR2C)	3358	chrX	113818550	114144624	0.048601	0.13214	-0.698635	2.94517	3.77138
AP1G2	BX161425;AK304682;AK310451;AK307696;AK123354;FW340082;NM_003917;BC051833	NM_003917	uc010akt.3;uc001wkk.3;uc010tnp.1;uc010aks.3;uc001wkl.2;uc010tnq.1;uc001wkn.2;uc001wkp.1	Homo sapiens adaptor-related protein complex 1, gamma 2 subunit (AP1G2), mRNA		chr14	24030504;24032588;24034191;24034327;24028776	24033869;24037267;24037279;24036723	6.89972e-05	0.0016653	-0.69829	9.18971	9.88622
MED12	FN430679;NM_005120;U80742;AK302543;AF071309;AB102668	NM_005120	uc004dyy.3;uc004dyz.3;uc011mpq.1;uc004dza.3;uc022byq.1;uc010nla.3	Homo sapiens mediator complex subunit 12 (MED12), mRNA		chrX	70339863;70338405;70344825;70349529	70345563;70357793;70362304	0.0014572	0.010321	-0.698229	9.52552	10.1617
SLC4A3	AK226122;NM_005070;NM_201574;NR_048551;BC128393	NM_005070;NM_201574;NR_048551	uc010fwn.1;uc010fwm.4;uc002vmn.2;uc002vmo.4;uc002vmp.4	Homo sapiens solute carrier family 4, anion exchanger, member 3 (SLC4A3)		chr2	220496689;220492291	220506702;220502533;220496838	0.0414826	0.11691	-0.697294	8.00556	8.5198
LOC100507412	NR_038958	NR_038958	uc011mfs.2	Homo sapiens uncharacterized LOC100507412 (LOC100507412), non-coding RNA		chrUn_gl000220	97128	126696	0.00707647	0.030712	-0.697104	6.51517	7.17868
PACSIN1	NM_001199583;NM_020804	NM_001199583;NM_020804	uc003ojp.4;uc003ojo.4	Homo sapiens protein kinase C and casein kinase substrate in neurons 1 (PACSIN1)	29993	chr6	34433837;34482648	34503000	0.0132665	0.048786	-0.696734	5.12768	5.84197
VPS18	NM_020857	NM_020857	uc001zne.3	Homo sapiens vacuolar protein sorting 18 homolog (S. cerevisiae) (VPS18), mRNA	57617	chr15	41186627	41196173	0.0111345	0.042829	-0.696532	9.47471	10.058
MARCKSL1	NM_023009;NR_052852	NM_023009;NR_052852	uc001bvd.4;uc031plp.1	Homo sapiens MARCKS-like 1 (MARCKSL1)		chr1	32799429	32801840	0.000548605	0.0055072	-0.69602	11.3439	11.9904
FBXL19	NM_001271651;NR_073401;NM_001099784	NM_001271651;NR_073401;NM_001099784	uc002eab.2;uc002eaa.2;uc002dzz.1	Homo sapiens F-box and leucine-rich repeat protein 19 (FBXL19)		chr16	30935895;30934391	30960104	0.0217945	0.071124	-0.695966	9.13496	9.72441
RUNX2	AF053952;NM_001015051;NM_004348;NM_001024630	NM_001015051;NM_004348;NM_001024630	uc011dvx.2;uc003oxt.3;uc003oxs.1;uc011dvy.2	Homo sapiens runt-related transcription factor 2 (RUNX2)	860	chr6	45389913;45296053;45296059	45518819;45296521	0.00211153	0.013127	-0.695889	8.11135	8.74229
MYH15	NM_014981	NM_014981	uc003dxa.1	Homo sapiens myosin, heavy chain 15 (MYH15), mRNA	22989	chr3	108099215	108248169	0.000290894	0.0037786	-0.69579	8.08325	8.80989
EFCAB2	NR_026586;NR_026588;NM_001143943;NR_026587;NM_032328	NR_026586;NR_026588;NM_001143943;NR_026587;NM_032328	uc001ibe.2;uc001ibd.2;uc010pyo.1;uc001ibc.2;uc010pyp.1	Homo sapiens EF-hand calcium binding domain 2 (EFCAB2)	84288	chr1	245133630;245133170;245133283	245251148;245288530	0.000153336	0.0026235	-0.695116	6.66128	7.39803
DMTN	NM_001114136;CCDS47820;NM_001114139;CCDS6020;NM_001114138;NM_001114135;AK295452;CCDS47821;NM_001978;NM_001114137	NM_001114138;NM_001114136;NM_001114135;NM_001978;NM_001114139;NM_001114137	uc011kys.1;uc022asr.1;uc022asy.1;uc022ast.1;uc022asx.1;uc022asu.1;uc022asq.1;uc022asv.1;uc022ass.1;uc022asw.1	Homo sapiens dematin actin binding protein (DMTN)		chr8	21911080;21924348;21912327;21915375;21916685	21940036;21937971	0.00669448	0.029455	-0.694861	7.45371	8.11634
PIK3CA	NM_006218	NM_006218	uc003fjk.3	Homo sapiens phosphatidylinositol-4,5-bisphosphate 3-kinase, catalytic subunit alpha (PIK3CA), mRNA	5290	chr3	178866310	178952497	0.000339546	0.0041349	-0.694362	9.4513	10.1271
OBSL1	NM_001173408;AK299261;NM_015311;NM_001173431;AK023854	NM_001173408;NM_015311;NM_001173431	uc002vmh.1;uc010fwk.3;uc002vmi.3;uc010fwl.2;uc010zli.1	Homo sapiens obscurin-like 1 (OBSL1)	23363	chr2	220415449;220419871;220426437	220427396;220424219;220436268	0.02084	0.068881	-0.694314	8.87453	9.48853
AHI1	BC015019;AK024085;NM_001134830;NM_001134831;NM_017651;BC094800;NM_001134832	NM_001134830;NM_001134831;NM_017651;NM_001134832	uc003qgh.3;uc003qgg.3;uc003qgl.3;uc003qgj.3;uc003qgf.3;uc003qgi.3;uc003qgk.4	Homo sapiens Abelson helper integration site 1 (AHI1)		chr6	135605109;135708921;135639571	135769613;135763852;135818903	0.000206842	0.0031098	-0.693631	8.29458	8.98669
ZNF444	NM_018337;NM_001253792	NM_018337;NM_001253792	uc002qmm.3;uc002qmn.2	Homo sapiens zinc finger protein 444 (ZNF444)	55311	chr19	56652534	56672262	0.00574297	0.026295	-0.693567	8.3021	8.87799
SIPA1	NM_153253;NM_006747;AK303551	NM_153253;NM_006747	uc001ofd.2;uc001ofb.2;uc010rom.1	Homo sapiens signal-induced proliferation-associated 1 (SIPA1)	6494	chr11	65407342;65407591;65405577	65418391	0.00552195	0.025594	-0.693521	8.75605	9.35414
CACNB3	NM_001206917;NM_000725;AK122911;NM_001206916;AK300901;NM_001206915	NM_001206917;NM_000725;NM_001206916;NM_001206915	uc010sly.2;uc001rsk.2;uc021qxm.1;uc010slz.2;uc010slx.2;uc001rsl.2	Homo sapiens calcium channel, voltage-dependent, beta 3 subunit (CACNB3)	784	chr12	49212253;49209356;49208214	49219026;49222726	0.000596032	0.0058362	-0.693333	8.22452	8.89873
DSTYK	NM_015375;AF068286;NM_199462	NM_015375;NM_199462	uc001hbx.3;uc001hby.1;uc001hbw.3	Homo sapiens dual serine/threonine and tyrosine protein kinase (DSTYK)	25778	chr1	205129133;205111630	205143643;205180727	0.00304055	0.016833	-0.693169	9.67866	10.4794
ACTRT3	NM_032487	NM_032487	uc003ffs.2	Homo sapiens actin-related protein T3 (ACTRT3), mRNA	84517	chr3	169484710	169487683	0.000456358	0.0049538	-0.692282	7.19108	7.88316
OGFOD3	NM_024648;NM_175902;NR_033265	NM_024648;NM_175902;NR_033265	uc002ket.2;uc002keu.2;uc010dip.2	Homo sapiens 2-oxoglutarate and iron-dependent oxygenase domain containing 3 (OGFOD3)	79701	chr17	80347085	80376513	0.0443587	0.12301	-0.692114	8.80487	9.33759
ASB9	NM_001031739;NM_001168531;AY337578;NM_024087;NM_001168530	NM_001031739;NM_001168531;NM_024087;NM_001168530	uc004cwk.3;uc004cwn.2;uc004cwm.3;uc010ner.3;uc004cwl.3	Homo sapiens ankyrin repeat and SOCS box containing 9 (ASB9)	140462	chrX	15266804;15262108	15288131;15288293;15288589	9.02496e-05	0.0019389	-0.691317	8.98047	9.6326
TSC22D3	NM_004089;AX747650;NM_198057;NM_001015881;BX647854	NM_004089;NM_198057;NM_001015881	uc004enj.3;uc004eng.3;uc004eni.3;uc004enf.3;uc004enh.3	Homo sapiens TSC22 domain family, member 3 (TSC22D3)	1831	chrX	106956451	106959711;107019202;106960291;107019017	0.0035103	0.018585	-0.690954	8.80438	9.63899
TCIRG1	NM_006019;AY548967;AY708388;AF497545;AY548969;NM_006053	NM_006019;NM_006053	uc021qmm.1;uc001ond.2;uc001one.3;uc001ong.3;uc009ysd.3;uc001onf.1	Homo sapiens T-cell, immune regulator 1, ATPase, H+ transporting, lysosomal V0 subunit A3 (TCIRG1)		chr11	67806461;67810412;67815113;67807258;67817428	67811120;67818366;67816363;67810330	0.0496798	0.13442	-0.690569	8.25118	8.78125
APPBP2	NM_006380;AK307666	NM_006380	uc010ddl.1;uc002iys.1	Homo sapiens amyloid beta precursor protein (cytoplasmic tail) binding protein 2 (APPBP2), mRNA		chr17	58520519	58603580	0.000800325	0.0070077	-0.690462	10.0859	10.8284
FAM188B	NM_032222;AX746637	NM_032222	uc003tbu.3;uc003tbt.3	Homo sapiens family with sequence similarity 188, member B (FAM188B), mRNA		chr7	30811032;30897366	30932002	0.0143559	0.051911	-0.690212	6.34859	7.01929
G3BP1	BX647869;NM_005754;NM_198395;AK303580;AK130003;AK309172	NM_005754;NM_198395	uc003lun.3;uc010jhz.3;uc003lum.3;uc010jhy.1;uc003luq.3;uc011dcu.2	Homo sapiens GTPase activating protein (SH3 domain) binding protein 1 (G3BP1)		chr5	151151475;151175039	151171311;151184915	9.82699e-06	0.00061243	-0.689978	11.8255	12.5278
BC062769	BC062769		uc002utn.1	Homo sapiens cDNA FLJ13677 fis, clone PLACE1011982		chr2	197124837	197128922	0.0207473	0.068674	-0.689811	4.15908	4.88483
CAMSAP3	BC036935;NM_020902;NM_001080429	NM_020902;NM_001080429	uc002mgv.4;uc002mgw.3;uc002mgu.4	Homo sapiens calmodulin regulated spectrin-associated protein family, member 3 (CAMSAP3)	57662	chr19	7679519;7660787	7683196	0.0242859	0.077297	-0.689496	8.79747	9.37258
ATG2A	AK300925;NM_015104;BC053596	NM_015104	uc001obx.3;uc010rnt.1;uc001obw.3	Homo sapiens autophagy related 2A (ATG2A), mRNA		chr11	64662003;64681119	64684722;64670836	0.0129304	0.047894	-0.689412	9.3741	9.95739
LA16c-380H5.5:ENSG00000272079									0.0251235	0.079319	-0.689135	5.03402	5.58939
C9orf64	AX746663;NM_032307	NM_032307	uc004anb.3;uc004anc.3	Homo sapiens chromosome 9 open reading frame 64 (C9orf64), mRNA	84267	chr9	86553226	86571901;86571663	9.5659e-05	0.0020039	-0.689055	9.2633	9.96642
WDR78	NM_207014;AK127011;NM_024763;AK026782	NM_207014;NM_024763	uc009wax.3;uc001dcy.3;uc001dcx.3;uc009waw.3	Homo sapiens WD repeat domain 78 (WDR78)		chr1	67278571;67303281	67340620;67390570;67356505	0.0228201	0.073833	-0.688982	5.15044	6.0524
GJD3	BC153089;NM_152219	NM_152219	uc010cxa.1;uc010cwz.3	Homo sapiens gap junction protein, delta 3, 31.9kDa (GJD3), mRNA;SubName: Full=Uncharacterized protein		chr17	38516904;38516906	38520945	0.0117463	0.044607	-0.687775	6.27244	6.97624
CCDC71	NM_022903;CCDS2790	NM_022903	uc003cwg.4;uc021wxs.1	Homo sapiens coiled-coil domain containing 71 (CCDC71), mRNA		chr3	49199967;49200237	49201641;49203785	0.00275673	0.015718	-0.686966	8.05923	8.73742
LPAR6	BC039373;NM_005767;NM_001162498;NM_001162497	NM_005767;NM_001162498;NM_001162497	uc001vcc.1;uc001vce.3;uc001vcf.3;uc010acu.3	Homo sapiens lysophosphatidic acid receptor 6 (LPAR6)		chr13	48963706;48985181	49001043;48987653;49018840	0.00343779	0.018337	-0.686951	6.67584	7.33357
SFT2D1	NM_145169	NM_145169	uc003qux.3	Homo sapiens SFT2 domain containing 1 (SFT2D1), mRNA	113402	chr6	166733516	166755991	0.00177759	0.011764	-0.686761	8.87905	9.66343
CISH	NM_145071;NM_013324	NM_145071;NM_013324	uc010hlq.3;uc003dax.3	Homo sapiens cytokine inducible SH2-containing protein (CISH)	1154	chr3	50643884	50649262	0.00678364	0.02978	-0.686548	6.40565	7.09365
KEAP1	BC014118;NM_203500;NM_012289	NM_203500;NM_012289	uc002mor.1;uc002moq.1;uc002mop.1	Homo sapiens kelch-like ECH-associated protein 1 (KEAP1)	9817	chr19	10596795	10614054;10613481;10602938	0.000404023	0.0046084	-0.685717	11.0938	11.7504
LOC100130093	NR_024485;NR_024486	NR_024485;NR_024486	uc001hqy.4;uc001hqx.4	Homo sapiens uncharacterized LOC100130093 (LOC100130093)	116841	chr1	227916239	227922055	0.0390899	0.11172	-0.685481	3.92153	4.78532
CREBRF	AK297424;NM_001168394;NM_153607;NM_001168393	NM_001168394;NM_153607;NM_001168393	uc003mcg.3;uc003mcf.3;uc011dfd.1;uc003mch.3	Homo sapiens CREB3 regulatory factor (CREBRF)		chr5	172483354;172484396	172566291;172519333;172561050	0.0285548	0.087627	-0.685433	7.60164	8.30393
FAM76A	NM_001143913;NM_001143915;NM_001143914;NM_152660;AK310165;NM_001143912	NM_001143913;NM_001143915;NM_001143914;NM_152660;NM_001143912	uc001boq.3;uc001bos.3;uc010ofm.2;uc009vtb.3;uc001bot.3;uc001bor.3	Homo sapiens family with sequence similarity 76, member A (FAM76A)	199870	chr1	28052489	28086275;28089423	0.00249183	0.014634	-0.685306	6.58618	7.35854
THNSL2	AK289486;AK095303;NM_001244678;NM_001244676;BC050699;NM_018271	NM_001244678;NM_001244676;NM_018271	uc010fhe.3;uc021vkr.1;uc002ssw.4;uc021vkq.1;uc002ssy.4;uc002sta.4	Homo sapiens threonine synthase-like 2 (S. cerevisiae) (THNSL2)	55258	chr2	88469813;88472657;88470978	88486156;88476660	0.00773311	0.032782	-0.684945	5.91592	6.58834
DLX3	NM_005220	NM_005220	uc002ipy.3	Homo sapiens distal-less homeobox 3 (DLX3), mRNA	1747	chr17	48067368	48072588	0.0350004	0.10254	-0.68494	6.09762	6.66005
RP1-276N6.2:ENSG00000230234									0.0461801	0.12684	-0.684926	0.788103	1.9483
CTC-273B12.10:ENSG00000269814									0.0461801	0.12684	-0.684926	0.788103	1.9483
MAGEF1	NM_022149	NM_022149	uc003fpa.3	Homo sapiens melanoma antigen family F, 1 (MAGEF1), mRNA	64110	chr3	184428154	184429836	0.000405561	0.0046166	-0.684119	9.79829	10.4433
CCDC130	AK293927;NM_030818	NM_030818	uc010xnf.2;uc002mxc.1	Homo sapiens coiled-coil domain containing 130 (CCDC130), mRNA	81576	chr19	13858752;13842573	13874106;13869932	0.00662083	0.029239	-0.68354	7.93507	8.5362
ABTB1	AF447886;NM_172027;AK130594;NM_032548;NR_033429	NM_172027;NM_032548	uc003ejr.3;uc010hsm.3;uc003ejt.3;uc003ejs.3;uc003eju.3	Homo sapiens ankyrin repeat and BTB (POZ) domain containing 1 (ABTB1)		chr3	127395809;127391780;127392952	127399769	0.0185632	0.063282	-0.683457	6.28882	6.83266
C5orf15	NM_020199	NM_020199	uc003kyo.3	Homo sapiens chromosome 5 open reading frame 15 (C5orf15), mRNA	56951	chr5	133291197	133304406	5.28836e-05	0.0014257	-0.683203	9.99659	10.6727
TNFSF9	NM_003811	NM_003811	uc002mfh.2	Homo sapiens tumor necrosis factor (ligand) superfamily, member 9 (TNFSF9), mRNA	8744	chr19	6531009	6535939	0.00308316	0.017007	-0.682613	6.24139	6.86855
WDFY1	NM_020830	NM_020830	uc002vnq.3	Homo sapiens WD repeat and FYVE domain containing 1 (WDFY1), mRNA	57590	chr2	224740064	224810052	1.14159e-05	0.00064754	-0.682035	9.94072	10.6343
ZNF19	AK292260;AK055567;NM_006961;AK057330	NM_006961	uc002fam.1;uc010cgc.1;uc002fak.1;uc002fal.1	Homo sapiens zinc finger protein 19 (ZNF19), mRNA	7567	chr16	71507975	71523254;71523217;71518651	0.0226602	0.0734	-0.681718	5.30956	6.20642
PXK	AB209688;AY437879;AY847222;NM_017771;AY847221;DQ124708;AK295542;AK131385;AY847220	NM_017771	uc003dkb.1;uc003dkd.1;uc003dkc.1;uc010hnj.1;uc003djz.1;uc003dka.1;uc011bfe.1;uc003djx.1;uc010hnk.1	Homo sapiens PX domain containing serine/threonine kinase (PXK), mRNA		chr3	58318616;58368240	58406687;58410878	0.00119635	0.0091018	-0.681687	8.41768	9.02532
TTC7A	BC082965;BC111487;BC047709;AB032966;NM_020458;BC114365;BC035708;AK056464	NM_020458	uc002rvq.3;uc010fbb.3;uc002rvo.3;uc002rvr.3;uc010fbc.3;uc002rvm.3;uc002rvn.1;uc002rvp.3	Homo sapiens tetratricopeptide repeat domain 7A (TTC7A), mRNA		chr2	47177501;47221369;47143295;47205878;47168312	47303275;47277185	0.00259867	0.015059	-0.681445	9.28955	9.90856
ADCY6	AK294446;NM_015270;NM_020983;BC064923	NM_015270;NM_020983	uc001rsh.4;uc010slw.1;uc001rsi.4;uc001rsj.4	Homo sapiens adenylate cyclase 6 (ADCY6)		chr12	49164548;49159974	49168561;49182820;49177877	1.24479e-06	0.00029856	-0.681122	10.0503	10.7278
ARTN	NM_057090;HI544298;NM_057091;HI544300;NM_001136215	NM_057090;NM_057091;NM_001136215	uc001ckv.3;uc001cks.3;uc001ckt.3;uc001ckw.3;uc001cku.3	Homo sapiens artemin (ARTN)	9048	chr1	44401030;44398991;44401653	44402912	0.00723925	0.031253	-0.680877	7.05874	7.68662
AK024248	AK024248		uc003icc.1	Homo sapiens cDNA FLJ14186 fis, clone NT2RP2005726		chr4	119512927	119554881	0.00861872	0.035435	-0.680131	6.71387	7.38476
TJAP1	NM_001146019;NM_001146020;AK307483;NM_001146018;AK123398;NR_027394;NM_001146016;AK127338;NM_080604;AL117398;NM_001146017	NM_001146019;NM_001146020;NM_001146018;NM_001146016;NM_080604;NM_001146017	uc003ovg.2;uc003ovi.2;uc010jyq.2;uc011dvh.1;uc003ovc.2;uc011dvj.3;uc003ovd.2;uc003ove.2;uc011dvi.1;uc003ovf.2;uc010jyp.2	Homo sapiens tight junction associated protein 1 (peripheral) (TJAP1)		chr6	43457214;43445260;43469263;43469785;43457321	43474292;43471246;43474294	0.000713362	0.0065517	-0.679984	9.60587	10.2237
GCHFR	BC143904;NM_005258	NM_005258	uc010ucr.1;uc001zmr.1	Homo sapiens GTP cyclohydrolase I feedback regulator (GCHFR), mRNA	2644	chr15	41056284	41059911	0.00490677	0.023514	-0.67959	7.36291	8.01557
QRICH2	BC131559;NM_032134	NM_032134	uc002jrd.1;uc010dgw.1	Homo sapiens glutamine rich 2 (QRICH2), mRNA	84074	chr17	74270129	74303761	0.0202094	0.067395	-0.679465	5.02973	5.70466
ACP2	AK300911;AK308512;NM_001610;AK298439;AK301860;NM_001131064;AK298122;AK303894;AK311431	NM_001610;NM_001131064	uc009ylj.3;uc010rhg.2;uc010rhi.1;uc010rhj.1;uc010rhh.2;uc009ylk.2;uc010rhe.2;uc010rhf.2;uc001nei.3	Homo sapiens acid phosphatase 2, lysosomal (ACP2)	53	chr11	47267069;47260852;47264273	47270457;47270179	0.000233397	0.0033471	-0.679405	8.3488	9.02051
CMTM3	NR_037613;NM_144601;NR_037619;NM_181553	NM_144601;NR_037619;NM_181553	uc002epx.3;uc002epy.3;uc002epu.3;uc002epv.3	Homo sapiens CKLF-like MARVEL transmembrane domain containing 3 (CMTM3)		chr16	66638633;66637934;66638227;66638566	66647795	0.00028435	0.0037182	-0.679244	8.57342	9.29269
TMEM234	BC038842;BC001256;NM_019118;AY358586;AK295232	NM_019118	uc009vub.1;uc001buq.4;uc010oha.2;uc001bup.3;uc001buo.3	Homo sapiens transmembrane protein 234 (TMEM234), mRNA		chr1	32681273;32681696;32681797;32680077	32687926	0.00933665	0.03767	-0.678717	6.69458	7.34957
SERPINH1	AK309905;NM_001235;NM_001207014;AK094047;AK122936	NM_001235;NM_001207014	uc001ows.3;uc001owr.3;uc009yuf.3;uc001owt.3;uc009yug.3	Homo sapiens serpin peptidase inhibitor, clade H (heat shock protein 47), member 1, (collagen binding protein 1) (SERPINH1)	871	chr11	75273414;75278826;75273100	75280475;75283849	2.173e-05	0.0008931	-0.678514	10.65	11.3126
C16orf52	BC053950;NM_001164579	NM_001164579	uc002dkd.2;uc002dkb.2	Homo sapiens chromosome 16 open reading frame 52 (C16orf52), mRNA		chr16	22019455	22095972;22098852	0.00199413	0.012655	-0.678116	8.81809	9.55488
ZDHHC1	NM_013304	NM_013304	uc010vjm.2	Homo sapiens zinc finger, DHHC-type containing 1 (ZDHHC1), mRNA	29800	chr16	67428321	67450339	0.0435028	0.12125	-0.678026	5.78665	6.43385
PPP2R3B	BC009032;AK293506;NM_013239	NM_013239	uc004fos.3;uc004cpf.3;uc004fot.3;uc011mha.2;uc004cpg.3;uc011nah.2	Homo sapiens protein phosphatase 2, regulatory subunit B'', beta (PPP2R3B), mRNA		chrY	255630;244667	297690;252254	0.0108004	0.041885	-0.677346	7.50082	8.14358
PEPD	AK057538;NM_000285;NM_001166056;NM_001166057	NM_000285;NM_001166056;NM_001166057	uc002nuq.4;uc002nur.4;uc010xrr.2;uc010xrs.2	Homo sapiens peptidase D (PEPD)	5184	chr19	33877854	33879759;34012799	0.000593462	0.0058235	-0.677295	9.3515	9.99497
HR	NM_005144;AK308839;NM_018411	NM_005144;NM_018411	uc003xas.3;uc003xat.3;uc010lts.2	Homo sapiens hair growth associated (HR)	55806	chr8	21985598;21971931	21988565	0.0051905	0.024487	-0.677123	7.33741	8.08082
ZNF786	BC109245;NM_152411;AK297472	NM_152411	uc003wfh.2;uc003wfi.2;uc011kuk.1	Homo sapiens zinc finger protein 786 (ZNF786), mRNA		chr7	148766732	148787869	0.000429408	0.0047839	-0.677047	7.46042	8.10013
CRIP1	NM_001311	NM_001311	uc001yri.4	Homo sapiens cysteine-rich protein 1 (intestinal) (CRIP1), mRNA	1396	chr14	105953256	105955124	0.00625498	0.027999	-0.676995	8.94779	9.56017
TMEM254-AS1	NR_027428;NR_027431;NR_027432;NR_027430;NR_027429	NR_027428;NR_027431;NR_027432;NR_027430;NR_027429	uc001kbj.4;uc009xsk.3;uc009xsm.3;uc009xsl.3;uc001kbi.4	Homo sapiens TMEM254 antisense RNA 1 (TMEM254-AS1)	219347	chr10	81805988	81838949	0.000260036	0.0035256	-0.676953	7.9241	8.59399
PSPH	Y10275;BX537439;NM_004577;AK054677	NM_004577	uc003trh.3;uc003trk.1;uc003trj.3;uc003tri.3	Homo sapiens phosphoserine phosphatase (PSPH), mRNA		chr7	56109312;56078743	56119268;56184090	8.36616e-05	0.0018551	-0.676531	10.0096	10.6748
HHLA3	NM_001036646;NR_027404;NM_001036645;NM_001031693	NM_001036646;NR_027404;NM_001036645;NM_001031693	uc010oqp.2;uc001dfc.3;uc001dfb.3;uc001dfa.3	Homo sapiens HERV-H LTR-associating 3 (HHLA3)	11147	chr1	70820492	70833705	0.00340389	0.018213	-0.676418	6.08855	6.85871
EFNA4	NM_182690;NM_182689;NM_005227	NM_182690;NM_182689;NM_005227	uc001fhc.3;uc001fhe.3;uc001fhd.3	Homo sapiens ephrin-A4 (EFNA4)	1945	chr1	155036212	155042029	0.000165572	0.0027279	-0.676389	8.5102	9.19561
ENOX2	NM_006375;NM_182314;AK000353;BC019254	NM_006375;NM_182314	uc004evv.3;uc004evy.3;uc004evw.3;uc004evx.3	Homo sapiens ecto-NOX disulfide-thiol exchanger 2 (ENOX2)		chrX	129757356	130037208;129813722	0.000431616	0.0047906	-0.676097	8.4896	9.17228
D28408	D28408		uc021rjg.1	Homo sapiens mRNA for translationally controlled tumor protein, 5'UTR region		chr13	45915198	45915318	0.0196699	0.066039	-0.676041	6.32046	6.90068
DTX2	NM_001102594;BC013192;NM_020892;BC064535;NM_001102596;DQ082730;AK293226;AK026252;NM_001102595	NM_001102596;NM_001102594;NM_020892;NM_001102595	uc003ufn.4;uc003uff.4;uc003ufk.4;uc003ufh.4;uc003ufj.4;uc003ufm.4;uc011kgk.1;uc003ufg.4;uc003ufl.1	Homo sapiens deltex homolog 2 (Drosophila) (DTX2)	113878	chr7	76090971;76109737;76129118;76126653;76131307;76121312	76131773;76135305;76135312	0.016707	0.058366	-0.675242	8.35224	8.89911
FAM120C	NM_198456;NM_017848;BC144081	NM_198456;NM_017848	uc004dsz.4;uc004dta.2;uc011moh.2	Homo sapiens family with sequence similarity 120C (FAM120C)	54954	chrX	54200221;54094756	54209714	0.000257482	0.0035021	-0.675112	7.68792	8.32693
PLK3	NM_004073	NM_004073	uc001cmn.3	Homo sapiens polo-like kinase 3 (PLK3), mRNA	1263	chr1	45266035	45271667	0.0009844	0.0080248	-0.674797	7.57657	8.26126
ZNF425	NM_001001661	NM_001001661	uc003wfj.3	Homo sapiens zinc finger protein 425 (ZNF425), mRNA	155054	chr7	148799877	148823438	0.00180154	0.01185	-0.67475	6.59821	7.34845
CNTRL	AX746527;AK093457;AK097636;AF083322;BC002932;BX640927;NM_007018;BC089415	NM_007018	uc010mvo.1;uc004bkz.1;uc004bky.1;uc004bkx.1;uc010mvp.1;uc004bkw.2;uc004bla.1;uc004blb.1	Homo sapiens centriolin (CNTRL), mRNA	11064	chr9	123919747;123874736;123837241;123914320;123906180;123884078;123850573	123922580;123876002;123912934;123939886;123903894;123920158	4.53749e-05	0.0013097	-0.674749	8.98602	9.64831
CAPG	AK309290;NM_001256140;NM_001256139;NM_001747	NM_001256140;NM_001256139;NM_001747	uc002spm.2;uc010fgj.1;uc010fgi.2;uc002spl.2	Homo sapiens capping protein (actin filament), gelsolin-like (CAPG)	822	chr2	85622434;85621870	85628806;85641197;85637820	0.000174179	0.0028065	-0.674584	9.64402	10.3453
BBS2	NM_031885;AK309068	NM_031885	uc010ccg.2;uc002ejd.2	Homo sapiens Bardet-Biedl syndrome 2 (BBS2), mRNA		chr16	56518258;56532348	56554008	6.35632e-06	0.00048718	-0.674337	9.698	10.3973
TUBE1	NM_016262	NM_016262	uc003pvq.3	Homo sapiens tubulin, epsilon 1 (TUBE1), mRNA	51175	chr6	112391859	112408751	0.00242351	0.014389	-0.674323	8.2514	8.94964
ACACB	NM_001093;AY382667;BC028417;AK302469;AK302502	NM_001093	uc001tod.3;uc010sxl.1;uc001tob.3;uc010sxm.2;uc001toc.3	Homo sapiens acetyl-CoA carboxylase beta (ACACB), mRNA		chr12	109554399;109577201;109666575	109702191;109706030	0.0016218	0.011069	-0.673908	7.71329	8.32011
ADPRHL1	NM_138430;NM_199162	NM_138430;NM_199162	uc001vtq.1;uc001vtp.1	Homo sapiens ADP-ribosylhydrolase like 1 (ADPRHL1)		chr13	114076259	114107839;114103457	0.000113113	0.0022059	-0.673416	7.41674	8.04683
IFI27L2	NM_032036	NM_032036	uc001ycq.3	Homo sapiens interferon, alpha-inducible protein 27-like 2 (IFI27L2), mRNA	83982	chr14	94594117	94595957	0.0016832	0.011385	-0.672985	5.79179	6.51222
RHPN2	AK126506;NM_033103;AK300775	NM_033103	uc002nuf.3;uc002nue.3;uc010xro.2	Homo sapiens rhophilin, Rho GTPase binding protein 2 (RHPN2), mRNA		chr19	33469497	33518177;33555824	0.000111012	0.0021749	-0.672592	9.58589	10.2429
C16orf45	NM_033201;NM_001142469	NM_033201;NM_001142469	uc002ddp.3;uc002ddo.3	Homo sapiens chromosome 16 open reading frame 45 (C16orf45)	89927	chr16	15528324;15596122	15682116	0.0123759	0.04642	-0.672304	5.76959	6.47786
PTPN13	NM_080685;NM_080684;BX647553;NM_080683;NM_006264	NM_080685;NM_080684;NM_080683;NM_006264	uc003hpy.3;uc003hpz.3;uc003hqa.3;uc003hqc.1;uc003hqb.3	Homo sapiens protein tyrosine phosphatase, non-receptor type 13 (APO-1/CD95 (Fas)-associated phosphatase) (PTPN13)	5783	chr4	87689666;87515467	87726522;87736328	0.000368604	0.0043696	-0.670716	9.09601	9.78335
RAC3	NM_005052	NM_005052	uc002kdf.3	Homo sapiens ras-related C3 botulinum toxin substrate 3 (rho family, small GTP binding protein Rac3) (RAC3), mRNA	5881	chr17	79989531	79992080	0.00710235	0.030799	-0.670152	7.45818	8.01404
ICA1	U38260;BC005922;NM_001136020;NM_001276478;EU416199;NM_004968;U26592;NM_022307	NM_001136020;NM_001276478;NM_004968;NM_022307	uc003srq.4;uc003srs.2;uc003srn.5;uc003srr.4;uc003srm.3;uc010kts.4;uc010ktr.3;uc003sro.5	Homo sapiens islet cell autoantigen 1, 69kDa (ICA1)	3382	chr7	8152814;8196585	8302242;8301911;8275570;8301682	0.000679037	0.0063396	-0.66946	7.80131	8.45874
LLGL1	NM_004140	NM_004140	uc002gsp.3	Homo sapiens lethal giant larvae homolog 1 (Drosophila) (LLGL1), mRNA	3996	chr17	18128935	18148188	0.0175106	0.060485	-0.669296	9.90778	10.5034
TRIM45	NM_025188;NM_001145635	NM_025188;NM_001145635	uc009whe.2;uc001egz.2	Homo sapiens tripartite motif containing 45 (TRIM45)	80263	chr1	117653676	117664411	0.000982046	0.0080172	-0.669145	6.93204	7.66018
FBXW4	NM_022039	NM_022039	uc001kto.3	Homo sapiens F-box and WD repeat domain containing 4 (FBXW4), mRNA	6468	chr10	103370420	103454743	0.0139877	0.050864	-0.668337	8.11941	8.81829
ZNF48	NM_001214906;NM_001214909;NM_152652;NM_001214907	NM_001214906;NM_001214909;NM_152652;NM_001214907	uc021tgk.1;uc002dya.2;uc021tgj.1;uc021tgi.1	Homo sapiens zinc finger protein 48 (ZNF48)	197407	chr16	30406432;30406739;30389632	30411429	0.00113882	0.0088292	-0.66833	7.91029	8.58622
SOGA1	NM_199181;NM_080627;BC113433	NM_199181;NM_080627	uc021wcx.1;uc002xgd.1;uc021wcy.1	RecName: Full=Protein SOGA1; AltName: Full=SOGA family member 1; AltName: Full=Suppressor of glucose by autophagy; AltName: Full=Suppressor of glucose, autophagy-associated protein 1; Contains: RecName: Full=N-terminal form; Contains: RecName: Full=C-terminal 80 kDa form; Short=80-kDa SOGA fragment;Homo sapiens suppressor of glucose, autophagy associated 1 (SOGA1)		chr20	35405844;35419761;35412177	35488276;35492087;35423278	0.00116204	0.0089276	-0.668279	9.5348	10.1455
TUBB2B	NM_178012	NM_178012	uc003mvg.3	Homo sapiens tubulin, beta 2B class IIb (TUBB2B), mRNA	347733	chr6	3224494	3227968	0.00988323	0.039253	-0.667615	6.33344	6.94182
RP11-513G11.4:ENSG00000225742									0.0352338	0.10298	-0.666816	1.61318	2.63654
C6orf163	NM_001010868	NM_001010868	uc021zcl.1	Homo sapiens chromosome 6 open reading frame 163 (C6orf163), mRNA	206412	chr6	88054570	88075181	0.0324789	0.096763	-0.666488	1.18592	2.14843
ARHGAP33	NM_052948;NM_001172630;BC128586;AL137579;AY044864	NM_052948;NM_001172630	uc002obt.2;uc002obs.2;uc002obv.1;uc010eek.2;uc002obr.2	Homo sapiens Rho GTPase activating protein 33 (ARHGAP33)	115703	chr19	36273498;36266416;36268486	36277974;36270893;36279724	0.0256997	0.080765	-0.666269	5.33438	6.02193
RAB2B	AK307349;NM_032846;NM_001163380;NR_028074	NM_032846;NM_001163380;NR_028074	uc010tls.2;uc010tlt.2;uc001wax.3;uc010ain.4	Homo sapiens RAB2B, member RAS oncogene family (RAB2B)		chr14	21927178	21944832;21945132	0.00274694	0.015678	-0.665885	8.18711	8.83752
MEGF8	BC033228;NM_001410;NM_001271938	NM_001410;NM_001271938	uc002otm.5;uc002otn.4;uc002otl.4	Homo sapiens multiple EGF-like-domains 8 (MEGF8)		chr19	42829760;42873682	42882921	0.000810597	0.0070618	-0.665646	8.40234	9.06365
GSDMD	AK303615;NM_024736;AF318341;NM_001166237;AK096216	NM_024736;NM_001166237	uc003yyg.3;uc003yyi.3;uc003yyh.3;uc003yyf.3;uc010mfe.3	Homo sapiens gasdermin D (GSDMD)	79792	chr8	144640082;144640476;144635556	144645231;144643593	0.011969	0.045197	-0.665451	10.3399	10.969
KIF27	NM_017576;NM_001271927;NM_001271928	NM_017576;NM_001271927;NM_001271928	uc010mpw.4;uc010mpx.4;uc004ana.4	Homo sapiens kinesin family member 27 (KIF27)		chr9	86451614	86536380	0.000762242	0.0068325	-0.6654	7.48799	8.2319
AC097721.2:ENSG00000228043									0.018644	0.063462	-0.665365	3.82402	4.35541
HSPB1	NM_001540;AK311446	NM_001540	uc003uew.3;uc010ldj.2	Homo sapiens heat shock 27kDa protein 1 (HSPB1), mRNA		chr7	75932893;75931874	75933614	0.0408539	0.1155	-0.664102	11.538	12.089
SPRR2D	CCDS30864;NM_006945	NM_006945	uc021ozq.1;uc001fbb.2	Homo sapiens small proline-rich protein 2D (SPRR2D), mRNA	6703	chr1	153012200;153012603	153012822;153013594	0.025497	0.080229	-0.664058	5.65726	6.4199
HES2	BC012091;NM_019089	NM_019089	uc001amx.3;uc001amw.3	Homo sapiens hairy and enhancer of split 2 (Drosophila) (HES2), mRNA		chr1	6475293;6472497	6479979;6484730	0.00449239	0.022111	-0.664028	7.48939	8.08473
DNMT3A	NM_022552;NM_175629;NM_175630;NM_153759;AB208833	NM_022552;NM_175629;NM_175630;NM_153759	uc002rgc.4;uc010eyi.4;uc002rgd.4;uc002rgf.3;uc002rgb.4	Homo sapiens DNA (cytosine-5-)-methyltransferase 3 alpha (DNMT3A)	1788	chr2	25455829;25504320	25565459;25564784;25475184	0.000464916	0.0049995	-0.662771	8.10942	8.82998
SFXN5	AK295637;AK314770;AK308863;AK294751;AL833454;AK307116;BC013233;AK309091;NM_144579	NM_144579	uc002sip.3;uc002sio.3;uc031roh.1;uc010fer.3;uc002siq.3;uc010fet.3;uc010feq.3;uc010fes.3;uc010yrc.2	Homo sapiens sideroflexin 5 (SFXN5), nuclear gene encoding mitochondrial protein, mRNA		chr2	73223653;73169164	73215477;73298965;73208363;73286306	0.00375907	0.01948	-0.662596	8.10332	8.7354
TAF6	NM_001190415;NM_005641;U31659;AK097781;NM_139315;NR_033792	NM_001190415;NM_005641;NM_139315	uc003utm.3;uc003utk.3;uc003uth.3;uc003uti.3;uc003utg.3;uc011kji.2	Homo sapiens TAF6 RNA polymerase II, TATA box binding protein (TBP)-associated factor, 80kDa (TAF6)	6878	chr7	99704692	99717021;99712140;99716995;99717481;99711577	0.0118634	0.044917	-0.661685	10.4081	10.9613
TP53INP1	NM_033285;NM_001135733	NM_033285;NM_001135733	uc003yhh.3;uc003yhg.3	Homo sapiens tumor protein p53 inducible nuclear protein 1 (TP53INP1)	94241	chr8	95938199	95961615	0.000315449	0.0039553	-0.660935	8.4999	9.16434
LINC00638	NR_024396	NR_024396	uc001ypq.4	Homo sapiens long intergenic non-protein coding RNA 638 (LINC00638), non-coding RNA		chr14	105287537	105290055	0.00895747	0.036484	-0.660361	4.95496	5.61385
CEP19	NM_032898	NM_032898	uc011btw.2	Homo sapiens centrosomal protein 19kDa (CEP19), mRNA	84984	chr3	196433147	196439123	0.0172117	0.059688	-0.659972	7.03084	7.67117
TECPR1	AK057048;NM_015395	NM_015395	uc003upg.4;uc003uph.2	Homo sapiens tectonin beta-propeller repeat containing 1 (TECPR1), mRNA		chr7	97844754;97855903	97881563	0.044718	0.1237	-0.659663	8.26471	8.80439
ZC3H4	AK125279;NM_015168	NM_015168	uc002pgb.2;uc002pga.4	Homo sapiens zinc finger CCCH-type containing 4 (ZC3H4), mRNA		chr19	47567446;47568115	47615486;47617009	0.00409731	0.020707	-0.659491	8.86763	9.47248
MAPRE3	NM_012326;AK302950	NM_012326	uc010yld.2;uc002rhw.3	Homo sapiens microtubule-associated protein, RP/EB family, member 3 (MAPRE3), mRNA		chr2	27237632;27193524	27250087;27246846	0.000382287	0.0044545	-0.659215	8.36462	9.02728
SPTB	AF465439;AB209415;NM_000347;NM_001024858;J05500	NM_001024858;NM_000347	uc001xhu.3;uc001xht.3;uc001xhr.3;uc001xhs.3;uc010aqi.3	Homo sapiens spectrin, beta, erythrocytic (SPTB)		chr14	65213000;65233116	65346601;65249271;65289863	0.0489932	0.13294	-0.65919	5.10582	6.14001
MDM1	NM_001205028;BC034945;NM_020128;NM_017440;NM_001205029	NM_001205028;NM_020128;NM_017440;NM_001205029	uc001stz.2;uc010stc.1;uc009zqv.1;uc001sua.4;uc010std.2	Homo sapiens Mdm1 nuclear protein homolog (mouse) (MDM1)	56890	chr12	68688345;68718784	68726161	0.000249036	0.0034508	-0.659074	8.45415	9.09946
HPS1	BC002514;NM_000195;AK295821;AL833734;NM_182639	NM_000195;NM_182639	uc009xwb.3;uc010qph.1;uc001kpl.3;uc010qpg.2;uc021pwv.1	Homo sapiens Hermansky-Pudlak syndrome 1 (HPS1)		chr10	100188902;100175954;100186815;100183359	100206704;100185742	0.00178907	0.011789	-0.658917	8.2994	9.05075
DNAJC22	AK055747;NM_024902	NM_024902	uc001rua.3;uc001rub.3	Homo sapiens DnaJ (Hsp40) homolog, subfamily C, member 22 (DNAJC22), mRNA	79962	chr12	49741040	49745685	0.0029991	0.016656	-0.658875	7.72857	8.31537
RARG	NM_001243732;NM_001243730;NM_001042728;NM_001243731;NM_000966;AK301057;M24857	NM_001243732;NM_001243730;NM_001042728;NM_001243731;NM_000966	uc001sce.3;uc010sob.2;uc001scf.3;uc001scg.3;uc010soc.2;uc010sod.2;uc001scd.3	Homo sapiens retinoic acid receptor, gamma (RARG)	5916	chr12	53604349;53607020	53626040;53614197	0.00145683	0.010321	-0.65887	10.1853	10.7649
DOK4	NM_018110;AK315426	NM_018110	uc010cdb.3;uc002elv.4	Homo sapiens docking protein 4 (DOK4), mRNA	55715	chr16	57505869	57513679;57520385	0.000715515	0.0065565	-0.658545	7.73499	8.47255
ASAP2	NM_001135191;NM_003887	NM_001135191;NM_003887	uc002qzi.2;uc002qzh.2	Homo sapiens ArfGAP with SH3 domain, ankyrin repeat and PH domain 2 (ASAP2)	8853	chr2	9346893	9545812	5.79197e-05	0.0015054	-0.658376	10.5513	11.2021
TUBG2	NM_016437;BC052283	NM_016437	uc010wgr.2;uc002iap.3	Homo sapiens tubulin, gamma 2 (TUBG2), mRNA		chr17	40811265;40811324	40819024	0.0130988	0.048361	-0.657724	6.38694	7.06387
EPC2	NM_015630	NM_015630	uc010zbt.2	Homo sapiens enhancer of polycomb homolog 2 (Drosophila) (EPC2), mRNA	26122	chr2	149402559	149545136	0.00058537	0.0057765	-0.6577	9.36534	10.0061
HIC2	NM_015094;CR456377	NM_015094	uc002zus.4;uc002zur.4	Homo sapiens hypermethylated in cancer 2 (HIC2), mRNA	23119	chr22	21771692;21796748	21805750	0.000485779	0.0051264	-0.657464	7.50125	8.14999
DMAP1	AK300372;NM_001034023;AK300217;AK298793;NM_019100;NM_001034024;AK293598;AK300442	NM_001034023;NM_019100;NM_001034024	uc010okt.1;uc001clr.1;uc001cls.1;uc010oks.1;uc010oku.1;uc001clq.1;uc010okr.1;uc010okq.1	Homo sapiens DNA methyltransferase 1 associated protein 1 (DMAP1)		chr1	44679124	44686351;44681197;44684427;44681440	0.00236012	0.014137	-0.657402	8.14235	8.79312
KLHDC9	NM_001007255;NM_152366;NR_033386;NR_033385;AX748022	NM_001007255;NM_152366;NR_033386	uc001fxs.3;uc001fxq.3;uc021pbt.1;uc001fxr.3;uc021pbu.1	Homo sapiens kelch domain containing 9 (KLHDC9);RecName: Full=Kelch domain-containing protein 9; AltName: Full=Kelch/ankyrin repeat-containing cyclin A1-interacting protein	126823	chr1	161068180;161068162;161068150	161070138;161070136	0.0198309	0.066446	-0.657306	3.93437	4.76994
RGPD6	NM_001123363;NM_032260	NM_001123363;NM_032260	uc021vly.1;uc021vmh.1;uc002tfc.3	Homo sapiens RANBP2-like and GRIP domain containing 6 (RGPD6)	84220	chr2	111271378;110550334	111336309;110590596	0.00948515	0.038134	-0.657038	9.28371	9.94877
SBF1	BC056915;NM_002972;AK057985;U93181	NM_002972	uc003ble.3;uc011arx.2;uc003blh.3;uc003bli.2	Homo sapiens SET binding factor 1 (SBF1), mRNA		chr22	50899587;50883430	50904911;50893838;50913464	0.0294512	0.089742	-0.656688	10.4813	10.9972
GPR1	NM_001261455;NM_001261453;NM_001098199;NM_005279;NM_001261452;NM_001261454;CCDS2368	NM_001261455;NM_001261453;NM_001098199;NM_005279;NM_001261452;NM_001261454	uc031rqv.1;uc031rqw.1;uc010fuf.3;uc031rqu.1;uc010fue.3;uc021vvl.1;uc002vbl.4	Homo sapiens G protein-coupled receptor 1 (GPR1)		chr2	207040041;207040903	207082771;207041971;207078352	0.00579026	0.026426	-0.656686	5.98332	6.75076
CBX8	NM_020649	NM_020649	uc002jxd.2	Homo sapiens chromobox homolog 8 (CBX8), mRNA	57332	chr17	77768175	77770915	0.0350072	0.10254	-0.65632	7.69776	8.23626
CROT	NM_021151;NM_001143935;NM_001243745	NM_021151;NM_001143935;NM_001243745	uc003uis.3;uc003uit.3;uc003uiu.3	Homo sapiens carnitine O-octanoyltransferase (CROT)	54677	chr7	86974950	86989425;87029112	0.000151916	0.002615	-0.656266	8.49736	9.19429
MVP	AK302052;NM_017458;AK301130;NM_005115;AK310168	NM_017458;NM_005115	uc002duj.3;uc002dui.3;uc010vdz.2;uc010vea.2;uc010bzh.2	Homo sapiens major vault protein (MVP)		chr16	29831714;29842283	29853433;29848279;29859360	0.0139689	0.05082	-0.656241	9.03199	9.58347
SNX4	NM_003794;NR_073435	NM_003794;NR_073435	uc003eib.4;uc011bkf.3	Homo sapiens sorting nexin 4 (SNX4)		chr3	125165487	125239058	0.000852293	0.0073076	-0.65569	9.05014	9.69772
ZNF792	NM_175872	NM_175872	uc002nxh.1	Homo sapiens zinc finger protein 792 (ZNF792), mRNA	126375	chr19	35447257	35454953	0.0210665	0.069417	-0.655479	6.04774	6.6029
CORO1A	NM_001193333;NM_007074;AK296207;AK097964	NM_001193333;NM_007074	uc010bzq.3;uc002dwy.1;uc010vej.2;uc002dww.3	Homo sapiens coronin, actin binding protein, 1A (CORO1A)	11151	chr16	30198002;30194730	30198544;30200397;30200396	0.0046952	0.0228	-0.655201	5.84468	6.55858
ZNF408	NM_001184751;NM_024741	NM_001184751;NM_024741	uc010rgw.2;uc001nde.2	Homo sapiens zinc finger protein 408 (ZNF408)	79797	chr11	46722316;46722643	46727466	0.0463806	0.12724	-0.655112	7.56002	8.08096
PTGS2	NM_000963;AJ634912	NM_000963	uc009wyo.3;uc001gsb.3	Homo sapiens prostaglandin-endoperoxide synthase 2 (prostaglandin G/H synthase and cyclooxygenase) (PTGS2), mRNA		chr1	186640943	186649559	0.00168678	0.011389	-0.654694	11.5709	12.2671
RAB11B-AS1	NR_038237	NR_038237	uc002mjt.4	Homo sapiens RAB11B antisense RNA 1 (RAB11B-AS1), non-coding RNA	100507567	chr19	8439259	8455575	0.0444149	0.12309	-0.654168	5.15136	5.79607
INSIG1	NM_198336;NM_005542;NM_198337	NM_198336;NM_005542;NM_198337	uc011kvu.2;uc003wly.3;uc003wlz.3	Homo sapiens insulin induced gene 1 (INSIG1)	3638	chr7	155089485	155101945	0.000160144	0.002688	-0.653995	8.56456	9.20488
ARHGAP39	AK296353;AB051475;NM_025251	NM_025251	uc011llk.1;uc003zds.1;uc003zdt.1	Homo sapiens Rho GTPase activating protein 39 (ARHGAP39), mRNA	80728	chr8	145754562	145911194;145838888	0.03998	0.11366	-0.653782	8.79286	9.31267
IQCE	AK302053;BC043150;AX747526;AK309646;NM_001100390;NM_152558;AK293372	NM_001100390;NM_152558	uc010ksm.1;uc003smk.4;uc011jvy.1;uc003smn.4;uc003smo.4;uc011jvz.1;uc003sml.1	Homo sapiens IQ motif containing E (IQCE)		chr7	2598631	2654368;2647189;2641583	0.0139188	0.050719	-0.653386	9.40771	9.93855
APAF1	NM_181868;NM_181869;NM_001160;AJ243107;NM_013229;NM_181861	NM_181868;NM_181869;NM_001160;NM_013229;NM_181861	uc001tfy.3;uc001tgb.3;uc009zto.3;uc001tgc.3;uc001tga.3;uc001tfz.3	Homo sapiens apoptotic peptidase activating factor 1 (APAF1)		chr12	99039077;99065312	99129211	0.00182357	0.011954	-0.653283	8.97279	9.60165
CRTC1	NM_015321;NM_001098482;AY040323	NM_015321;NM_001098482	uc010ebv.3;uc002nkb.4;uc010ebw.3	Homo sapiens CREB regulated transcription coactivator 1 (CRTC1)	23373	chr19	18794424;18857862	18893143	0.00820115	0.034177	-0.652808	6.92978	7.63374
METAP1D	BC143913;NM_199227	NM_199227	uc002uhk.3;uc010zdw.2	Homo sapiens methionyl aminopeptidase type 1D (mitochondrial) (METAP1D), nuclear gene encoding mitochondrial protein, mRNA	254042	chr2	172864803	172945587	0.000272275	0.0036102	-0.652072	6.94597	7.60326
RABAC1	NM_006423	NM_006423	uc002osf.3	Homo sapiens Rab acceptor 1 (prenylated) (RABAC1), mRNA	10567	chr19	42460832	42463528	0.0171334	0.059463	-0.651932	7.98884	8.52892
TMEM184A	AK096790;NM_001097620;AK126312	NM_001097620	uc003skt.4;uc003skv.4;uc021zyr.1	Homo sapiens transmembrane protein 184A (TMEM184A), mRNA	202915	chr7	1581870	1596066;1590618;1595120	0.0463975	0.12727	-0.651887	9.56163	10.1061
DLL3	AK308460;NM_203486;NM_016941	NM_203486;NM_016941	uc010egq.3;uc002olx.2;uc002olw.2	Homo sapiens delta-like 3 (Drosophila) (DLL3)	10683	chr19	39989556	39999121;39996293	0.00587328	0.026719	-0.651641	5.43793	6.10369
DCAF15	BC068994;NM_138353	NM_138353	uc002mxu.3;uc002mxt.3	Homo sapiens DDB1 and CUL4 associated factor 15 (DCAF15), mRNA	90379	chr19	14063318;14070560	14072256	0.0197373	0.066201	-0.65157	9.0373	9.55339
SUN2	NM_001199579;AK295787;NM_001199580;NM_015374;AK304188;AK289744	NM_001199579;NM_001199580;NM_015374	uc011anz.2;uc003awi.2;uc010gxq.2;uc003awh.2;uc011aoa.2;uc010gxr.2	Homo sapiens Sad1 and UNC84 domain containing 2 (SUN2)	25777	chr22	39130718	39190161;39151467;39150956;39152024	0.00342474	0.018284	-0.651538	10.0535	10.6385
PARP3	NM_005485;NM_001003931	NM_005485;NM_001003931	uc003dbz.3;uc003dby.3	Homo sapiens poly (ADP-ribose) polymerase family, member 3 (PARP3)	10039	chr3	51976360	51982883	8.03651e-05	0.0018214	-0.651519	8.16194	8.7779
IFI16	CCDS1180;AK094968;NM_005531;NM_001206567	NM_005531;NM_001206567	uc001ftf.1;uc001ftg.3;uc010pis.2;uc010pit.2	Homo sapiens interferon, gamma-inducible protein 16 (IFI16)	3428	chr1	158969757;158984450;158979681	158988441;159024945	0.0084214	0.034839	-0.651494	7.26016	7.98574
AURKC	AY714054;NM_001015878;NM_003160;NM_001015879	NM_001015878;NM_003160;NM_001015879	uc002qoc.3;uc002qod.3;uc002qoe.3;uc010etv.3	Homo sapiens aurora kinase C (AURKC)	6795	chr19	57742427;57742376	57746916	0.0120687	0.045475	-0.651043	4.44063	5.08371
DOCK6	BC040938;NM_020812;AK295664	NM_020812	uc010xlq.3;uc002mqr.5;uc002mqs.5	Homo sapiens dedicator of cytokinesis 6 (DOCK6), mRNA		chr19	11309968	11348791;11373168;11319779	0.00233968	0.014065	-0.65099	9.4569	10.0976
GIGYF1	NM_022574	NM_022574	uc003uwg.1	Homo sapiens GRB10 interacting GYF protein 1 (GIGYF1), mRNA	64599	chr7	100277129	100286870	0.00875062	0.035835	-0.650537	9.71525	10.2555
ARL4D	NM_001661;CCDS11463	NM_001661	uc002idt.3;uc021txy.1	Homo sapiens ADP-ribosylation factor-like 4D (ARL4D), mRNA		chr17	41477100;41476352	41478504;41477706	0.00272522	0.015581	-0.650515	6.66815	7.38287
APOLD1	NM_001130415;NM_030817	NM_001130415;NM_030817	uc001rau.4;uc001raw.4	Homo sapiens apolipoprotein L domain containing 1 (APOLD1)	81575	chr12	12878850;12938540	12944399	0.000556519	0.0055645	-0.650453	6.60439	7.24407
ZNF579	NM_152600;CCDS12927	NM_152600	uc002qlh.3;uc021vby.1	Homo sapiens zinc finger protein 579 (ZNF579), mRNA		chr19	56089316;56088890	56092211;56091005	0.0304971	0.092255	-0.650251	7.27133	7.8299
AKR1B15	BC072676;NM_001080538	NM_001080538	uc031szd.1;uc011kpr.2	Homo sapiens aldo-keto reductase family 1, member B15 (AKR1B15), mRNA	441282	chr7	134249539;134233848	134264592;134255226	0.0424212	0.11885	-0.650143	5.37843	5.96866
AP2A2	AK027891;NM_012305;NM_001242837;AB209422	NM_012305;NM_001242837	uc009yco.2;uc001lss.3;uc001lst.2;uc001lsu.1	Homo sapiens adaptor-related protein complex 2, alpha 2 subunit (AP2A2)		chr11	972061;925808	1012245;1006617;982781	0.00106786	0.0085034	-0.649664	9.35339	9.98952
NEK2	NM_002497;AY863109;NM_001204182;BC065932;NM_001204183	NM_002497;NM_001204182;NM_001204183	uc001hir.2;uc001hit.2;uc021pir.1;uc001his.4;uc021piq.1	Homo sapiens NIMA-related kinase 2 (NEK2)	4751	chr1	211842454;211839772;211836114;211836113;211831598	211848972;211843749	8.98307e-06	0.00058355	-0.649594	10.3279	10.9736
AGFG2	NM_006076;BC009393	NM_006076	uc003uvf.3;uc003uvg.1	Homo sapiens ArfGAP with FG repeats 2 (AGFG2), mRNA	3268	chr7	100136833	100165843;100153990	0.00230877	0.013945	-0.649581	7.60737	8.20201
TWF2	NM_007284	NM_007284	uc003ddd.3	Homo sapiens twinfilin actin-binding protein 2 (TWF2), mRNA	11344	chr3	52262625	52273183	0.0250822	0.079242	-0.649367	10.2228	10.7284
FAM129A	AK310557;AK095547;NM_052966;AK311019	NM_052966	uc009wyh.2;uc001gra.4;uc009wyi.2;uc001grb.1	Homo sapiens family with sequence similarity 129, member A (FAM129A), mRNA	116496	chr1	184776807;184774757;184763251;184760158	184943718;184837177	0.00351366	0.018586	-0.649304	10.041	10.8431
RABGGTA	NM_182836;NM_004581	NM_182836;NM_004581	uc001wog.4;uc001wof.4	Homo sapiens Rab geranylgeranyltransferase, alpha subunit (RABGGTA)	5875	chr14	24734743	24740833	0.00476465	0.023043	-0.649208	8.53084	9.12901
HPS6	NM_024747	NM_024747	uc001kuj.3	Homo sapiens Hermansky-Pudlak syndrome 6 (HPS6), mRNA	79803	chr10	103825123	103827795	0.0108667	0.042063	-0.648982	8.27582	8.84526
SYNM	NM_145728;NM_015286;AJ697971	NM_145728;NM_015286	uc002buq.3;uc002buo.3;uc002bup.3	Homo sapiens synemin, intermediate filament protein (SYNM)		chr15	99645285	99675800	0.00032389	0.0040066	-0.648681	8.42862	9.13928
ZNF468	NR_102301;NM_001277120;NM_001008801;NR_102300;NR_102299	NM_001277120;NM_001008801;NR_102300;NR_102299	uc002qae.4;uc031rmr.1;uc002qaf.3;uc021uzb.2;uc031rms.1	Homo sapiens zinc finger protein 468 (ZNF468)		chr19	53341784	53360902	0.000891528	0.0075414	-0.647512	9.87404	10.6173
OPRL1	AF126470;NM_001200019;NM_182647;NM_000913	NM_001200019;NM_182647;NM_000913	uc002yid.3;uc002yif.4;uc021wgs.1;uc002yic.3	Homo sapiens opiate receptor-like 1 (OPRL1)	4987	chr20	62711470;62724040;62716368	62731996	0.0175901	0.060713	-0.647507	6.32175	7.06771
KIAA0319	NM_001252328;NM_001168376;NM_001168374;NM_001168377;NM_014809;NM_001168375	NM_001252328;NM_001168376;NM_001168374;NM_001168377;NM_014809;NM_001168375	uc011djq.1;uc003neh.1;uc011djr.1;uc010jpt.1;uc011djp.2;uc011djo.2	Homo sapiens KIAA0319 (KIAA0319)	9856	chr6	24544331	24583455;24646249;24646383	0.0269459	0.083582	-0.647328	7.93699	8.60338
U91328.19:ENSG00000272462									0.00811206	0.033905	-0.646975	5.86575	6.4012
RAB14	NM_016322	NM_016322	uc004blc.3	Homo sapiens RAB14, member RAS oncogene family (RAB14), mRNA	51552	chr9	123940414	123964365	3.53857e-05	0.0011538	-0.646526	11.5383	12.2062
SRC	NM_198291;NM_005417	NM_198291;NM_005417	uc002xgy.3;uc002xgx.3	Homo sapiens v-src sarcoma (Schmidt-Ruppin A-2) viral oncogene homolog (avian) (SRC)		chr20	35973087;35974556	36033821	0.0077077	0.032734	-0.646101	10.9521	11.4822
ZNF641	NM_152320;NM_001172682;NM_001172681	NM_152320;NM_001172682;NM_001172681	uc010sls.2;uc001rrn.2;uc001rro.2	Homo sapiens zinc finger protein 641 (ZNF641)	121274	chr12	48733792	48744674;48745029	0.000950619	0.0078625	-0.645576	8.35429	9.05077
ANKRD13D	AK126438;NM_207354;AK057681;NR_030767;BC044239;AK027313	NM_207354;NR_030767	uc001okh.2;uc001okc.2;uc001okd.2;uc001okg.2;uc001oki.2;uc001oke.2	Homo sapiens ankyrin repeat domain 13 family, member D (ANKRD13D)		chr11	67056761;67065542;67068246;67065543	67069955	0.0430208	0.1202	-0.644981	8.33793	8.89042
TICAM1	NM_182919;CCDS12136	NM_182919	uc021unj.1;uc002mbi.4	Homo sapiens toll-like receptor adaptor molecule 1 (TICAM1), mRNA	148022	chr19	4815935;4816250	4831754;4818389	0.00754825	0.03222	-0.644846	9.81664	10.3751
SHROOM2	NM_001649;AK096596;AK299907;CR749271	NM_001649	uc004csu.1;uc004csw.1;uc011mic.1;uc004csv.2	Homo sapiens shroom family member 2 (SHROOM2), mRNA	357	chrX	9880722;9754495;9880411	9917481	0.00334841	0.018044	-0.643885	8.24605	8.81378
PPL	NM_002705	NM_002705	uc002cyd.1	Homo sapiens periplakin (PPL), mRNA	5493	chr16	4932507	4987136	0.00290208	0.016277	-0.643883	9.22585	9.82404
FTCDNL1	NR_034096;AB568489	NR_034096	uc021vup.1;uc002uvg.4	Homo sapiens formiminotransferase cyclodeaminase N-terminal like (FTCDNL1), non-coding RNA		chr2	200625258;200683082	200715896	0.00119707	0.0091032	-0.643329	5.30907	5.98134
ABCC3	AF154001;NM_003786;NM_001144070	NM_003786;NM_001144070	uc002isl.3;uc002isn.3;uc002isk.4	Homo sapiens ATP-binding cassette, sub-family C (CFTR/MRP), member 3 (ABCC3)		chr17	48712217;48756259	48769063;48745288	6.00814e-06	0.00047995	-0.642545	9.47493	10.1014
PLCH1	NM_014996;NM_001130961;NM_001130960	NM_014996;NM_001130961;NM_001130960	uc021xge.1;uc021xgd.1;uc021xgf.1	Homo sapiens phospholipase C, eta 1 (PLCH1)		chr3	155197670	155421997;155394105	0.00178412	0.011783	-0.641816	7.46191	8.10487
ODF2L	NM_020729;BC009779;NM_001184765;BC012579;AK308351;NM_001184766;NM_001007022	NM_020729;NM_001184765;NM_001007022;NM_001184766	uc001dlq.2;uc009wcr.2;uc001dll.2;uc001dlm.2;uc021opg.1;uc010osg.2;uc001dlp.3	Homo sapiens outer dense fiber of sperm tails 2-like (ODF2L)	57489	chr1	86812506;86815776;86826108;86824469	86862025	0.000285378	0.0037295	-0.641742	9.38543	9.98517
FAM214A	AK308049;AK293920;BC040548;AL832519;NM_019600	NM_019600	uc010ugf.2;uc010bfg.1;uc002acf.4;uc002ach.4;uc002acg.4	Homo sapiens family with sequence similarity 214, member A (FAM214A), mRNA		chr15	52876941;52873517	52944237;52970831;52970820;52877520;52970953	0.00410675	0.020737	-0.641678	7.56885	8.15648
PRUNE	AK294154;AF123539;BC063481;NM_021222;AK027875	NM_021222	uc001ewk.1;uc001ewi.1;uc010pco.1;uc001ewj.1;uc001ewh.1	Homo sapiens prune exopolyphosphatase (PRUNE), mRNA	58497	chr1	150997086;150980972	151008189	0.000587558	0.0057925	-0.640474	9.64349	10.3432
H6PD	NM_004285	NM_004285	uc001apt.3	Homo sapiens hexose-6-phosphate dehydrogenase (glucose 1-dehydrogenase) (H6PD), mRNA	9563	chr1	9294862	9331394	0.00363855	0.019016	-0.640406	8.09753	8.70166
FSIP1	NM_152597	NM_152597	uc001zki.3	Homo sapiens fibrous sheath interacting protein 1 (FSIP1), mRNA	161835	chr15	39892231	40075039	0.0187832	0.063812	-0.640346	4.085	5.05587
FAM214B	AK021622;AK022837;AB040972;CU678713;NM_025182;AL583909;AK307682	NM_025182	uc003zwn.3;uc010mkk.1;uc003zwl.3;uc003zwo.3;uc003zwp.1;uc022bgj.1;uc003zwm.3	Homo sapiens family with sequence similarity 214, member B (FAM214B), mRNA	80256	chr9	35107364;35104117;35105937;35105678	35108272;35111371;35115893;35111571;35115875	6.47197e-05	0.0016117	-0.639803	8.98144	9.61742
TIAM2	AK125459;NM_012454;AF120323;AL122086;NM_001010927;AK302860;AB209674	NM_012454;NM_001010927	uc003qqe.3;uc010kjj.3;uc003qqb.3;uc011efl.1;uc003qqf.3;uc003qqg.3;uc003qqh.3	Homo sapiens T-cell lymphoma invasion and metastasis 2 (TIAM2)		chr6	155458310;155469243;155470285;155538096;155153830;155411422	155578857;155578324	0.0229237	0.074105	-0.639664	5.02985	5.9738
ZNF71	CCDS12947;NM_021216	NM_021216	uc021vcg.1;uc002qnm.4	Homo sapiens zinc finger protein 71 (ZNF71), mRNA		chr19	57132655;57106663	57135544;57134125	0.00749841	0.032076	-0.639006	8.79663	9.36388
RAP1GAP	NM_002885;BC035030;NM_001145657;AB003930;NM_001145658	NM_002885;NM_001145657;NM_001145658	uc001bey.3;uc001bew.3;uc001bez.1;uc001bex.3;uc001bev.3	Homo sapiens RAP1 GTPase activating protein (RAP1GAP)		chr1	21922707;21943798	21946543;21995856;21978348;21949011	5.83876e-06	0.00047309	-0.63873	8.19208	8.84259
KIAA1841	AK131267;NM_001129993;BC039298;NM_032506	NM_001129993;NM_032506	uc002saw.4;uc002sav.4;uc002sax.4;uc002say.3	Homo sapiens KIAA1841 (KIAA1841)	84542	chr2	61293005;61293362	61365169;61316639;61351413	0.000114933	0.0022271	-0.638432	8.27745	8.94091
FICD	NM_007076	NM_007076	uc001tmx.1	Homo sapiens FIC domain containing (FICD), mRNA	11153	chr12	108909050	108913380	0.010423	0.040749	-0.638108	6.94684	7.53114
ACSF2	AK295258;AK294205;NM_025149;AK308584;AK300145;AK300625	NM_025149	uc010wmn.1;uc010wmo.1;uc010wml.1;uc002iqu.2;uc010dbt.1;uc010wmm.1	Homo sapiens acyl-CoA synthetase family member 2 (ACSF2), mRNA		chr17	48545689;48503518	48552200	1.49039e-05	0.00072978	-0.637626	9.83661	10.4687
DQ576994	DQ576994		uc003jvo.3	Homo sapiens cDNA FLJ27165 fis, clone SYN01476		chr5	68483211	68485293	0.00413051	0.020838	-0.636058	5.03683	5.72743
BRF1	NM_001242789;BC150588;BC103860;NM_001242788;NM_001519;BC133655;NM_001242786;NM_001242787;NM_145685;BC103861;NM_001242790;AK124665	NM_001242788;NM_001242789;NM_001519;NM_001242786;NM_001242787;NM_145685;NM_001242790	uc010axj.1;uc010tyo.1;uc001yqr.3;uc010axh.1;uc010typ.1;uc001yql.2;uc010axg.1;uc001yqo.2;uc010axi.1;uc001yqp.2;uc001yqk.2;uc001yqn.2	Homo sapiens BRF1, RNA polymerase III transcription initiation factor 90 kDa subunit (BRF1)		chr14	105692970;105677458;105675765;105722522;105675622	105688251;105781914;105767329;105715741;105688729;105714222	0.019359	0.065279	-0.635576	9.02445	9.5802
[truncated: 1,578 more rows]
