# Supplementary material for: Identification of the PTEN-ARID4B-PI3K pathway reveals the dependency on ARID4B by PTEN-deficient prostate cancer
Source: Nat Commun. 2019 Sep 24;10:4332. doi: 10.1038/s41467-019-12184-8 (PMC6760172; doi:10.1038/s41467-019-12184-8)
Supplement: Supplementary file 5 — Supplementary Data 2 [file 41467_2019_12184_MOESM5_ESM.xlsx]

## Sheet: Genes
Supplementary Data 2. ChIP-Seq analysis with the anti-ARID4B antibody using PC3 cells identified 11,678 genes containing the ARID4B binding sites within 10 Kb of their gene margins.
Gene ID	Gene Name	Chromosome	Gene Start	Gene End	Gene Length	Gene Strand	IntervalCount	Intervals	Interval Dists to Start	Interval Pos	1_PC3_ARID4B::1 Present	1_PC3_ARID4B::1 AvgPeak	ActRegCount	Peak Sample	Peak Value	UCSC Link	Altsymbols	Full Description	RNA	Affy Tag	PROT
GeneID:100288069	LOC100288069	1	700245	714068	13823	-	1	1_PC3_ARID4B::1::0	4	in gene	1	25	1	1_PC3_ARID4B::1	25	Gene LOC100288069		hypothetical LOC100288069	NR_033908
GeneID:100287934	LOC100287934	1	721320	722513	1193	+	1	1_PC3_ARID4B::1::0	-7256	upstream	1	25	1	1_PC3_ARID4B::1	25	Gene LOC100287934		hypothetical LOC100287934	XR_112047, XR_108279, XR_115170
GeneID:26155	NOC2L	1	879583	894679	15096	-	2	1_PC3_ARID4B::1::1, 1_PC3_ARID4B::1::2	247, -2281	in gene, upstream	1	37.5	2	1_PC3_ARID4B::1	51	Gene NOC2L	FLJ35172, NET7, NET15, NIR, NOC2L, DKFZp564C186	nucleolar complex associated 2 homolog (S. cerevisiae)	NM_015658, hCT2275821.0, hCT2275823.0, hCT2275826.0	1559139_at, 202115_s_at	NP_056473.2, EAW56304.1, EAW56305.1, EAW56306.1
GeneID:339451	KLHL17	1	895967	901095	5128	+	2	1_PC3_ARID4B::1::1, 1_PC3_ARID4B::1::2	-1535, 993	upstream, in gene	1	37.5	2	1_PC3_ARID4B::1	51	Gene KLHL17	KLHL17, RP11-54O7.6	kelch-like 17 (Drosophila)	NM_198317, hCT1954985.2, hCT22913.4, hCT2341075.0, hCT2353011.0	1555650_at, 229792_at	NP_938073.1, EAW56300.1, EAW56301.1, EAW56302.1, EAW56303.1
GeneID:84069	PLEKHN1	1	901877	910488	8611	+	2	1_PC3_ARID4B::1::1, 1_PC3_ARID4B::1::2	-7445, -4917	upstream, upstream	1	37.5	2	1_PC3_ARID4B::1	51	Gene PLEKHN1	DKFZp434H2010, MGC120616, MGC120613, PLEKHN1, RP11-54O7.7	pleckstrin homology domain containing, family N member 1	NM_032129, NM_001160184, hCT22914.2	224125_at	NP_115505.2, NP_001153656.1, EAW56299.1
GeneID:57801	HES4	1	934342	935552	1210	-	1	1_PC3_ARID4B::1::3	640	in gene	1	43	1	1_PC3_ARID4B::1	43	Gene HES4	bHLHb42, HES4	hairy and enhancer of split 4 (Drosophila)	NM_021170, NM_001142467, hCT1809955.2	227347_x_at	NP_066993.1, NP_001135939.1, EAW56296.1
GeneID:9636	ISG15	1	948847	949920	1073	+	2	1_PC3_ARID4B::1::3, 1_PC3_ARID4B::1::4	-13935, 9393	upstream, downstream	1	35.5	2	1_PC3_ARID4B::1	43	Gene ISG15	UCRP, IP17, hUCRP, IFI15, ISG15, G1P2	ISG15 ubiquitin-like modifier	NM_005101, hCT1809956.1	205483_s_at	NP_005092.1, EAW56295.1
GeneID:375790	AGRN	1	955503	991492	35989	+	7	1_PC3_ARID4B::1::4, 1_PC3_ARID4B::1::5, 1_PC3_ARID4B::1::6, 1_PC3_ARID4B::1::7, 1_PC3_ARID4B::1::8, 1_PC3_ARID4B::1::9, 1_PC3_ARID4B::1::10	2737, 12513, 16049, 22321, 31441, 39857, 43841	in gene, in gene, in gene, in gene, in gene, downstream, downstream	1	28.143	7	1_PC3_ARID4B::1	36	Gene AGRN	FLJ45064, AGRN	agrin	NM_198576, hCT1809981.2	212283_at, 212285_s_at, 217410_at, 217419_x_at	NP_940978.2, EAW56293.1
GeneID:401934	LOC401934	1	1007126	1009687	2561	-	2	1_PC3_ARID4B::1::9, 1_PC3_ARID4B::1::10	14327, 10343	downstream, downstream	1	35	2	1_PC3_ARID4B::1	36	Gene LOC401934		hypothetical LOC401934	XM_002345346, XM_002342025, XM_002346363		XP_002345387.1, XP_002342066.1, XP_002346404.1
GeneID:54991	C1orf159	1	1017198	1051736	34538	-	2	1_PC3_ARID4B::1::11, 1_PC3_ARID4B::1::12	-392, -5672	upstream, upstream	1	26.5	2	1_PC3_ARID4B::1	30	Gene C1orf159	FLJ36119, FLJ20584, C1orf159, FLJ21143	chromosome 1 open reading frame 159	NM_017891, hCT1809957.2, hCT1954964.1, hCT1954966.1, hCT2275800.0	219337_at	NP_060361.4, EAW56288.1, EAW56289.1, EAW56290.1, EAW56291.1
GeneID:406984	MIR200B	1	1102484	1102578	94	+	2	1_PC3_ARID4B::1::14, 1_PC3_ARID4B::1::15	-3956, 6177	upstream, downstream	1	30.5	2	1_PC3_ARID4B::1	44	Gene MIR200B	MIR200B, MIRN200B	microRNA 200b	NR_029639
GeneID:406983	MIR200A	1	1103243	1103332	89	+	2	1_PC3_ARID4B::1::14, 1_PC3_ARID4B::1::15	-4715, 5418	upstream, downstream	1	30.5	2	1_PC3_ARID4B::1	44	Gene MIR200A	MIRN200A, MIR200A	microRNA 200a	NR_029834
GeneID:554210	MIR429	1	1104385	1104467	82	+	2	1_PC3_ARID4B::1::14, 1_PC3_ARID4B::1::15	-5857, 4276	upstream, downstream	1	30.5	2	1_PC3_ARID4B::1	44	Gene MIR429	hsa-mir-429, MIR429, MIRN429	microRNA 429	NR_029957
GeneID:100506376	LOC100506376	1	1108436	1114935	6499	-	3	1_PC3_ARID4B::1::14, 1_PC3_ARID4B::1::15, 1_PC3_ARID4B::1::16	16407, 6274, -2425	downstream, in gene, upstream	1	25	3	1_PC3_ARID4B::1	44	Gene LOC100506376		hypothetical protein LOC100506376	XM_003119803, XM_003118493, XM_003120337		XP_003119851.1, XP_003118541.1, XP_003120385.1
GeneID:254173	TTLL10	1	1109286	1133313	24027	+	3	1_PC3_ARID4B::1::14, 1_PC3_ARID4B::1::15, 1_PC3_ARID4B::1::16	-10758, -625, 8074	upstream, upstream, in gene	1	25	3	1_PC3_ARID4B::1	44	Gene TTLL10	TTLL10, FLJ36119, FLJ42131, TTLL5	tubulin tyrosine ligase-like family, member 10	NM_153254, NM_001130045, hCT11508.4, hCT1840872.2	1552418_at, 1552419_s_at, 236418_at	NP_694986.2, NP_001123517.1, EAW56285.1, EAW56286.1
GeneID:8784	TNFRSF18	1	1138888	1142089	3201	-	1	1_PC3_ARID4B::1::17	-6807	upstream	1	30	1	1_PC3_ARID4B::1	30	Gene TNFRSF18	AITR, GITR, TNFRSF18, GITR-D	tumor necrosis factor receptor superfamily, member 18	NM_004195, NM_148901, NM_148902, hCT11492.3, hCT1965624.1, hCT2275787.0	223851_s_at, 224553_s_at	NP_004186.1, NP_683699.1, NP_683700.1, EAW56282.1, EAW56283.1, EAW56284.1
GeneID:7293	TNFRSF4	1	1146706	1149512	2806	-	2	1_PC3_ARID4B::1::17, 1_PC3_ARID4B::1::18	616, -17592	in gene, upstream	1	35	2	1_PC3_ARID4B::1	40	Gene TNFRSF4	TXGP1L, ACT35, TNFRSF4, OX40, CD134	tumor necrosis factor receptor superfamily, member 4	NM_003327, hCT1647820.3, hCT1954939.0, hCT1954940.1, hCT2352999.0	208023_at, 214228_x_at	NP_003318.1, EAW56281.1, EAW56278.1, EAW56279.1, EAW56280.1
GeneID:51150	SDF4	1	1152288	1167447	15159	-	3	1_PC3_ARID4B::1::17, 1_PC3_ARID4B::1::18, 1_PC3_ARID4B::1::19	18551, 343, -1001	downstream, in gene, upstream	1	38	3	1_PC3_ARID4B::1	44	Gene SDF4	Cab45, SDF4	stromal cell derived factor 4	NM_016176, NM_016547, hCT10259.3, hCT1954881.1, hCT1954882.1, hCT1954883.1, hCT1954884.1, hCT1954885.1, hCT2275778.0	217855_x_at, 221972_s_at, 224472_x_at, 232032_x_at	NP_057260.2, NP_057631.1, EAW56272.1, EAW56275.1, EAW56276.1, EAW56277.1, EAW56271.1, EAW56273.1, EAW56274.1
GeneID:126792	B3GALT6	1	1167629	1170421	2792	+	2	1_PC3_ARID4B::1::18, 1_PC3_ARID4B::1::19	-525, 819	upstream, in gene	1	42	2	1_PC3_ARID4B::1	44	Gene B3GALT6	B3GALT6, beta3GalT6	UDP-Gal:betaGal beta 1,3-galactosyltransferase polypeptide 6	NM_080605, hCT1642223.3	1553959_a_at, 225733_at, 226427_s_at	NP_542172.2, EAW56269.1
GeneID:388581	FAM132A	1	1177833	1182102	4269	-	2	1_PC3_ARID4B::1::19, 1_PC3_ARID4B::1::20	13654, -7498	downstream, upstream	1	31.5	2	1_PC3_ARID4B::1	44	Gene FAM132A	MGC105127, C1QTNF12, FAM132A, C1QDC2	family with sequence similarity 132, member A	NM_001014980	243292_at	NP_001014980.1
GeneID:118424	UBE2J2	1	1189292	1209234	19942	-	3	1_PC3_ARID4B::1::20, 1_PC3_ARID4B::1::21, 1_PC3_ARID4B::1::22	19634, 594, -8046	in gene, in gene, upstream	1	30.333	3	1_PC3_ARID4B::1	51	Gene UBE2J2	PRO2121, UBE2J2, NCUBE2, NCUBE-2	ubiquitin-conjugating enzyme E2, J2 (UBC6 homolog, yeast)	NM_058167, NM_194315, NM_194457, NM_194458, hCT11499.4, hCT1954908.2, hCT1954909.2, hCT1965626.2, hCT1965627.2, hCT1965628.2, hCT1965630.2, hCT1965632.2, hCT2343765.0, hCT2352995.0, hCT2352996.0, hCT2352997.0, hCT2352998.0	224347_x_at, 225209_s_at, 226704_at	NP_477515.2, NP_919296.1, NP_919439.1, NP_919440.1, EAW56260.1, EAW56265.1, EAW56255.1, EAW56256.1, EAW56257.1, EAW56258.1, EAW56259.1, EAW56261.1, EAW56262.1, EAW56263.1, EAW56264.1, EAW56266.1, EAW56267.1
GeneID:6339	SCNN1D	1	1217489	1227409	9920	+	5	1_PC3_ARID4B::1::21, 1_PC3_ARID4B::1::22, 1_PC3_ARID4B::1::23, 1_PC3_ARID4B::1::24, 1_PC3_ARID4B::1::25	-8849, -209, 9775, 16975, 27119	upstream, upstream, in gene, downstream, downstream	1	35.6	5	1_PC3_ARID4B::1	51	Gene SCNN1D	MGC149711, SCNN1D, SCNED, dNaCh, MGC149710, ENaCd, ENaCdelta	sodium channel, nonvoltage-gated 1, delta	NM_002978, NM_001130413, hCT1954887.1, hCT1954888.1, hCT1954889.1, hCT1954890.0	208458_at	NP_002969.2, NP_001123885.1, EAW56251.1, EAW56252.1, EAW56253.1, EAW56254.1
GeneID:116983	ACAP3	1	1227764	1243269	15505	-	5	1_PC3_ARID4B::1::22, 1_PC3_ARID4B::1::23, 1_PC3_ARID4B::1::24, 1_PC3_ARID4B::1::25, 1_PC3_ARID4B::1::26	25989, 16005, 8805, -1339, -4827	downstream, downstream, in gene, upstream, upstream	1	32.2	5	1_PC3_ARID4B::1	47	Gene ACAP3	ACAP3, KIAA1716, CENTB5	ArfGAP with coiled-coil, ankyrin repeat and PH domains 3	NM_030649, hCT2275759.0, hCT2275761.0, hCT2275762.0, hCT2275763.0, hCT2275764.0	225529_at, 225542_at	NP_085152.2, EAW56246.1, EAW56247.1, EAW56248.1, EAW56249.1, EAW56250.1
GeneID:126789	PUSL1	1	1243994	1247057	3063	+	4	1_PC3_ARID4B::1::24, 1_PC3_ARID4B::1::25, 1_PC3_ARID4B::1::26, 1_PC3_ARID4B::1::27	-9530, 614, 4102, 10486	upstream, in gene, downstream, downstream	1	32.5	4	1_PC3_ARID4B::1	47	Gene PUSL1	FLJ90811, PUSL1	pseudouridylate synthase-like 1	NM_153339, hCT11500.4	228733_at	NP_699170.1, EAW56245.1
GeneID:54973	CPSF3L	1	1246965	1260046	13081	-	3	1_PC3_ARID4B::1::25, 1_PC3_ARID4B::1::26, 1_PC3_ARID4B::1::27	15438, 11950, 5566	downstream, in gene, in gene	1	35.333	3	1_PC3_ARID4B::1	47	Gene CPSF3L	RC-68, RC68, FLJ20542, INTS11, FLJ13294, INT11, CPSF73L, CPSF3L	cleavage and polyadenylation specific factor 3-like	NM_017871, hCT11501.2, hCT1954913.1, hCT1954914.1, hCT1954916.1, hCT1954920.1, hCT1968942.1, hCT1968943.1, hCT2353001.0, hCT2353002.0, hCT2353003.0, hCT2353004.0, hCT2353005.0, hCT2353006.0	217994_x_at, 224312_x_at, 232437_at, 233563_s_at, 233625_x_at	NP_060341.2, EAW56234.1, EAW56232.1, EAW56235.1, EAW56236.1, EAW56242.1, EAW56233.1, EAW56237.1, EAW56238.1, EAW56239.1, EAW56240.1, EAW56241.1, EAW56243.1, EAW56244.1
GeneID:80772	GLTPD1	1	1260143	1264276	4133	+	2	1_PC3_ARID4B::1::26, 1_PC3_ARID4B::1::27	-12047, -5663	upstream, upstream	1	29.5	2	1_PC3_ARID4B::1	34	Gene GLTPD1	MGC10334, GLTPD1	glycolipid transfer protein domain containing 1	NM_001029885, hCT11498.4, hCT1969070.2		NP_001025056.1, EAW56230.1, EAW56231.1
GeneID:83756	TAS1R3	1	1266726	1269844	3118	+	1	1_PC3_ARID4B::1::27	-12246	upstream	1	25	1	1_PC3_ARID4B::1	25	Gene TAS1R3	TAS1R3, T1R3	taste receptor, type 1, member 3	NM_152228		NP_689414.1
GeneID:1855	DVL1	1	1270658	1284492	13834	-	2	1_PC3_ARID4B::1::28, 1_PC3_ARID4B::1::29	-5332, -8820	upstream, upstream	1	19.5	2	1_PC3_ARID4B::1	23	Gene DVL1	DVL, MGC54245, DVL1L1, DVL1	dishevelled, dsh homolog 1 (Drosophila)	NM_004421, hCT11491.3, hCT1954892.1, hCT2352993.0, hCT2352994.0	203230_at	NP_004412.2, EAW56227.1, EAW56224.1, EAW56225.1, EAW56226.1
GeneID:54587	MXRA8	1	1288071	1293915	5844	-	2	1_PC3_ARID4B::1::28, 1_PC3_ARID4B::1::29	4091, 603	in gene, in gene	1	19.5	2	1_PC3_ARID4B::1	23	Gene MXRA8	MGC3047, MXRA8, DKFZp586E2023	matrix-remodelling associated 8	NM_032348, hCT11497.4, hCT1954904.2, hCT2353012.0, hCT2353013.0	213422_s_at	NP_115724.1, EAW56222.1, EAW56220.1, EAW56221.1, EAW56223.1
GeneID:100506404	LOC100506404	1	1303575	1322851	19276	+	4	1_PC3_ARID4B::1::29, 1_PC3_ARID4B::1::30, 1_PC3_ARID4B::1::31, 1_PC3_ARID4B::1::32	-10263, 6985, 18873, 38985	upstream, in gene, in gene, downstream	1	67	4	1_PC3_ARID4B::1	124	Gene LOC100506404		hypothetical LOC100506404	XR_112082, XR_108283
GeneID:54998	AURKAIP1	1	1309110	1310818	1708	-	1	1_PC3_ARID4B::1::30	258	in gene	1	124	1	1_PC3_ARID4B::1	124	Gene AURKAIP1	FLJ20608, AKIP, AURKAIP1, AIP	aurora kinase A interacting protein 1	NM_017900, NM_001127229, NM_001127230, hCT11495.3, hCT1954896.0	218580_x_at, 225552_x_at, 227546_x_at, 228800_x_at	NP_060370.1, NP_001120701.1, NP_001120702.1, EAW56218.1, EAW56219.1
GeneID:81669	CCNL2	1	1321091	1334718	13627	-	3	1_PC3_ARID4B::1::30, 1_PC3_ARID4B::1::31, 1_PC3_ARID4B::1::32	24158, 12270, -7842	downstream, in gene, upstream	1	84	3	1_PC3_ARID4B::1	124	Gene CCNL2	HLA-ISO, ANIA-6B, CCNM, SB138, PCEE, DKFZp761A1210, HCLA-ISO, DKFZp762O195, CCNL2	cyclin L2	NM_030937, NM_001039577, hCT11502.3, hCT1809975.2, hCT1954921.1, hCT1954922.1, hCT1954923.1, hCT2275736.0, hCT2275739.0	225555_x_at	NP_112199.2, NP_001034666.1, EAW56212.1, EAW56213.1, EAW56215.1, EAW56217.1, EAW56211.1, EAW56214.1, EAW56216.1
GeneID:148413	LOC148413	1	1334910	1337426	2516	+	1	1_PC3_ARID4B::1::32	7650	downstream	1	112	1	1_PC3_ARID4B::1	112	Gene LOC148413		hypothetical LOC148413	NR_015434	225920_at, 225934_at
GeneID:55052	MRPL20	1	1337276	1342693	5417	-	1	1_PC3_ARID4B::1::32	133	in gene	1	112	1	1_PC3_ARID4B::1	112	Gene MRPL20	MGC74465, MRP-L20, MGC4779, L20mt, MRPL20	mitochondrial ribosomal protein L20	NM_017971, hCT11496.3, hCT1954901.1, hCT1954902.1	220526_s_at, 220527_at, 224803_s_at	NP_060441.2, EAW56206.1, EAW56207.1, EAW56208.1
GeneID:441869	hCG_20426	1	1353800	1356650	2850	-	2	1_PC3_ARID4B::1::32, 1_PC3_ARID4B::1::33	14090, -12726	downstream, upstream	1	73	2	1_PC3_ARID4B::1	112	Gene hCG_20426	LOC441869	hypothetical protein LOC441869	NM_001145210, NR_026871	1556181_at, 1556182_x_at	NP_001138682.1
GeneID:643965	TMEM88B	1	1361508	1363167	1659	+	1	1_PC3_ARID4B::1::33	7868	downstream	1	34	1	1_PC3_ARID4B::1	34	Gene TMEM88B	TMEM88B	transmembrane protein 88B	NM_001146685		NP_001140157.1
GeneID:100288271	LOC100288271	1	1365912	1369900	3988	-	2	1_PC3_ARID4B::1::33, 1_PC3_ARID4B::1::34	524, -6180	in gene, upstream	1	27	2	1_PC3_ARID4B::1	34	Gene LOC100288271		hypothetical LOC100288271	XR_112083, XR_112084, XR_108284, XR_108285, XR_113329
GeneID:64856	VWA1	1	1370903	1378262	7359	+	2	1_PC3_ARID4B::1::33, 1_PC3_ARID4B::1::34	-1527, 5177	upstream, in gene	1	27	2	1_PC3_ARID4B::1	34	Gene VWA1	VWA1, DKFZp761O051, FLJ22215, WARP	von Willebrand factor A domain containing 1	NM_022834, NM_199121, hCT2276501.0, hCT2276503.0, hCT2276504.0, hCT2353007.0, hCT2353008.0	218731_s_at, 228651_at	NP_073745.2, NP_954572.2, EAW56197.1, EAW56199.1, EAW56200.1, EAW56201.1, EAW56198.1
GeneID:219293	ATAD3C	1	1385069	1405538	20469	+	4	1_PC3_ARID4B::1::34, 1_PC3_ARID4B::1::35, 1_PC3_ARID4B::1::36, 1_PC3_ARID4B::1::37	-8989, 11603, 21939, 27859	upstream, in gene, downstream, downstream	1	31	4	1_PC3_ARID4B::1	75	Gene ATAD3C	FLJ34599, ATAD3C, FLJ37183	ATPase family, AAA domain containing 3C	NM_001039211	240210_at	NP_001034300.2
GeneID:83858	ATAD3B	1	1407164	1431582	24418	+	4	1_PC3_ARID4B::1::35, 1_PC3_ARID4B::1::36, 1_PC3_ARID4B::1::37, 1_PC3_ARID4B::1::38	-10492, -156, 5764, 14404	upstream, upstream, in gene, in gene	1	31.25	4	1_PC3_ARID4B::1	75	Gene ATAD3B	KIAA1273, AAA-TOB3, ATAD3B, TOB3	ATPase family, AAA domain containing 3B	NM_031921, hCT2276508.1, hCT2276509.1, hCT2276510.1	223617_x_at, 227237_x_at, 233091_at	NP_114127.3, EAW56192.1, EAW56193.1, EAW56194.1
GeneID:55210	ATAD3A	1	1447523	1470067	22544	+	4	1_PC3_ARID4B::1::39, 1_PC3_ARID4B::1::40, 1_PC3_ARID4B::1::41, 1_PC3_ARID4B::1::42	-3699, -227, 1501, 25037	upstream, upstream, in gene, downstream	1	35	4	1_PC3_ARID4B::1	81	Gene ATAD3A	FLJ35514, ATAD3A, FLJ10709	ATPase family, AAA domain containing 3A	NM_018188, NM_001170535, NM_001170536, hCT1809953.2, hCT1962112.1, hCT1962113.1, hCT1962114.1, hCT2352989.0, hCT2352990.0	219068_x_at, 227700_x_at	NP_060658.3, NP_001164006.1, NP_001164007.1, EAW56186.1, EAW56187.1, EAW56189.1, EAW56188.1, EAW56190.1, EAW56191.1
GeneID:339453	C1orf70	1	1470158	1475740	5582	-	1	1_PC3_ARID4B::1::42	3180	in gene	1	22	1	1_PC3_ARID4B::1	22	Gene C1orf70	C1orf70	chromosome 1 open reading frame 70	NM_001114748		NP_001108220.1
GeneID:29101	SSU72	1	1477053	1510262	33209	-	2	1_PC3_ARID4B::1::42, 1_PC3_ARID4B::1::43	37702, -106	downstream, upstream	1	71.5	2	1_PC3_ARID4B::1	121	Gene SSU72	PNAS-120, FLJ13048, SSU72, HSPC182	SSU72 RNA polymerase II CTD phosphatase homolog (S. cerevisiae)	NM_014188, hCT10254.2, hCT2275838.0	223051_at, 223052_x_at, 223053_x_at, 226229_s_at, 227244_s_at, 229329_s_at, 229330_at	NP_054907.1, EAW56183.1, EAW56182.1
GeneID:643988	LOC643988	1	1533388	1535470	2082	-	1	1_PC3_ARID4B::1::44	-434	upstream	1	17	1	1_PC3_ARID4B::1	17	Gene LOC643988		hypothetical LOC643988	XR_108286	227185_at
GeneID:142678	MIB2	1	1550795	1565990	15195	+	2	1_PC3_ARID4B::1::45, 1_PC3_ARID4B::1::46	213, 21557	in gene, downstream	1	38.5	2	1_PC3_ARID4B::1	57	Gene MIB2	FLJ39787, ZZANK1, FLJ20648, FLJ41406, ZZZ5, MIB2	mindbomb homolog 2 (Drosophila)	NM_080875, NM_001170686, NM_001170687, NM_001170688, NM_001170689, NR_033183, hCT2336669.0, hCT2336670.0, hCT2353014.0, hCT2353015.0, hCT2353016.0, hCT2353017.0	226644_at, 228261_at, 241377_s_at, 241378_at, 241541_at	NP_543151.2, NP_001164157.1, NP_001164158.1, NP_001164159.1, NP_001164160.1, EAW56179.1, EAW56174.1, EAW56175.1, EAW56176.1, EAW56177.1, EAW56178.1
GeneID:8510	MMP23B	1	1567560	1570030	2470	+	2	1_PC3_ARID4B::1::45, 1_PC3_ARID4B::1::46	-16552, 4792	upstream, downstream	1	38.5	2	1_PC3_ARID4B::1	57	Gene MMP23B	MMP22, MIFR, MMP23A, MMP23B, MIFR-1	matrix metallopeptidase 23B	NM_006983	207118_s_at	NP_008914.1
GeneID:984	CDK11B	1	1571100	1590473	19373	-	4	1_PC3_ARID4B::1::45, 1_PC3_ARID4B::1::46, 1_PC3_ARID4B::1::47, 1_PC3_ARID4B::1::48	39465, 18121, 2569, -23	downstream, in gene, in gene, upstream	1	65.75	4	1_PC3_ARID4B::1	166	Gene CDK11B	CDC2L1, FLJ59152, CDC2L2, p58CDC2L1, p58, CDK11-p58, p58CLK-1, PK58, CDK11B, CDK11, CLK-1, CDK11-p110, CDK11-p46	cyclin-dependent kinase 11B	NM_033486, NM_033487, NM_033488, NM_033489, NM_033492, NM_033493, hCT2340548.0, hCT2340549.0, hCT2340550.0, hCT2340551.0	211289_x_at	NP_277021.1, NP_277022.1, NP_277023.1, NP_277024.1, NP_277027.1, NP_277028.1, EAW56170.1, EAW56171.1, EAW56172.1, EAW56173.1
GeneID:728661	RP11-345P4.4	1	1592939	1624243	31304	-	2	1_PC3_ARID4B::1::47, 1_PC3_ARID4B::1::48	36339, 33747	downstream, downstream	1	93	2	1_PC3_ARID4B::1	166	Gene RP11-345P4.4	SLC35E2B, MGC117254, KIAA0447, DKFZp564C093, MGC104754, DKFZp686M0869, FLJ43631, SLC35E2, LOC728661	similar to solute carrier family 35, member E2	NM_001110781	217122_s_at	NP_001104251.1
GeneID:9906	SLC35E2	1	1663681	1677431	13750	-	1	1_PC3_ARID4B::1::49	-13097	upstream	1	39	1	1_PC3_ARID4B::1	39	Gene SLC35E2	MGC117254, KIAA0447, FLJ44537, MGC104754, MGC138494, DKFZp686M0869, FLJ34996, SLC35E2, MGC126715	solute carrier family 35, member E2	NM_182838	215169_at	NP_878258.1
GeneID:65220	NADK	1	1682671	1709909	27238	-	4	1_PC3_ARID4B::1::49, 1_PC3_ARID4B::1::50, 1_PC3_ARID4B::1::51, 1_PC3_ARID4B::1::52	19381, 389, -587, -3915	in gene, in gene, upstream, upstream	1	31.5	4	1_PC3_ARID4B::1	39	Gene NADK	FLJ37724, FLJ13052, FLJ78307, DKFZp686L22239, MGC1900, NADK, dJ283E3.1, FLJ78247, FLJ77769, FLJ54695	NAD kinase	NM_023018, hCT2336561.1, hCT2336564.2, hCT2336565.0, hCT2336568.0, hCT2336570.1	208917_x_at, 208918_s_at, 208919_s_at, 213607_x_at, 213613_s_at, 215159_s_at	NP_075394.3, EAW56151.1, EAW56152.1, EAW56153.1, EAW56154.1, EAW56155.1
GeneID:2782	GNB1	1	1716729	1822495	105766	-	4	1_PC3_ARID4B::1::50, 1_PC3_ARID4B::1::51, 1_PC3_ARID4B::1::52, 1_PC3_ARID4B::1::53	112975, 111999, 108671, 927	downstream, downstream, downstream, in gene	1	27.25	4	1_PC3_ARID4B::1	35	Gene GNB1	GNB1		NM_002074, hCT14577.3, hCT2336557.0, hCT2336559.0, hCT2336560.0	1570108_at, 200744_s_at, 200745_s_at, 200746_s_at	NP_002065.1, EAW56150.1, EAW56147.1, EAW56148.1, EAW56149.1
GeneID:163688	CALML6	1	1846266	1848733	2467	+	1	1_PC3_ARID4B::1::54	-6394	upstream	1	21	1	1_PC3_ARID4B::1	21	Gene CALML6	CAGLP, CALML6	calmodulin-like 6	NM_138705, hCT14572.3, hCT2336624.0, hCT2352991.0	1552402_at	NP_619650.2, EAW56144.1, EAW56145.1, EAW56146.1
GeneID:339456	TMEM52	1	1849029	1850740	1711	-	1	1_PC3_ARID4B::1::54	10868	downstream	1	21	1	1_PC3_ARID4B::1	21	Gene TMEM52	TMEM52	transmembrane protein 52	NM_178545, hCT14574.3, hCT2352992.0	230467_at	NP_848640.1, EAW56142.1, EAW56143.1
GeneID:85452	KIAA1751	1	1884752	1935276	50524	-	2	1_PC3_ARID4B::1::55, 1_PC3_ARID4B::1::56	48956, 18252	in gene, in gene	1	17	2	1_PC3_ARID4B::1	17	Gene KIAA1751	FLJ45476, RP1-140A9.6, KIAA1751	KIAA1751	NM_001080484	216781_at, 216807_at	NP_001073953.1
GeneID:5590	PRKCZ	1	1981909	2116834	134925	+	5	1_PC3_ARID4B::1::57, 1_PC3_ARID4B::1::58, 1_PC3_ARID4B::1::59, 1_PC3_ARID4B::1::60, 1_PC3_ARID4B::1::61	331, 22155, 83339, 139915, 144779	in gene, in gene, in gene, downstream, downstream	1	30.8	5	1_PC3_ARID4B::1	43	Gene PRKCZ	PRKCZ, PKC2, PKC-ZETA	protein kinase C, zeta	NM_002744, NM_001033581, NM_001033582, hCT15713.3, hCT2345155.0	1569748_at, 202178_at, 220846_s_at	NP_002735.3, NP_001028753.1, NP_001028754.1, EAW56130.1, EAW56131.1
GeneID:100506504	LOC100506504	1	2113246	2115492	2246	-	1	1_PC3_ARID4B::1::60	-6332	upstream	1	37	1	1_PC3_ARID4B::1	37	Gene LOC100506504		hypothetical protein LOC100506504	XM_003119801, XM_003118494, XM_003120338		XP_003119849.1, XP_003118542.1, XP_003120386.1
GeneID:199990	C1orf86	1	2115899	2139172	23273	-	4	1_PC3_ARID4B::1::60, 1_PC3_ARID4B::1::61, 1_PC3_ARID4B::1::62, 1_PC3_ARID4B::1::63	17348, 12484, 1572, -5084	in gene, in gene, in gene, upstream	1	32.75	4	1_PC3_ARID4B::1	43	Gene C1orf86	FP7162, C1orf86, FLJ31031, MGC120153	chromosome 1 open reading frame 86	NM_182533, NM_001146310, hCT1809286.4, hCT2336603.2, hCT2343773.1, hCT2344476.1, hCT2350220.0	1556309_s_at, 1558544_at, 1562675_at, 229113_s_at, 230649_at, 236498_s_at, 236499_at, 236584_at	NP_872339.2, NP_001139782.1, EAW56125.1, EAW56127.1, EAW56128.1, EAW56129.1, EAW56126.1
GeneID:100128003	LOC100128003	1	2120482	2125024	4542	-	2	1_PC3_ARID4B::1::60, 1_PC3_ARID4B::1::61	3200, -1664	in gene, upstream	1	40	2	1_PC3_ARID4B::1	43	Gene LOC100128003	FLJ43456, FLJ30256, FLJ46660	hypothetical LOC100128003	NR_024445
GeneID:6497	SKI	1	2160134	2241652	81518	+	3	1_PC3_ARID4B::1::64, 1_PC3_ARID4B::1::65, 1_PC3_ARID4B::1::66	-1830, 41002, 88074	upstream, in gene, downstream	1	22	3	1_PC3_ARID4B::1	25	Gene SKI	SKI, SKV	v-ski sarcoma viral oncogene homolog (avian)	NM_003036, hCT14250.3, hCT1965410.1	204270_at	NP_003027.1, EAW56117.1, EAW56118.1
GeneID:79906	MORN1	1	2252696	2322993	70297	-	3	1_PC3_ARID4B::1::66, 1_PC3_ARID4B::1::67, 1_PC3_ARID4B::1::68	74785, 9692, 129	downstream, in gene, in gene	1	39.667	3	1_PC3_ARID4B::1	77	Gene MORN1	FLJ13941, MORN1	MORN repeat containing 1	NM_024848, hCT15721.3	1554268_at, 1563668_at, 219852_s_at, 222933_at	NP_079124.1, EAW56115.1
GeneID:11079	RER1	1	2323214	2336883	13669	+	3	1_PC3_ARID4B::1::67, 1_PC3_ARID4B::1::68, 1_PC3_ARID4B::1::69	-9913, -350, 20434	upstream, upstream, downstream	1	49.667	3	1_PC3_ARID4B::1	77	Gene RER1	RER1	RER1 retention in endoplasmic reticulum 1 homolog (S. cerevisiae)	NM_007033, hCT15722.4, hCT2336643.1, hCT2336644.1, hCT2336645.1, hCT2336646.1, hCT2345156.0	202296_s_at, 202297_s_at, 213296_at	NP_008964.3, EAW56109.1, EAW56110.1, EAW56112.1, EAW56113.1, EAW56114.1, EAW56111.1
GeneID:5192	PEX10	1	2336241	2344010	7769	-	1	1_PC3_ARID4B::1::69	362	in gene	1	50	1	1_PC3_ARID4B::1	50	Gene PEX10	MGC1998, NALD, RNF69, PEX10	peroxisomal biogenesis factor 10	NM_002617, NM_153818, hCT1809271.3, hCT1961950.1, hCT1961951.1, hCT2353009.0	206351_s_at, 206352_s_at	NP_002608.1, NP_722540.1, EAW56105.1, EAW56106.1, EAW56107.1, EAW56108.1
GeneID:9651	PLCH2	1	2407754	2436964	29210	+	3	1_PC3_ARID4B::1::70, 1_PC3_ARID4B::1::71, 1_PC3_ARID4B::1::72	19350, 26678, 36342	in gene, in gene, downstream	1	24.333	3	1_PC3_ARID4B::1	30	Gene PLCH2	PLCL4, PLCH2, PLC-eta2, PLCeta2	phospholipase C, eta 2	NM_014638, hCT2336652.2, hCT2336655.1, hCT2336656.1, hCT2349859.0	206080_at	NP_055453.2, EAW56104.1, EAW56101.1, EAW56102.1, EAW56103.1
GeneID:55229	PANK4	1	2439975	2458035	18060	-	3	1_PC3_ARID4B::1::71, 1_PC3_ARID4B::1::72, 1_PC3_ARID4B::1::73	23603, 13939, 723	downstream, in gene, in gene	1	24.667	3	1_PC3_ARID4B::1	30	Gene PANK4	FLJ10782, PANK4, DKFZp547M242	pantothenate kinase 4	NM_018216, hCT15719.3, hCT2336585.0, hCT2336586.0	218771_at	NP_060686.1, EAW56097.1, EAW56098.1, EAW56099.1
GeneID:388585	HES5	1	2460184	2461684	1500	-	1	1_PC3_ARID4B::1::73	4372	downstream	1	27	1	1_PC3_ARID4B::1	27	Gene HES5	HES5, bHLHb38	hairy and enhancer of split 5 (Drosophila)	NM_001010926, hCT1965454.1	239230_at	NP_001010926.1, EAW56096.1
GeneID:115110	LOC115110	1	2481359	2484284	2925	-	2	1_PC3_ARID4B::1::74, 1_PC3_ARID4B::1::75	6332, -3908	downstream, upstream	1	25	2	1_PC3_ARID4B::1	29	Gene LOC115110	DKFZp762D186, FLJ46690	hypothetical LOC115110	NR_026927	232190_x_at, 233582_at, 233960_s_at
GeneID:100133445	LOC100133445	1	2487566	2488448	882	-	2	1_PC3_ARID4B::1::74, 1_PC3_ARID4B::1::75	10496, 256	downstream, in gene	1	25	2	1_PC3_ARID4B::1	29	Gene LOC100133445	FLJ46690	hypothetical LOC100133445	XR_112079, XR_108288, XR_113327
GeneID:8764	TNFRSF14	1	2487805	2495268	7463	+	2	1_PC3_ARID4B::1::74, 1_PC3_ARID4B::1::75	-9853, 387	upstream, in gene	1	25	2	1_PC3_ARID4B::1	29	Gene TNFRSF14	TNFRSF14, HVEA, LIGHTR, ATAR, HVEM, TR2	tumor necrosis factor receptor superfamily, member 14 (herpesvirus entry mediator)	NM_003820, hCT15715.3, hCT1957716.1, hCT1957717.1, hCT1965450.1, hCT1965451.1, hCT1965452.1	209354_at	NP_003811.2, EAW56092.1, EAW56090.1, EAW56091.1, EAW56093.1, EAW56094.1, EAW56089.1
GeneID:100506589	LOC100506589	1	2497974	2515972	17998	+	2	1_PC3_ARID4B::1::75, 1_PC3_ARID4B::1::76	-9782, 20714	upstream, downstream	1	23	2	1_PC3_ARID4B::1	25	Gene LOC100506589		hypothetical LOC100506589	XR_112080, XR_108289, XR_113326
GeneID:127281	C1orf93	1	2518249	2522902	4653	+	1	1_PC3_ARID4B::1::76	439	in gene	1	25	1	1_PC3_ARID4B::1	25	Gene C1orf93	C1orf93, DKFZp547M123, MGC26818, RP3-395M20.10	chromosome 1 open reading frame 93	NM_152371, hCT15723.5, hCT2349868.0, hCT2349869.0, hCT2353018.0, hCT2353019.0, hCT2353020.0	231835_at	NP_689584.1, EAW56087.1, EAW56083.1, EAW56084.1, EAW56085.1, EAW56088.1, EAW56086.1
GeneID:79258	MMEL1	1	2522081	2564481	42400	-	2	1_PC3_ARID4B::1::76, 1_PC3_ARID4B::1::77	45793, -8959	downstream, upstream	1	24.5	2	1_PC3_ARID4B::1	25	Gene MMEL1	NL2, MGC119456, NEP2, SEP, NEPII, MMEL2, MGC119455, MMEL1, MGC119454, NL1	membrane metallo-endopeptidase-like 1	NM_033467, hCT15720.4, hCT2336578.0, hCT2336579.0	1552930_at	NP_258428.2, EAW56080.1, EAW56081.1, EAW56082.1
GeneID:100287898	LOC100287898	1	2572807	2706230	133423	-	1	1_PC3_ARID4B::1::77	132790	in gene	1	24	1	1_PC3_ARID4B::1	24	Gene LOC100287898	TTC34		XM_002342015, XM_003119811, XM_003120448		XP_002342056.1, XP_003119859.1, XP_003120496.1
GeneID:27237	ARHGEF16	1	3371147	3397677	26530	+	5	1_PC3_ARID4B::1::78, 1_PC3_ARID4B::1::79, 1_PC3_ARID4B::1::80, 1_PC3_ARID4B::1::81, 1_PC3_ARID4B::1::82	-1235, 6837, 17482, 23786, 29349	upstream, in gene, in gene, in gene, downstream	1	20.6	5	1_PC3_ARID4B::1	23	Gene ARHGEF16	GEF16, NBR, ARHGEF16	Rho guanine exchange factor (GEF) 16	NM_014448, hCT1640305.2, hCT1950384.1	208009_s_at	NP_055263.2, EAW71452.1, EAW71453.1
GeneID:1953	MEGF6	1	3404506	3528059	123553	-	5	1_PC3_ARID4B::1::81, 1_PC3_ARID4B::1::82, 1_PC3_ARID4B::1::83, 1_PC3_ARID4B::1::84, 1_PC3_ARID4B::1::85	133126, 127563, 96059, 80699, 379	downstream, downstream, in gene, in gene, in gene	1	20.4	5	1_PC3_ARID4B::1	25	Gene MEGF6	MEGF6, KIAA0815, EGFL3	multiple EGF-like-domains 6	NM_001409	213942_at, 226869_at	NP_001400.3
GeneID:127262	TPRG1L	1	3541556	3546695	5139	+	2	1_PC3_ARID4B::1::86, 1_PC3_ARID4B::1::87	-436, 652	upstream, in gene	1	34	2	1_PC3_ARID4B::1	40	Gene TPRG1L	FAM79A, RP11-46F15.3, h-mover, FLJ21811, TPRG1L, mover	tumor protein p63 regulated 1-like	NM_182752, hCT2291490.0, hCT11154.3	224871_at	NP_877429.2, EAW71455.1, EAW71456.1
GeneID:49856	WDR8	1	3547331	3566671	19340	-	3	1_PC3_ARID4B::1::86, 1_PC3_ARID4B::1::87, 1_PC3_ARID4B::1::88	25551, 24463, 367	downstream, downstream, in gene	1	32.333	3	1_PC3_ARID4B::1	40	Gene WDR8	MGC99569, FLJ20430, WRAP73, WDR8	WD repeat containing, antisense to TP73	NM_017818, hCT2291841.0, hCT11155.3, hCT1962894.1	219322_s_at, 236381_s_at, 236382_at	NP_060288.3, EAW71461.1, EAW71459.1, EAW71460.1
GeneID:7161	TP73	1	3569129	3650467	81338	+	2	1_PC3_ARID4B::1::88, 1_PC3_ARID4B::1::89	-2825, 16535	upstream, in gene	1	27	2	1_PC3_ARID4B::1	29	Gene TP73	P73, TP73	tumor protein p73	NM_005427, NM_001126240, NM_001126241, NM_001126242, hCT2291498.0, hCT2291500.0, hCT2291505.0, hCT10153.3, hCT1950406.1, hCT1950407.1	1554379_a_at, 220804_s_at, 232546_at	NP_005418.1, NP_001119712.1, NP_001119713.1, NP_001119714.1, EAW71464.1, EAW71467.1, EAW71463.1, EAW71465.1, EAW71466.1, EAW71468.1
GeneID:100506635	LOC100506635	1	3591416	3591970	554	-	1	1_PC3_ARID4B::1::89	6306	downstream	1	25	1	1_PC3_ARID4B::1	25	Gene LOC100506635		hypothetical protein LOC100506635	XM_003118495, XM_003120577		XP_003118543.1, XP_003120625.1
GeneID:57212	KIAA0495	1	3652548	3663937	11389	-	1	1_PC3_ARID4B::1::90	577	in gene	1	40	1	1_PC3_ARID4B::1	40	Gene KIAA0495	PDAM, KIAA0495, MGC138189	KIAA0495	NR_033708, NR_033709, NR_033710, NR_033711, NR_033712, hCT2291836.0, hCT2291837.0, hCT2291838.0, hCT2354937.0	1569502_s_at, 213339_at, 213340_s_at	EAW71471.1, EAW71474.1, EAW71472.1, EAW71473.1
GeneID:148870	CCDC27	1	3668965	3688209	19244	+	2	1_PC3_ARID4B::1::90, 1_PC3_ARID4B::1::91	-5605, 20667	upstream, downstream	1	32	2	1_PC3_ARID4B::1	40	Gene CCDC27	CCDC27, MGC138313, FLJ32825, MGC138317	coiled-coil domain containing 27	NM_152492, hCT2291514.0, hCT1846797.1	1552948_at	NP_689705.2, EAW71477.1, EAW71476.1
GeneID:388588	LOC388588	1	3689352	3692546	3194	+	1	1_PC3_ARID4B::1::91	280	in gene	1	24	1	1_PC3_ARID4B::1	24	Gene LOC388588		hypothetical protein LOC388588	NM_001163724	230840_at	NP_001157196.1
GeneID:57470	LRRC47	1	3696784	3713068	16284	-	2	1_PC3_ARID4B::1::91, 1_PC3_ARID4B::1::92	23436, 60	downstream, in gene	1	59.5	2	1_PC3_ARID4B::1	95	Gene LRRC47	LRRC47, KIAA1185	leucine rich repeat containing 47	NM_020710, hCT2291873.0, hCT11152.3	212904_at	NP_065761.1, EAW71479.1, EAW71478.1
GeneID:9731	KIAA0562	1	3728645	3773797	45152	-	1	1_PC3_ARID4B::1::93	53	in gene	1	45	1	1_PC3_ARID4B::1	45	Gene KIAA0562	KIAA0562, GlyBP	KIAA0562	NM_014704, hCT1967875.1, hCT2291866.0, hCT2291869.0, hCT11151.4	204074_s_at, 204075_s_at, 243696_at	NP_055519.1, EAW71481.1, EAW71482.1, EAW71483.1, EAW71484.1
GeneID:1677	DFFB	1	3773845	3801993	28148	+	1	1_PC3_ARID4B::1::93	-101	upstream	1	45	1	1_PC3_ARID4B::1	45	Gene DFFB	DFF-40, DFF40, DFF2, DFFB, CAD, CPAN	DNA fragmentation factor, 40kDa, beta polypeptide (caspase-activated DNase)	NM_004402, hCT22751.3, hCT2291526.0, hCT2291529.0, hCT2291531.0, hCT2354959.0, hCT1950426.1, hCT1950427.1	206752_s_at	NP_004393.1, EAW71486.1, EAW71487.1, EAW71488.1, EAW71489.1, EAW71490.1, EAW71485.1, EAW71491.1
GeneID:339448	C1orf174	1	3805697	3816857	11160	-	1	1_PC3_ARID4B::1::94	-807	upstream	1	41	1	1_PC3_ARID4B::1	41	Gene C1orf174	C1orf174, RP13-531C17.2	chromosome 1 open reading frame 174	NM_207356, hCT2354933.0, hCT1762202.2	222000_at, 238010_at	NP_997239.2, EAW71493.1, EAW71492.1
GeneID:100133612	LOC100133612	1	3816968	3832011	15043	+	1	1_PC3_ARID4B::1::94	696	in gene	1	41	1	1_PC3_ARID4B::1	41	Gene LOC100133612	FLJ26663	similar to hCG1815312	NR_024455
GeneID:55966	AJAP1	1	4715105	4843851	128746	+	1	1_PC3_ARID4B::1::95	1711	in gene	1	14	1	1_PC3_ARID4B::1	14	Gene AJAP1	SHREW1, SHREW-1, AJAP1, MOT8, RP3-426F10.1	adherens junctions associated protein 1	NM_001042478, NM_018836, hCT5750.3	206460_at, 215789_s_at, 215790_at	NP_001035943.1, NP_061324.1, EAW71504.1
GeneID:261734	NPHP4	1	5922870	6052531	129661	-	1	1_PC3_ARID4B::1::96	-333	upstream	1	53	1	1_PC3_ARID4B::1	53	Gene NPHP4	KIAA0673, SLSN4, POC10, FLJ46306, NPHP4	nephronophthisis 4	NM_015102, hCT2298807.0, hCT2354934.0, hCT2354935.0, hCT2354936.0, hCT13736.2	213471_at, 216344_at	NP_055917.1, EAW71511.1, EAW71507.1, EAW71508.1, EAW71509.1, EAW71510.1
GeneID:6146	RPL22	1	6245080	6259679	14599	-	3	1_PC3_ARID4B::1::97, 1_PC3_ARID4B::1::98, 1_PC3_ARID4B::1::99	95, -6657, -10657	in gene, upstream, upstream	1	41.667	3	1_PC3_ARID4B::1	68	Gene RPL22	RPL22, HBP15/L22, HBP15, EAP, L22	ribosomal protein L22	NM_000983, hCT2298799.0, hCT2298800.0, hCT2298801.0	208768_x_at, 214042_s_at, 220960_x_at, 221726_at, 221775_x_at	NP_000974.1, EAW71520.1, EAW71518.1, EAW71519.1
GeneID:388591	RNF207	1	6266189	6281359	15170	+	5	1_PC3_ARID4B::1::97, 1_PC3_ARID4B::1::98, 1_PC3_ARID4B::1::99, 1_PC3_ARID4B::1::100, 1_PC3_ARID4B::1::101	-6605, 147, 4147, 14867, 18547	upstream, in gene, in gene, in gene, downstream	1	33.2	5	1_PC3_ARID4B::1	68	Gene RNF207	C1orf188, RNF207, FLJ32096, FLJ46380, FLJ46593	ring finger protein 207	NM_207396	1555870_at, 233065_at, 242882_at	NP_997279.2
GeneID:23463	ICMT	1	6281253	6296044	14791	-	6	1_PC3_ARID4B::1::99, 1_PC3_ARID4B::1::100, 1_PC3_ARID4B::1::101, 1_PC3_ARID4B::1::102, 1_PC3_ARID4B::1::103, 1_PC3_ARID4B::1::104	25708, 14988, 11308, 604, -660, -9316	downstream, downstream, in gene, in gene, upstream, upstream	1	26.167	6	1_PC3_ARID4B::1	37	Gene ICMT	PPMT, PCMT, MSTP098, ICMT, PCCMT, HSTE14, MST098, MGC39955	isoprenylcysteine carboxyl methyltransferase	NM_012405, hCT13725.3, hCT1957602.1	1568728_s_at, 201609_x_at, 201610_at, 201611_s_at, 244591_x_at, 244759_x_at	NP_036537.1, EAW71523.1, EAW71522.1
GeneID:148645	C1orf211	1	6297868	6299504	1636	+	3	1_PC3_ARID4B::1::102, 1_PC3_ARID4B::1::103, 1_PC3_ARID4B::1::104	-2428, -1164, 7492	upstream, upstream, downstream	1	31.333	3	1_PC3_ARID4B::1	37	Gene C1orf211	C1orf211, MGC40168	chromosome 1 open reading frame 211	XR_111921, XR_109862, XR_114045, hCT1960051.2	1553741_at	EAW71524.1
GeneID:390992	HES3	1	6304252	6305638	1386	+	3	1_PC3_ARID4B::1::102, 1_PC3_ARID4B::1::103, 1_PC3_ARID4B::1::104	-8812, -7548, 1108	upstream, upstream, in gene	1	31.333	3	1_PC3_ARID4B::1	37	Gene HES3	HES3, bHLHb43	hairy and enhancer of split 3 (Drosophila)	NM_001024598, hCT13735.2		NP_001019769.1, EAW71525.1
GeneID:387509	GPR153	1	6307406	6321035	13629	-	4	1_PC3_ARID4B::1::103, 1_PC3_ARID4B::1::104, 1_PC3_ARID4B::1::105, 1_PC3_ARID4B::1::106	24331, 15675, 915, -1557	downstream, downstream, in gene, upstream	1	27	4	1_PC3_ARID4B::1	37	Gene GPR153	DKFZp762B2210, GPR153, PGR1	G protein-coupled receptor 153	NM_207370, hCT2343799.0	221902_at, 64942_at	NP_997253.2, EAW71526.1
GeneID:11332	ACOT7	1	6324332	6453826	129494	-	3	1_PC3_ARID4B::1::105, 1_PC3_ARID4B::1::106, 1_PC3_ARID4B::1::107	133706, 131234, 450	downstream, downstream, in gene	1	24.667	3	1_PC3_ARID4B::1	30	Gene ACOT7	BACH, ACOT7, RP1-120G22.10, ACT, hBACH, ACH1, LACH, MGC1126, CTE-II, LACH1	acyl-CoA thioesterase 7	NM_007274, NM_181864, NM_181865, NM_181866, hCT2354960.0, hCT2354961.0, hCT13726.2, hCT1686494.2, hCT1960100.1, hCT1960101.1	208002_s_at, 215728_s_at	NP_009205.3, NP_863654.1, NP_863655.1, NP_863656.1, EAW71527.1, EAW71532.1, EAW71528.1, EAW71529.1, EAW71530.1, EAW71531.1
GeneID:100130071	UNQ6193	1	6326515	6327292	777	+	2	1_PC3_ARID4B::1::105, 1_PC3_ARID4B::1::106	-6395, -3923	upstream, upstream	1	22	2	1_PC3_ARID4B::1	23	Gene UNQ6193	LOC100130071	GSQS6193	XR_111922, XR_109863, XR_114046
GeneID:54626	HES2	1	6475292	6479979	4687	-	4	1_PC3_ARID4B::1::108, 1_PC3_ARID4B::1::109, 1_PC3_ARID4B::1::110, 1_PC3_ARID4B::1::111	5259, -277, -4245, -9397	downstream, upstream, upstream, upstream	1	21.75	4	1_PC3_ARID4B::1	27	Gene HES2	bHLHb40, HES2	hairy and enhancer of split 2 (Drosophila)	NM_019089, hCT2292181.0, hCT13733.3	214521_at, 216674_at, 231928_at	NP_061962.2, EAW71533.1, EAW71534.1
GeneID:83715	ESPN	1	6484848	6521004	36156	+	6	1_PC3_ARID4B::1::108, 1_PC3_ARID4B::1::109, 1_PC3_ARID4B::1::110, 1_PC3_ARID4B::1::111, 1_PC3_ARID4B::1::112, 1_PC3_ARID4B::1::113	-10128, -4592, -624, 4528, 22256, 36421	upstream, upstream, upstream, in gene, in gene, downstream	1	20	6	1_PC3_ARID4B::1	27	Gene ESPN	DKFZp434A196, DFNB36, ESPN, DKFZp434G2126	espin	NM_031475, hCT2291642.0, hCT2291643.0, hCT2291644.0, hCT2291647.0	223549_s_at, 233979_s_at	NP_113663.2, EAW71538.1, EAW71535.1, EAW71536.1, EAW71537.1
GeneID:100422975	MIR4252	1	6489894	6489956	62	-	3	1_PC3_ARID4B::1::109, 1_PC3_ARID4B::1::110, 1_PC3_ARID4B::1::111	9700, 5732, 580	downstream, downstream, downstream	1	21.333	3	1_PC3_ARID4B::1	27	Gene MIR4252	MIR4252	microRNA 4252	NR_036218
GeneID:8718	TNFRSF25	1	6521211	6526255	5044	-	1	1_PC3_ARID4B::1::113	4986	in gene	1	15	1	1_PC3_ARID4B::1	15	Gene TNFRSF25	WSL-1, DDR3, WSL-LR, TR3, TNFRSF25, DR3, LARD, TRAMP, TNFRSF12, APO-3	tumor necrosis factor receptor superfamily, member 25	NM_003790, NM_148965, NM_148966, NM_148967, NM_148970, NM_001039664	211282_x_at, 211841_s_at, 216042_at, 219423_x_at	NP_003781.1, NP_683866.1, NP_683867.1, NP_683868.1, NP_683871.1, NP_001034753.1
GeneID:57449	PLEKHG5	1	6526152	6580069	53917	-	2	1_PC3_ARID4B::1::113, 1_PC3_ARID4B::1::114	58800, 30821	downstream, in gene	1	19	2	1_PC3_ARID4B::1	23	Gene PLEKHG5	DSMA4, RP4-650H14.3, PLEKHG5, KIAA0720, GEF720	pleckstrin homology domain containing, family G (with RhoGef domain) member 5	NM_001042663, NM_001042664, NM_198681, NM_020631, NM_001042665	227142_at, 237646_x_at	NP_001036128.1, NP_001036129.1, NP_941374.2, NP_001036130.1, NP_065682.2
GeneID:79707	NOL9	1	6581407	6614658	33251	-	1	1_PC3_ARID4B::1::115	130	in gene	1	104	1	1_PC3_ARID4B::1	104	Gene NOL9	MGC138483, NET6, MGC131821, NOL9, FLJ23323	nucleolar protein 9	NM_024654, hCT2292165.0	1554082_a_at, 1554084_a_at, 218754_at	NP_078930.3, EAW71550.1
GeneID:80835	TAS1R1	1	6615338	6639817	24479	+	2	1_PC3_ARID4B::1::115, 1_PC3_ARID4B::1::116	-810, 24854	upstream, downstream	1	75.5	2	1_PC3_ARID4B::1	104	Gene TAS1R1	TR1, TAS1R1, GPR70, T1R1, gm148	taste receptor, type 1, member 1	NM_138697, NM_177540, hCT2291651.0, hCT2291656.0, hCT2291658.0, hCT13729.2	1555417_a_at, 1564883_a_at	NP_619642.2, NP_803884.1, EAW71551.1, EAW71552.1, EAW71553.1, EAW71554.1
GeneID:3104	ZBTB48	1	6640063	6649340	9277	+	2	1_PC3_ARID4B::1::116, 1_PC3_ARID4B::1::117	129, 22433	in gene, downstream	1	55	2	1_PC3_ARID4B::1	63	Gene ZBTB48	HKR3, pp9964, ZNF855, ZBTB48	zinc finger and BTB domain containing 48	NM_005341, hCT1967920.1, hCT1967921.1, hCT13723.2	205025_at	NP_005332.1, EAW71557.1, EAW71555.1, EAW71556.1
GeneID:9903	KLHL21	1	6650784	6662929	12145	-	3	1_PC3_ARID4B::1::116, 1_PC3_ARID4B::1::117, 1_PC3_ARID4B::1::118	22737, 433, -10031	downstream, in gene, upstream	1	44.667	3	1_PC3_ARID4B::1	63	Gene KLHL21	MGC99635, KLHL21, KIAA0469	kelch-like 21 (Drosophila)	NM_014851, hCT2354938.0, hCT12174.2	203068_at	NP_055666.2, EAW71559.1, EAW71558.1
GeneID:148479	PHF13	1	6673756	6684093	10337	+	5	1_PC3_ARID4B::1::117, 1_PC3_ARID4B::1::118, 1_PC3_ARID4B::1::119, 1_PC3_ARID4B::1::120, 1_PC3_ARID4B::1::121	-11260, -796, 1956, 12260, 21652	upstream, upstream, in gene, downstream, downstream	1	31.4	5	1_PC3_ARID4B::1	63	Gene PHF13	PHF5, SPOC1, MGC43399, PHF13	PHD finger protein 13	NM_153812, hCT13731.3	225005_at	NP_722519.2, EAW71561.1
GeneID:90326	THAP3	1	6685252	6695645	10393	+	3	1_PC3_ARID4B::1::119, 1_PC3_ARID4B::1::120, 1_PC3_ARID4B::1::121	-9540, 764, 10156	upstream, in gene, in gene	1	23.333	3	1_PC3_ARID4B::1	27	Gene THAP3	MGC33488, THAP3	THAP domain containing, apoptosis associated protein 3	NM_138350, hCT1967905.1, hCT2354948.0, hCT2354949.0, hCT2354950.0, hCT2354951.0, hCT2354952.0, hCT2354953.0, hCT13732.2	213192_at, 217658_at	NP_612359.2, EAW71568.1, EAW71563.1, EAW71566.1, EAW71567.1, EAW71569.1, EAW71562.1, EAW71564.1, EAW71565.1
GeneID:55735	DNAJC11	1	6694228	6761966	67738	-	3	1_PC3_ARID4B::1::120, 1_PC3_ARID4B::1::121, 1_PC3_ARID4B::1::122	75950, 66558, 174	downstream, in gene, in gene	1	66.333	3	1_PC3_ARID4B::1	156	Gene DNAJC11	DNAJC11, FLJ10737, dJ126A5.1	DnaJ (Hsp40) homolog, subfamily C, member 11	NM_018198, hCT1967919.1, hCT2292160.0, hCT13722.2	1555360_a_at, 215792_s_at	NP_060668.2, EAW71571.1, EAW71570.1, EAW71572.1
GeneID:23261	CAMTA1	1	6845384	7829764	984380	+	2	1_PC3_ARID4B::1::124, 1_PC3_ARID4B::1::125	-392, 986488	upstream, downstream	1	25	2	1_PC3_ARID4B::1	27	Gene CAMTA1	CAMTA1, KIAA0833	calmodulin binding transcription activator 1	NM_015215	1555370_a_at, 213268_at, 225692_at, 225693_s_at, 227328_at, 241882_at	NP_056030.1
GeneID:9341	VAMP3	1	7831329	7841492	10163	+	1	1_PC3_ARID4B::1::125	543	in gene	1	27	1	1_PC3_ARID4B::1	27	Gene VAMP3	CEB, VAMP3	vesicle-associated membrane protein 3 (cellubrevin)	NM_004781, hCT1957596.1	201336_at, 201337_s_at, 211749_s_at	NP_004772.1, EAW71582.1
GeneID:11315	PARK7	1	8021714	8045342	23628	+	1	1_PC3_ARID4B::1::126	-18	upstream	1	20	1	1_PC3_ARID4B::1	20	Gene PARK7	FLJ92274, FLJ27376, FLJ34360, DJ-1, PARK7, DJ1	Parkinson disease (autosomal recessive, early onset) 7	NM_007262, NM_001123377, hCT2293691.0	200006_at	NP_009193.2, NP_001116849.1, EAW71591.1
GeneID:50651	SLC45A1	1	8384390	8404227	19837	+	1	1_PC3_ARID4B::1::128	-9734	upstream	1	20	1	1_PC3_ARID4B::1	20	Gene SLC45A1	SLC45A1, FLJ26758, KIAA0458	solute carrier family 45, member 1	NM_001080397	230458_at	NP_001073866.1
GeneID:473	RERE	1	8412464	8877699	465235	-	1	1_PC3_ARID4B::1::129	392963	in gene	1	17	1	1_PC3_ARID4B::1	17	Gene RERE	ARP, FLJ38775, DNB1, RERE, ATN1L, ARG, KIAA0458	arginine-glutamic acid dipeptide (RE) repeats	NM_012102, NM_001042681, NM_001042682, hCT2297542.2, hCT2350683.0, hCT2350684.0, hCT2354944.0	1557349_at, 200938_s_at, 200939_s_at, 200940_s_at, 221643_s_at	NP_036234.3, NP_001036146.1, NP_001036147.1, EAW71598.1, EAW71599.1, EAW71601.1, EAW71600.1
GeneID:100505990	LOC100505990	1	8902431	8921490	19059	+	1	1_PC3_ARID4B::1::130	20257	downstream	1	15	1	1_PC3_ARID4B::1	15	Gene LOC100505990		hypothetical LOC100505990	XR_111930, XR_111931, XR_109870, XR_109871, XR_114053, XR_114054
GeneID:2023	ENO1	1	8921063	8938780	17717	-	2	1_PC3_ARID4B::1::130, 1_PC3_ARID4B::1::131	16092, 1340	in gene, in gene	1	14	2	1_PC3_ARID4B::1	15	Gene ENO1	NNE, PPH, ENO1L1, ENO1, MPB1, MBP-1	enolase 1, (alpha)	NM_001428, hCT2292830.0, hCT2292832.0	201231_s_at, 217294_s_at, 240258_at	NP_001419.1, EAW71605.1, EAW71604.1
GeneID:100505975	LOC100505975	1	8938894	8939944	1050	+	1	1_PC3_ARID4B::1::131	-1454	upstream	1	13	1	1_PC3_ARID4B::1	13	Gene LOC100505975		hypothetical LOC100505975	XR_111929, XR_109869, XR_114052
GeneID:80045	GPR157	1	9164476	9189229	24753	-	1	1_PC3_ARID4B::1::132	557	in gene	1	26	1	1_PC3_ARID4B::1	26	Gene GPR157	GPR157, FLJ12132	G protein-coupled receptor 157	NM_024980	220901_at, 227970_at	NP_079256.4
GeneID:84275	SLC25A33	1	9599528	9642831	43303	+	2	1_PC3_ARID4B::1::133, 1_PC3_ARID4B::1::134	664, 50072	in gene, downstream	1	20	2	1_PC3_ARID4B::1	21	Gene SLC25A33	MGC4399, BMSC-MCP, SLC25A33	solute carrier family 25, member 33	NM_032315, hCT2292005.0	223296_at	NP_115691.1, EAW71620.1
GeneID:199953	TMEM201	1	9648932	9674935	26003	+	1	1_PC3_ARID4B::1::134	668	in gene	1	19	1	1_PC3_ARID4B::1	19	Gene TMEM201	RP13-15M17.2, NET5, TMEM201	transmembrane protein 201	NM_001130924, NM_001010866	227617_at, 228671_at	NP_001124396.2, NP_001010866.1
GeneID:22883	CLSTN1	1	9789079	9884550	95471	-	1	1_PC3_ARID4B::1::135	1158	in gene	1	21	1	1_PC3_ARID4B::1	21	Gene CLSTN1	alcalpha1, XB31alpha, ALC-ALPHA, CSTN1, KIAA0911, PIK3CD, CLSTN1, FLJ32258, alcalpha2, CDHR12	calsyntenin 1	NM_014944, NM_001009566, hCT2292833.1, hCT1787145.2	201561_s_at	NP_055759.3, NP_001009566.1, EAW71629.1, EAW71630.1
GeneID:645010	FLJ16126	1	9887668	9888329	661	-	1	1_PC3_ARID4B::1::135	4937	downstream	1	21	1	1_PC3_ARID4B::1	21	Gene FLJ16126		hypothetical LOC645010	XR_111919, XR_109873, XR_114055
GeneID:84328	LZIC	1	9989776	10002826	13050	-	1	1_PC3_ARID4B::1::136	-646	upstream	1	59	1	1_PC3_ARID4B::1	59	Gene LZIC	MGC15436, LZIC	leucine zipper and CTNNBIP1 domain containing	NM_032368, hCT2294608.0, hCT10119.3	226081_at, 226087_at	NP_115744.2, EAW71634.1, EAW71633.1
GeneID:64802	NMNAT1	1	10003486	10045556	42070	+	1	1_PC3_ARID4B::1::136	-14	upstream	1	59	1	1_PC3_ARID4B::1	59	Gene NMNAT1	PNAT1, NMNAT, NMNAT1	nicotinamide nucleotide adenylyltransferase 1	NM_022787, hCT1971598.1, hCT2354939.0	1569631_at, 223692_at, 229852_at	NP_073624.2, EAW71635.1, EAW71636.1
GeneID:10277	UBE4B	1	10093016	10241297	148281	+	1	1_PC3_ARID4B::1::137	56	in gene	1	36	1	1_PC3_ARID4B::1	36	Gene UBE4B	UFD2, UFD2A, KIAA0684, UBE4B, E4, UBOX3, HDNB1	ubiquitination factor E4B (UFD2 homolog, yeast)	NM_001105562, NM_006048, hCT2354940.0, hCT9078.3	202316_x_at, 202317_s_at, 210685_s_at, 215533_s_at, 226746_s_at	NP_001099032.1, NP_006039.2, EAW71639.1, EAW71640.1
GeneID:23095	KIF1B	1	10270764	10441661	170897	+	1	1_PC3_ARID4B::1::138	-572	upstream	1	18	1	1_PC3_ARID4B::1	18	Gene KIF1B	CMT2, KIAA1448, HMSNII, KLP, KIAA0591, CMT2A1, FLJ23699, CMT2A, NBLST1, KIF1B, MGC134844	kinesin family member 1B	NM_015074, NM_183416, hCT2293208.0, hCT2293210.0, hCT2293211.0, hCT2293212.0, hCT16410.4	209234_at, 225878_at, 226968_at	NP_055889.2, NP_904325.2, EAW71641.1, EAW71642.1, EAW71644.1, EAW71645.1, EAW71643.1
GeneID:100287506	LOC100287506	1	10438657	10458955	20298	-	1	1_PC3_ARID4B::1::139	-165	upstream	1	27	1	1_PC3_ARID4B::1	27	Gene LOC100287506		hypothetical LOC100287506	XR_111920, XR_109874, XR_114056
GeneID:5226	PGD	1	10459085	10480201	21116	+	2	1_PC3_ARID4B::1::139, 1_PC3_ARID4B::1::140	35, 31395	in gene, downstream	1	25	2	1_PC3_ARID4B::1	27	Gene PGD	6PGD, PGD	phosphogluconate dehydrogenase	NM_002631, hCT2293214.0, hCT2293215.0	201118_at	NP_002622.2, EAW71647.1, EAW71648.1
GeneID:378708	APITD1	1	10490159	10512060	21901	+	1	1_PC3_ARID4B::1::140	321	in gene	1	23	1	1_PC3_ARID4B::1	23	Gene APITD1	MGC32686, CENPS, APITD1, CENP-S, MHF1	apoptosis-inducing, TAF9-like domain 1	NR_036462, NM_199294, NM_198544, NM_199006	213454_at	NP_954988.1, NP_940946.1, NP_950171.2
GeneID:1676	DFFA	1	10520588	10532613	12025	-	2	1_PC3_ARID4B::1::141, 1_PC3_ARID4B::1::142	21, -2427	in gene, upstream	1	20	2	1_PC3_ARID4B::1	20	Gene DFFA	DFF1, DFFA, ICAD, DFF-45	DNA fragmentation factor, 45kDa, alpha polypeptide	NM_004401, NM_213566, hCT16405.2, hCT1950343.1, hCT1962553.1, hCT1962555.1	203277_at, 223518_at	NP_004392.1, NP_998731.1, EAW71655.1, EAW71656.1, EAW71657.1, EAW71658.1
GeneID:5195	PEX14	1	10535003	10690815	155812	+	2	1_PC3_ARID4B::1::141, 1_PC3_ARID4B::1::142	-2411, 37	upstream, in gene	1	20	2	1_PC3_ARID4B::1	20	Gene PEX14	Pex14p, MGC12767, dJ734G22.2, PEX14, NAPP2	peroxisomal biogenesis factor 14	NM_004565, hCT1964433.1, hCT1964434.1, hCT1964436.1	1558915_a_at, 203503_s_at, 33760_at	NP_004556.1, EAW71659.1, EAW71660.1, EAW71661.1
GeneID:54897	CASZ1	1	10696661	10856707	160046	-	3	1_PC3_ARID4B::1::143, 1_PC3_ARID4B::1::144, 1_PC3_ARID4B::1::145	69987, 1443, 35	in gene, in gene, in gene	1	16.333	3	1_PC3_ARID4B::1	20	Gene CASZ1	ZNF693, dJ734G22.1, CST, FLJ12223, SRG, FLJ20321, CASZ1	castor zinc finger 1	NM_017766, NM_001079843, hCT2294619.0, hCT2294620.0	220015_at, 230420_at, 233863_at, 235605_at, 243386_at	NP_060236.3, NP_001073312.1, EAW71662.1, EAW71663.1
GeneID:23435	TARDBP	1	11072679	11085549	12870	+	1	1_PC3_ARID4B::1::146	89	in gene	1	49	1	1_PC3_ARID4B::1	49	Gene TARDBP	TARDBP, TDP-43, ALS10	TAR DNA binding protein	NM_007375, hCT2292403.0, hCT2292404.0, hCT2292408.0, hCT2292409.0, hCT2292411.0	200020_at, 221264_s_at	NP_031401.1, EAW71670.1, EAW71669.1, EAW71671.1, EAW71672.1, EAW71673.1
GeneID:6723	SRM	1	11114649	11120091	5442	-	1	1_PC3_ARID4B::1::147	1051	in gene	1	22	1	1_PC3_ARID4B::1	22	Gene SRM	PAPT, SRM, SRML1, SPS1, SPDSY	spermidine synthase	NM_003132, hCT2292944.0, hCT15893.3	201516_at	NP_003123.2, EAW71676.1, EAW71675.1
GeneID:5394	EXOSC10	1	11126675	11159938	33263	-	2	1_PC3_ARID4B::1::147, 1_PC3_ARID4B::1::148	40898, 130	downstream, in gene	1	26.5	2	1_PC3_ARID4B::1	31	Gene EXOSC10	p4, PMSCL2, Rrp6p, EXOSC10, RRP6, PMSCL, PM-Scl, p2, PM/Scl-100, p3	exosome component 10	NM_001001998, NM_002685, hCT2292938.0, hCT2292940.0, hCT2292943.0	1559031_at, 207541_s_at	NP_001001998.1, NP_002676.1, EAW71677.1, EAW71678.1, EAW71679.1
GeneID:2475	MTOR	1	11166588	11322608	156020	-	2	1_PC3_ARID4B::1::148, 1_PC3_ARID4B::1::149	162800, -240	downstream, upstream	1	30	2	1_PC3_ARID4B::1	31	Gene MTOR	RAFT1, RAPT1, MTOR, FRAP1, FRAP, FLJ44809, FRAP2	mechanistic target of rapamycin (serine/threonine kinase)	NM_004958, hCT2292935.0, hCT2292936.0, hCT15901.3	202288_at, 215381_at	NP_004949.1, EAW71682.1, EAW71681.1, EAW71683.1
GeneID:29914	UBIAD1	1	11333255	11348491	15236	+	2	1_PC3_ARID4B::1::149, 1_PC3_ARID4B::1::150	-10407, 121	upstream, in gene	1	43	2	1_PC3_ARID4B::1	57	Gene UBIAD1	TERE1, UBIAD1, RP4-796F18.1, SCCD	UbiA prenyltransferase domain containing 1	NM_013319, hCT15895.3	219131_at, 230474_at	NP_037451.1, EAW71686.1
GeneID:26270	FBXO6	1	11724150	11734411	10261	+	1	1_PC3_ARID4B::1::151	16490	downstream	1	21	1	1_PC3_ARID4B::1	21	Gene FBXO6	FBS2, FBG2, Fbx6b, FBX6, FBXO6	F-box protein 6	NM_018438, hCT15898.3	231769_at	NP_060908.1, EAW71696.1
GeneID:10459	MAD2L2	1	11734537	11751678	17141	-	1	1_PC3_ARID4B::1::151	11038	in gene	1	21	1	1_PC3_ARID4B::1	21	Gene MAD2L2	REV7, MAD2L2, MAD2B	MAD2 mitotic arrest deficient-like 2 (yeast)	NM_006341, NM_001127325, hCT15896.3, hCT1950340.1, hCT1958193.1	223234_at	NP_006332.3, NP_001120797.1, EAW71697.1, EAW71698.1, EAW71699.1
GeneID:4524	MTHFR	1	11845787	11866160	20373	-	1	1_PC3_ARID4B::1::152	-112	upstream	1	22	1	1_PC3_ARID4B::1	22	Gene MTHFR	MTHFR		NM_005957, hCT2292919.0, hCT2292920.0	206800_at, 217070_at, 217071_s_at, 226929_at, 239035_at	NP_005948.3, EAW71708.1, EAW71709.1
GeneID:1185	CLCN6	1	11866207	11903201	36994	+	1	1_PC3_ARID4B::1::152	65	in gene	1	22	1	1_PC3_ARID4B::1	22	Gene CLCN6	KIAA0046, CLCN6, CLC-6	chloride channel 6	NM_001286, NM_021736, NM_021735, NM_021737, hCT2292429.0, hCT2292430.0, hCT2292431.0, hCT2292432.0, hCT2292434.0, hCT16183.3, hCT1778342.2	203950_s_at	NP_001277.1, NP_068504.1, NP_068503.1, NP_068505.1, EAW71710.1, EAW71712.1, EAW71711.1, EAW71713.1, EAW71714.1, EAW71715.1, EAW71716.1
GeneID:26829	RNU5E	1	11968211	11968329	118	+	1	1_PC3_ARID4B::1::153	973	downstream	1	17	1	1_PC3_ARID4B::1	17	Gene RNU5E	RNU5E, U5E	RNA, U5E small nuclear	NR_002754
GeneID:90231	KIAA2013	1	11980122	11986480	6358	-	1	1_PC3_ARID4B::1::154	1360	in gene	1	19	1	1_PC3_ARID4B::1	19	Gene KIAA2013	KIAA2013, MGC33867	KIAA2013	NM_138346, hCT2292499.0, hCT2292500.0, hCT2354957.0, hCT16188.3	1555933_at, 224706_at, 224708_at	NP_612355.1, EAW71722.1, EAW71720.1, EAW71721.1, EAW71723.1
GeneID:5351	PLOD1	1	11994746	12035594	40848	+	2	1_PC3_ARID4B::1::154, 1_PC3_ARID4B::1::155	-9626, 45830	upstream, downstream	1	36.5	2	1_PC3_ARID4B::1	54	Gene PLOD1	LH, FLJ42041, LLH, PLOD, PLOD1, LH1	procollagen-lysine 1, 2-oxoglutarate 5-dioxygenase 1	NM_000302, hCT2292291.0, hCT16181.3	200827_at	NP_000293.2, EAW71725.1, EAW71724.1
GeneID:9927	MFN2	1	12040238	12073572	33334	+	2	1_PC3_ARID4B::1::155, 1_PC3_ARID4B::1::156	338, 39325	in gene, downstream	1	35	2	1_PC3_ARID4B::1	54	Gene MFN2	CMT2A2, MARF, HSG, CMT2A, MFN2, CPRP1, KIAA0214	mitofusin 2	NM_014874, NM_001127660, hCT2292293.0, hCT16180.3	1566105_at, 201155_s_at, 216205_s_at	NP_055689.1, NP_001121132.1, EAW71726.1, EAW71727.1
GeneID:60672	MIIP	1	12079512	12092106	12594	+	1	1_PC3_ARID4B::1::156	51	in gene	1	16	1	1_PC3_ARID4B::1	16	Gene MIIP	MIIP, FLJ38609, FLJ12438, IIP45	migration and invasion inhibitory protein	NM_021933, hCT16189.2	218551_at, 48659_at	NP_068752.2, EAW71729.1
GeneID:390998	LOC390998	1	12280784	12281164	380	-	1	1_PC3_ARID4B::1::157	-9300	upstream	1	18	1	1_PC3_ARID4B::1	18	Gene LOC390998		ribosomal protein L10 pseudogene		216589_at
GeneID:55187	VPS13D	1	12290113	12572099	281986	+	1	1_PC3_ARID4B::1::157	351	in gene	1	18	1	1_PC3_ARID4B::1	18	Gene VPS13D	VPS13D, FLJ23066	vacuolar protein sorting 13 homolog D (S. cerevisiae)	NM_015378, NM_018156, hCT2292306.0, hCT2292307.0, hCT2292309.0	1557571_at, 212323_s_at, 212324_s_at, 212326_at, 220221_at	NP_056193.2, NP_060626.2, EAW71737.1, EAW71738.1, EAW71739.1
GeneID:9249	DHRS3	1	12627939	12677820	49881	-	1	1_PC3_ARID4B::1::159	828	in gene	1	15	1	1_PC3_ARID4B::1	15	Gene DHRS3	RDH17, DHRS3, Rsdr1, retSDR1, SDR16C1, SDR1	dehydrogenase/reductase (SDR family) member 3	NM_004753, hCT1776689.1	202481_at	NP_004744.2, EAW71743.1
GeneID:200197	C1orf126	1	15438311	15478960	40649	-	1	1_PC3_ARID4B::1::160	-624	upstream	1	20	1	1_PC3_ARID4B::1	20	Gene C1orf126	C1orf126, RP1-21O18.2, FLJ23703	chromosome 1 open reading frame 126	NR_027136, hCT2342941.1, hCT2352483.0		EAW51709.1, EAW51708.1
GeneID:55092	TMEM51	1	15479028	15546974	67946	+	1	1_PC3_ARID4B::1::160	556	in gene	1	20	1	1_PC3_ARID4B::1	20	Gene TMEM51	FLJ10199, TMEM51, C1orf72	transmembrane protein 51	NM_018022, NM_001136216, NM_001136217, NM_001136218, hCT16506.3, hCT1961753.1, hCT1961754.1, hCT2352490.0, hCT2352491.0	218815_s_at	NP_060492.1, NP_001129688.1, NP_001129689.1, NP_001129690.1, EAW51711.1, EAW51714.1, EAW51710.1, EAW51712.1, EAW51713.1
GeneID:114827	FHAD1	1	15573768	15724622	150854	+	1	1_PC3_ARID4B::1::161	25336	in gene	1	15	1	1_PC3_ARID4B::1	15	Gene FHAD1	DKFZp686P19183, DKFZp686G2134, FHAD1, KIAA1937, FLJ31291	forkhead-associated (FHA) phosphopeptide binding domain 1	NM_052929	1557771_at, 1560097_at, 1563639_a_at, 1563830_a_at, 1563961_at, 1564635_a_at	NP_443161.1
GeneID:79180	EFHD2	1	15736391	15756839	20448	+	2	1_PC3_ARID4B::1::162, 1_PC3_ARID4B::1::163	713, 17145	in gene, in gene	1	18.5	2	1_PC3_ARID4B::1	21	Gene EFHD2	MGC4342, EFHD2, SWS1	EF-hand domain family, member D2	NM_024329, hCT16504.3, hCT1808941.2, hCT1966727.1, hCT1966728.1	217992_s_at, 222483_at	NP_077305.2, EAW51720.1, EAW51721.1, EAW51722.1, EAW51723.1
GeneID:842	CASP9	1	15818791	15850790	31999	-	1	1_PC3_ARID4B::1::164	-2490	upstream	1	31	1	1_PC3_ARID4B::1	31	Gene CASP9	APAF3, MCH6, APAF-3, ICE-LAP6, CASP9, CASPASE-9c	caspase 9, apoptosis-related cysteine peptidase	NM_001229, NM_032996, hCT16492.3, hCT1966726.1	203984_s_at, 210775_x_at	NP_001220.2, NP_127463.1, EAW51730.1, EAW51731.1
GeneID:23341	DNAJC16	1	15853352	15898228	44876	+	1	1_PC3_ARID4B::1::164	-72	upstream	1	31	1	1_PC3_ARID4B::1	31	Gene DNAJC16	DKFZp686N0387, DNAJC16, DKFZp686G1298, DKFZp781I1547, KIAA0962	DnaJ (Hsp40) homolog, subfamily C, member 16	NM_015291, hCT2295815.0, hCT2352487.0, hCT2352488.0	212908_at, 212911_at, 217358_at	NP_056106.1, EAW51733.1, EAW51732.1, EAW51734.1
GeneID:645317	LOC645317	1	15930404	15931538	1134	+	1	1_PC3_ARID4B::1::165	-532	upstream	1	22	1	1_PC3_ARID4B::1	22	Gene LOC645317	CHCHD2P6	similar to coiled-coil-helix-coiled-coil-helix domain containing 2	XM_001718737, XM_934920, XM_946272		XP_001718789.3, XP_940013.3, XP_951365.3
GeneID:84301	DDI2	1	15943953	15987552	43599	+	1	1_PC3_ARID4B::1::166	527	in gene	1	17	1	1_PC3_ARID4B::1	17	Gene DDI2	MGC14844, DDI2, RP4-680D5.5	DDI1, DNA-damage inducible 1, homolog 2 (S. cerevisiae)	NM_032341, hCT2295826.1, hCT2295828.1, hCT2295830.1, hCT2344369.0	224449_at	NP_115717.3, EAW51741.1, EAW51740.1, EAW51742.1, EAW51743.1
GeneID:54751	FBLIM1	1	16085255	16113084	27829	+	1	1_PC3_ARID4B::1::167	505	in gene	1	20	1	1_PC3_ARID4B::1	20	Gene FBLIM1	FBLP1, CAL, RP11-169K16.5, FBLIM1, DKFZp434G171, FBLP-1	filamin binding LIM protein 1	NM_017556, NM_001024215, NM_001024216, hCT2295847.0, hCT2295849.0, hCT2295851.0	1554795_a_at, 1555480_a_at, 1555483_x_at, 225258_at	NP_060026.2, NP_001019386.1, NP_001019387.1, EAW51750.1, EAW51751.1, EAW51752.1
GeneID:729614	hCG_2008140	1	16160710	16174642	13932	-	2	1_PC3_ARID4B::1::168, 1_PC3_ARID4B::1::169	754, -558	in gene, upstream	1	17.5	2	1_PC3_ARID4B::1	20	Gene hCG_2008140	FLJ37453, FLJ42024	hypothetical LOC729614	NR_024279
GeneID:23013	SPEN	1	16174359	16266950	92591	+	2	1_PC3_ARID4B::1::168, 1_PC3_ARID4B::1::169	-471, 841	upstream, in gene	1	17.5	2	1_PC3_ARID4B::1	20	Gene SPEN	RBM15C, KIAA0929, SPEN, RP1-134O19.1, HIAA0929, MINT, SHARP	spen homolog, transcriptional regulator (Drosophila)	NM_015001, hCT1950432.1	1556058_s_at, 1556059_s_at, 201996_s_at, 201997_s_at	NP_055816.2, EAW51756.1
GeneID:7709	ZBTB17	1	16268364	16302627	34263	-	1	1_PC3_ARID4B::1::170	99	in gene	1	23	1	1_PC3_ARID4B::1	23	Gene ZBTB17	MIZ-1, ZNF60, ZBTB17, pHZ-67, ZNF151	zinc finger and BTB domain containing 17	NM_003443, hCT16495.3, hCT1958235.1	203601_s_at, 203602_s_at	NP_003434.2, EAW51757.1, EAW51758.1
GeneID:1969	EPHA2	1	16450832	16482582	31750	-	2	1_PC3_ARID4B::1::171, 1_PC3_ARID4B::1::172	17334, 11094	in gene, in gene	1	21.5	2	1_PC3_ARID4B::1	30	Gene EPHA2	ARCC2, EPHA2, ECK	EPH receptor A2	NM_004431, hCT15831.2, hCT2296325.0	203499_at	NP_004422.2, EAW51769.1, EAW51770.1
GeneID:100506484	LOC100506484	1	16481730	16483824	2094	+	1	1_PC3_ARID4B::1::172	-10242	upstream	1	13	1	1_PC3_ARID4B::1	13	Gene LOC100506484		hypothetical LOC100506484	XR_108364
GeneID:79363	C1orf89	1	16558182	16563659	5477	-	1	1_PC3_ARID4B::1::173	363	in gene	1	17	1	1_PC3_ARID4B::1	17	Gene C1orf89	MGC10731, C1orf89, RSG1, RP4-733M16.4	REM2 and RAB-like small GTPase 1	NM_030907, hCT15836.3	220963_s_at	NP_112169.2, EAW51773.1
GeneID:26099	C1orf144	1	16693583	16724640	31057	+	1	1_PC3_ARID4B::1::174	305	in gene	1	30	1	1_PC3_ARID4B::1	30	Gene C1orf144	C1orf144, DKFZp566C0424, MGC70432	chromosome 1 open reading frame 144	NM_015609, NM_001114600, hCT2295884.1	212003_at, 212004_at	NP_056424.1, NP_001108072.1, EAW51777.1
GeneID:374955	SPATA21	1	16725138	16763919	38781	-	1	1_PC3_ARID4B::1::175	-3377	upstream	1	21	1	1_PC3_ARID4B::1	21	Gene SPATA21	spergen-2, spergen2, MGC27074, SPATA21	spermatogenesis associated 21	NM_198546, hCT1642372.2	1570241_at, 1570242_x_at	NP_940948.1, EAW51779.1
GeneID:55707	NECAP2	1	16767167	16786585	19418	+	1	1_PC3_ARID4B::1::175	129	in gene	1	21	1	1_PC3_ARID4B::1	21	Gene NECAP2	NECAP2, FLJ10420	NECAP endocytosis associated 2	NM_001145277, NM_001145278, NM_018090, hCT15840.4, hCT1961738.1, hCT1961739.1, hCT1961740.1, hCT1961742.1	220731_s_at	NP_001138749.1, NP_001138750.1, NP_060560.1, EAW51780.1, EAW51783.1, EAW51784.1, EAW51781.1, EAW51782.1
GeneID:9696	CROCC	1	17248445	17299474	51029	+	1	1_PC3_ARID4B::1::178	26467	in gene	1	20	1	1_PC3_ARID4B::1	20	Gene CROCC	CROCC, ROLT, KIAA0445	ciliary rootlet coiled-coil, rootletin	NM_014675, hCT2253457.0, hCT2253458.0, hCT2253459.0, hCT2253460.0	206274_s_at, 216419_at	NP_055490.3, EAW94814.1, EAW94815.1, EAW94816.1, EAW94817.1
GeneID:23400	ATP13A2	1	17312453	17338423	25970	-	1	1_PC3_ARID4B::1::179	631	in gene	1	15	1	1_PC3_ARID4B::1	15	Gene ATP13A2	ATP13A2, FLJ26510, KRPPD, PARK9, HSA9947	ATPase type 13A2	NM_022089, NM_001141973, NM_001141974, hCT16252.3, hCT1961480.1, hCT2255238.0, hCT2357813.0	218608_at	NP_071372.1, NP_001135445.1, NP_001135446.1, EAW94824.1, EAW94826.1, EAW94827.1, EAW94825.1
GeneID:6390	SDHB	1	17345217	17380665	35448	-	2	1_PC3_ARID4B::1::179, 1_PC3_ARID4B::1::180	42873, 185	downstream, in gene	1	25	2	1_PC3_ARID4B::1	35	Gene SDHB	SDHB, SDH, FLJ92337, SDH1, PGL4, SDHIP, SDH2, IP	succinate dehydrogenase complex, subunit B, iron sulfur (Ip)	NM_003000, hCT16247.2, hCT1955045.1	202675_at, 214166_at	NP_002991.2, EAW94828.1, EAW94829.1
GeneID:8659	ALDH4A1	1	19197924	19229293	31369	-	1	1_PC3_ARID4B::1::181	-147	upstream	1	20	1	1_PC3_ARID4B::1	20	Gene ALDH4A1	ALDH4, P5CDh, DKFZp779M035, ALDH4A1, P5CD	aldehyde dehydrogenase 4 family, member A1	NM_003748, NM_170726, NM_001161504, hCT16232.3, hCT1955043.1, hCT2252965.0	203722_at, 211552_s_at	NP_003739.2, NP_733844.1, NP_001154976.1, EAW94858.1, EAW94859.1, EAW94860.1
GeneID:100302276	MIR1290	1	19223565	19223642	77	-	1	1_PC3_ARID4B::1::181	-5798	upstream	1	20	1	1_PC3_ARID4B::1	20	Gene MIR1290	MIRN1290, hsa-mir-1290, MIR1290	microRNA 1290	NR_031622
GeneID:126917	IFFO2	1	19230774	19282826	52052	-	2	1_PC3_ARID4B::1::181, 1_PC3_ARID4B::1::182	53386, 618	downstream, in gene	1	23.5	2	1_PC3_ARID4B::1	27	Gene IFFO2	IFFO2	intermediate filament family orphan 2	NM_001136265	225615_at	NP_001129737.1
GeneID:23352	UBR4	1	19401000	19536746	135746	-	1	1_PC3_ARID4B::1::183	106	in gene	1	31	1	1_PC3_ARID4B::1	31	Gene UBR4	KIAA0462, FLJ41863, KIAA1307, ZUBR1, p600, UBR4, RBAF600	ubiquitin protein ligase E3 component n-recognin 4	NM_020765, hCT2258791.0, hCT2258792.0, hCT2258793.0, hCT2258794.0, hCT2258795.0, hCT2357800.0	1563113_at, 211950_at, 215636_at, 231889_at, 232907_at	NP_065816.2, EAW94865.1, EAW94864.1, EAW94866.1, EAW94867.1, EAW94868.1, EAW94869.1
GeneID:23065	KIAA0090	1	19544584	19578046	33462	-	2	1_PC3_ARID4B::1::183, 1_PC3_ARID4B::1::184	41406, -34	downstream, upstream	1	61.5	2	1_PC3_ARID4B::1	92	Gene KIAA0090	RP1-43E13.1, KIAA0090	KIAA0090	NM_015047, hCT1955051.1, hCT2357806.0, hCT32353.3	1556186_s_at, 212394_at, 212395_s_at, 212396_s_at, 215991_s_at	NP_055862.1, EAW94872.1, EAW94870.1, EAW94871.1
GeneID:51154	MRTO4	1	19578075	19586622	8547	+	1	1_PC3_ARID4B::1::184	5	in gene	1	92	1	1_PC3_ARID4B::1	92	Gene MRTO4	MRT4, dJ657E11.4, MRTO4, C1orf33	mRNA turnover 4 homolog (S. cerevisiae)	NM_016183, hCT1955050.1, hCT1966273.1, hCT32350.3	220688_s_at, 235783_at	NP_057267.2, EAW94873.1, EAW94874.1, EAW94875.1
GeneID:8574	AKR7A2	1	19630459	19638640	8181	-	2	1_PC3_ARID4B::1::185, 1_PC3_ARID4B::1::186	432, -496	in gene, upstream	1	15.5	2	1_PC3_ARID4B::1	16	Gene AKR7A2	AKR7A2, AFAR, AFAR1, AFB1-AR1, AKR7	aldo-keto reductase family 7, member A2 (aflatoxin aldehyde reductase)	NM_003689, hCT31728.2	202139_at, 214259_s_at	NP_003680.2, EAW94881.1
GeneID:54896	PQLC2	1	19638740	19655794	17054	+	2	1_PC3_ARID4B::1::185, 1_PC3_ARID4B::1::186	-532, 396	upstream, in gene	1	15.5	2	1_PC3_ARID4B::1	16	Gene PQLC2	FLJ26665, FLJ20320, FLJ26661, FLJ23906, PQLC2	PQ loop repeat containing 2	NM_001040125, NM_001040126, NM_017765, hCT1955052.1, hCT2357807.0, hCT2357808.0, hCT2357809.0, hCT2357810.0, hCT32354.3	1555781_at, 1555783_x_at, 220453_at	NP_001035214.1, NP_001035215.1, NP_060235.2, EAW94882.1, EAW94883.1, EAW94886.1, EAW94884.1, EAW94885.1, EAW94887.1
GeneID:832	CAPZB	1	19665267	19812066	146799	-	2	1_PC3_ARID4B::1::187, 1_PC3_ARID4B::1::188	450, -814	in gene, upstream	1	19.5	2	1_PC3_ARID4B::1	22	Gene CAPZB	MGC104401, CAPZ, CAPPB, CAPB, DKFZp686K0524, CAPZB, FLJ44693, MGC129749, MGC129750, FLJ12274	capping protein (actin filament) muscle Z-line, beta	NM_004930, hCT1955049.1, hCT2258760.0, hCT2258766.0, hCT2258773.0	201949_x_at, 201950_x_at, 215097_at, 37012_at	NP_004921.1, EAW94890.1, EAW94888.1, EAW94889.1, EAW94891.1
GeneID:440574	C1orf151	1	19923471	19956314	32843	+	1	1_PC3_ARID4B::1::189	33	in gene	1	27	1	1_PC3_ARID4B::1	27	Gene C1orf151	C1orf151, FLJ75158, FLJ36999	chromosome 1 open reading frame 151	NM_001032363, NR_033757, NR_033758, hCT2344965.0	224867_at, 228096_at	NP_001027535.1, EAW94893.1
GeneID:4681	NBL1	1	19969726	19984945	15219	+	1	1_PC3_ARID4B::1::190	2306	in gene	1	20	1	1_PC3_ARID4B::1	20	Gene NBL1	D1S1733E, DAN, MGC8972, DAND1, NB, NO3, NBL1	neuroblastoma, suppression of tumorigenicity 1	NM_182744, NM_005380, hCT2257722.0, hCT2257724.1	201621_at, 37005_at	NP_877421.2, NP_005371.1, EAW94894.1, EAW94895.1
GeneID:255104	TMCO4	1	20008706	20126410	117704	-	1	1_PC3_ARID4B::1::191	-395	upstream	1	14	1	1_PC3_ARID4B::1	14	Gene TMCO4	TMCO4, DKFZp686C23231, RP5-1056L3.6	transmembrane and coiled-coil domains 4	NM_181719, hCT1955765.1, hCT2258747.0, hCT2258749.0, hCT2357818.0, hCT2357819.0, hCT2357820.0, hCT29016.3	1560292_a_at, 227007_at	NP_859070.3, EAW94899.1, EAW94897.1, EAW94898.1, EAW94900.1, EAW94901.1, EAW94902.1, EAW94903.1
GeneID:23252	OTUD3	1	20208888	20239438	30550	+	1	1_PC3_ARID4B::1::192	40	in gene	1	16	1	1_PC3_ARID4B::1	16	Gene OTUD3	KIAA0459, DUBA4, OTUD3, RP11-460G22.1	OTU domain containing 3	NM_015207	213216_at	NP_056022.1
GeneID:55450	CAMK2N1	1	20808884	20812728	3844	-	1	1_PC3_ARID4B::1::193	1944	in gene	1	22	1	1_PC3_ARID4B::1	22	Gene CAMK2N1	RP11-401M16.1, CAMK2N1, MGC22256, PRO1489	calcium/calmodulin-dependent protein kinase II inhibitor 1	NM_018584, hCT1955770.2, hCT29420.4	218309_at, 228302_x_at, 229163_at	NP_061054.2, EAW94924.1, EAW94923.1
GeneID:79594	MUL1	1	20825941	20834674	8733	-	1	1_PC3_ARID4B::1::194	146	in gene	1	51	1	1_PC3_ARID4B::1	51	Gene MUL1	MAPL, RNF218, MULAN, C1orf166, FLJ12875, MUL1, RP11-401M16.2, GIDE	mitochondrial E3 ubiquitin ligase 1	NM_024544, hCT2258548.0, hCT2258550.0, hCT2357795.0, hCT29419.2	218246_at	NP_078820.2, EAW94928.1, EAW94926.1, EAW94927.1, EAW94929.1
GeneID:65018	PINK1	1	20959948	20978004	18056	+	1	1_PC3_ARID4B::1::195	27892	downstream	1	34	1	1_PC3_ARID4B::1	34	Gene PINK1	FLJ27236, PARK6, BRPK, PINK1	PTEN induced putative kinase 1	NM_032409, hCT2357824.0, hCT30119.3	209018_s_at, 209019_s_at	NP_115785.1, EAW94934.1, EAW94935.1
GeneID:1650	DDOST	1	20978260	20988037	9777	-	1	1_PC3_ARID4B::1::195	197	in gene	1	34	1	1_PC3_ARID4B::1	34	Gene DDOST	AGER1, DDOST, AGE-R1, MGC2191, OST48, OK/SW-cl.45, WBP1, OST, OKSWcl45, KIAA0115	dolichyl-diphosphooligosaccharide--protein glycosyltransferase	NM_005216, hCT1955779.1, hCT1955780.1, hCT1955781.1, hCT2258547.0, hCT30117.3	208674_x_at, 208675_s_at	NP_005207.2, EAW94937.1, EAW94936.1, EAW94938.1, EAW94939.1, EAW94940.1
GeneID:57576	KIF17	1	20990507	21044317	53810	-	3	1_PC3_ARID4B::1::195, 1_PC3_ARID4B::1::196, 1_PC3_ARID4B::1::197	56477, 20829, -8003	downstream, in gene, upstream	1	21.333	3	1_PC3_ARID4B::1	34	Gene KIF17	KIF3X, KIAA1405, KIF17B, KIF17	kinesin family member 17	NM_020816, NM_001122819, hCT1955782.1, hCT2258539.0, hCT2258541.0, hCT2258542.0, hCT2357823.0, hCT30118.3	222144_at	NP_065867.2, NP_001116291.1, EAW94941.1, EAW94942.1, EAW94944.1, EAW94946.1, EAW94943.1, EAW94945.1
GeneID:400745	SH2D5	1	21046225	21059133	12908	-	2	1_PC3_ARID4B::1::197, 1_PC3_ARID4B::1::198	6813, -227	in gene, upstream	1	17.5	2	1_PC3_ARID4B::1	20	Gene SH2D5	FLJ42879, FLJ41242, SH2D5, FLJ41847	SH2 domain containing 5	NM_001103161, NM_001103160	230973_at	NP_001096631.1, NP_001096630.1
GeneID:50809	HP1BP3	1	21069171	21113181	44010	-	3	1_PC3_ARID4B::1::198, 1_PC3_ARID4B::1::199, 1_PC3_ARID4B::1::200	53821, 349, -2227	downstream, in gene, upstream	1	16.333	3	1_PC3_ARID4B::1	20	Gene HP1BP3	HP1BP3, MGC43701	heterochromatin protein 1, binding protein 3	NM_016287, hCT2258531.0, hCT2258534.0, hCT2258535.0, hCT30116.2	1554251_at, 220633_s_at, 224591_at, 224592_x_at, 229204_at	NP_057371.2, EAW94953.1, EAW94950.1, EAW94951.1, EAW94952.1
GeneID:1889	ECE1	1	21543740	21672034	128294	-	1	1_PC3_ARID4B::1::201	11202	in gene	1	19	1	1_PC3_ARID4B::1	19	Gene ECE1	ECE, ECE1	endothelin converting enzyme 1	NM_001397, NM_001113347, NM_001113348, NM_001113349, hCT1686617.1, hCT1955776.0, hCT1955777.1, hCT1955778.1, hCT2254416.0, hCT2254420.0, hCT2254422.0, hCT2254423.0, hCT2254425.0, hCT2254428.0	201749_at, 201750_s_at	NP_001388.1, NP_001106818.1, NP_001106819.1, NP_001106820.1, EAW94958.1, EAW94963.1, EAW94957.1, EAW94959.1, EAW94960.1, EAW94961.1, EAW94962.1, EAW94964.1, EAW94965.1, EAW94966.1
GeneID:84196	USP48	1	22004791	22109688	104897	-	1	1_PC3_ARID4B::1::202	488	in gene	1	24	1	1_PC3_ARID4B::1	24	Gene USP48	USP31, MGC14879, RAP1GA1, DKFZp762M1713, USP48, MGC132556	ubiquitin specific peptidase 48	NM_032236, NM_001032730, hCT1955736.1, hCT2254397.0, hCT2254398.0, hCT2254402.0, hCT2254403.0, hCT2254404.0	220078_at, 220079_s_at, 225925_s_at, 229812_at, 232621_at	NP_115612.4, NP_001027902.1, EAW94987.1, EAW94990.1, EAW94991.1, EAW94992.1, EAW94988.1, EAW94989.1
GeneID:9923	ZBTB40	1	22778344	22857650	79306	+	1	1_PC3_ARID4B::1::204	216	in gene	1	37	1	1_PC3_ARID4B::1	37	Gene ZBTB40	ZNF923, MGC133098, KIAA0478, ZBTB40	zinc finger and BTB domain containing 40	NM_014870, NM_001083621, hCT1957953.1, hCT1957954.1	1559728_at, 203958_s_at, 203959_s_at	NP_055685.3, NP_001077090.1, EAW95011.1, EAW95012.1
GeneID:729059	LOC729059	1	23337327	23342343	5016	-	1	1_PC3_ARID4B::1::205	-4025	upstream	1	22	1	1_PC3_ARID4B::1	22	Gene LOC729059		hypothetical LOC729059	XR_112037, XR_108371, XR_115633	231551_at
GeneID:23028	KDM1A	1	23345941	23410184	64243	+	1	1_PC3_ARID4B::1::205	427	in gene	1	22	1	1_PC3_ARID4B::1	22	Gene KDM1A	KIAA0601, BHC110, KDM1A, LSD1, AOF2, KDM1	lysine (K)-specific demethylase 1A	NM_015013, NM_001009999, hCT1955774.1, hCT2254191.0, hCT30093.2	1555897_at, 212348_s_at, 238652_at	NP_055828.2, NP_001009999.1, EAW95031.1, EAW95032.1, EAW95033.1
GeneID:7798	LUZP1	1	23410516	23495351	84835	-	1	1_PC3_ARID4B::1::206	1111	in gene	1	16	1	1_PC3_ARID4B::1	16	Gene LUZP1	LUZP, KIAA0601, FLJ35697, LUZP1	leucine zipper protein 1	NM_033631, NM_001142546, hCT1643364.3, hCT1955715.1, hCT2255285.0	1553224_at, 1558173_a_at, 221831_at, 221832_s_at, 225831_at	NP_361013.3, NP_001136018.1, EAW95034.1, EAW95035.1, EAW95036.1
GeneID:10236	HNRNPR	1	23636276	23670853	34577	-	1	1_PC3_ARID4B::1::207	-315	upstream	1	17	1	1_PC3_ARID4B::1	17	Gene HNRNPR	HNRPR, hnRNP R, FLJ25714, HNRNPR, hnRNP-R	heterogeneous nuclear ribonucleoprotein R	NM_005826, NM_001102397, NM_001102398, NM_001102399, hCT1955785.1, hCT1955786.1, hCT30153.3	208765_s_at, 208766_s_at, 232004_at	NP_005817.1, NP_001095867.1, NP_001095868.1, NP_001095869.1, EAW95040.1, EAW95042.1, EAW95041.1
GeneID:80818	ZNF436	1	23685941	23696357	10416	-	1	1_PC3_ARID4B::1::208	517	in gene	1	17	1	1_PC3_ARID4B::1	17	Gene ZNF436	ZNF, ZNF436, Zfp46, KIAA1710	zinc finger protein 436	NM_001077195, NM_030634, hCT1955772.2, hCT2349676.0, hCT30089.4	226113_at, 226114_at	NP_001070663.1, NP_085137.1, EAW95043.1, EAW95044.1, EAW95045.1
GeneID:148898	C1orf213	1	23695464	23698332	2868	+	1	1_PC3_ARID4B::1::208	376	in gene	1	17	1	1_PC3_ARID4B::1	17	Gene C1orf213	C1orf213, FLJ90508	chromosome 1 open reading frame 213	NR_033690, NR_033691, hCT2254703.0	229086_at	EAW95046.1
GeneID:1870	E2F2	1	23832922	23857713	24791	-	1	1_PC3_ARID4B::1::209	177	in gene	1	34	1	1_PC3_ARID4B::1	34	Gene E2F2	E2F-2, E2F2	E2F transcription factor 2	NM_004091, hCT2256381.0, hCT2350480.0, hCT2350481.0, hCT28817.3	207042_at, 228361_at, 235582_at	NP_004082.1, EAW95057.1, EAW95055.1, EAW95056.1, EAW95058.1
GeneID:3399	ID3	1	23884409	23886322	1913	-	1	1_PC3_ARID4B::1::210	594	in gene	1	22	1	1_PC3_ARID4B::1	22	Gene ID3	HEIR-1, bHLHb25, ID3	inhibitor of DNA binding 3, dominant negative helix-loop-helix protein	NM_002167, hCT2256378.0, hCT2256379.0	207826_s_at	NP_002158.3, EAW95060.1, EAW95061.1
GeneID:6135	RPL11	1	24018294	24022915	4621	+	1	1_PC3_ARID4B::1::211	122	in gene	1	43	1	1_PC3_ARID4B::1	43	Gene RPL11	L11, DBA7, GIG34, RPL11	ribosomal protein L11	NM_000975, hCT1777320.1, hCT1955732.1	200010_at	NP_000966.2, EAW95068.1, EAW95067.1
GeneID:6924	TCEB3	1	24069856	24088549	18693	+	1	1_PC3_ARID4B::1::212	176	in gene	1	35	1	1_PC3_ARID4B::1	35	Gene TCEB3	SIII, FLJ38760, FLJ42849, TCEB3, EloA, SIII p110, TCEB3A	transcription elongation factor B (SIII), polypeptide 3 (110kDa, elongin A)	NM_003198, hCT2254721.0, hCT28784.3	1570625_at, 1570627_at, 202818_s_at, 202819_s_at	NP_003189.2, EAW95070.1, EAW95071.1
GeneID:100506963	LOC100506963	1	24086872	24104780	17908	-	1	1_PC3_ARID4B::1::213	-244	upstream	1	17	1	1_PC3_ARID4B::1	17	Gene LOC100506963		hypothetical LOC100506963	XR_108372, XR_108373
GeneID:57095	C1orf128	1	24104876	24114722	9846	+	3	1_PC3_ARID4B::1::213, 1_PC3_ARID4B::1::214, 1_PC3_ARID4B::1::215	148, 14068, 18868	in gene, downstream, downstream	1	15	3	1_PC3_ARID4B::1	17	Gene C1orf128	TXNL1CL, RP5-886K2.4, C1orf128, PITHD1	PITH (C-terminal proteasome-interacting domain of thioredoxin-like) domain containing 1	NM_020362, hCT1961487.1, hCT2254724.0, hCT28918.2	223123_s_at, 223124_s_at, 229856_s_at	NP_065095.2, EAW95076.1, EAW95074.1, EAW95075.1
GeneID:11313	LYPLA2	1	24117646	24122029	4383	+	3	1_PC3_ARID4B::1::214, 1_PC3_ARID4B::1::215, 1_PC3_ARID4B::1::216	1298, 6098, 8882	in gene, downstream, downstream	1	17	3	1_PC3_ARID4B::1	23	Gene LYPLA2	APT-2, LYPLA2, DJ886K2.4	lysophospholipase II	NM_007260, hCT2254733.0, hCT2254734.0, hCT2254736.0, hCT2254737.0, hCT2254739.0, hCT2254740.0	202292_x_at, 215568_x_at	NP_009191.1, EAW95077.1, EAW95078.1, EAW95079.1, EAW95080.1, EAW95081.1, EAW95082.1
GeneID:2582	GALE	1	24122089	24127294	5205	-	3	1_PC3_ARID4B::1::214, 1_PC3_ARID4B::1::215, 1_PC3_ARID4B::1::216	8350, 3550, 766	downstream, in gene, in gene	1	17	3	1_PC3_ARID4B::1	23	Gene GALE	FLJ95174, FLJ97302, SDR1E1, GALE	UDP-galactose-4-epimerase	NM_001008216, NM_000403, NM_001127621, hCT1955752.1, hCT1955753.1, hCT1955754.1, hCT1955755.1, hCT2256363.0, hCT2256364.0, hCT2256367.0, hCT2256370.0, hCT2256371.0, hCT2256373.0, hCT28915.3	1557649_at, 1557651_x_at, 202528_at	NP_001008217.1, NP_000394.2, NP_001121093.1, EAW95083.1, EAW95085.1, EAW95092.1, EAW95084.1, EAW95086.1, EAW95087.1, EAW95088.1, EAW95089.1, EAW95090.1, EAW95091.1, EAW95093.1
GeneID:3155	HMGCL	1	24128367	24151949	23582	-	4	1_PC3_ARID4B::1::214, 1_PC3_ARID4B::1::215, 1_PC3_ARID4B::1::216, 1_PC3_ARID4B::1::217	33005, 28205, 25421, 205	downstream, downstream, downstream, in gene	1	23.5	4	1_PC3_ARID4B::1	43	Gene HMGCL	HL, HMGCL	3-hydroxymethyl-3-methylglutaryl-CoA lyase	NM_000191, NM_001166059, hCT1955761.1, hCT1955764.1, hCT2357817.0, hCT28917.2	202772_at	NP_000182.2, NP_001159531.1, EAW95094.1, EAW95095.1, EAW95096.1, EAW95097.1
GeneID:2517	FUCA1	1	24171567	24194859	23292	-	1	1_PC3_ARID4B::1::218	235	in gene	1	29	1	1_PC3_ARID4B::1	29	Gene FUCA1	FUCA, FUCA1	fucosidase, alpha-L- 1, tissue	NM_000147, hCT1777328.3	202838_at, 229137_at	NP_000138.2, EAW95098.1
GeneID:1269	CNR2	1	24200460	24239817	39357	-	1	1_PC3_ARID4B::1::218	45193	downstream	1	29	1	1_PC3_ARID4B::1	29	Gene CNR2	CB2, CNR2, CX5	cannabinoid receptor 2 (macrophage)	NM_001841, hCT1777321.2, hCT2256355.0	206586_at	NP_001832.1, EAW95100.1, EAW95099.1
GeneID:55629	PNRC2	1	24286301	24289952	3651	+	1	1_PC3_ARID4B::1::219	163	in gene	1	15	1	1_PC3_ARID4B::1	15	Gene PNRC2	FLJ20312, MGC99541, PNRC2	proline-rich nuclear receptor coactivator 2	NM_017761, hCT1777123.2, hCT1955726.1	217779_s_at, 222406_s_at	NP_060231.1, EAW95101.1, EAW95102.1
GeneID:10772	SFRS13A	1	24292935	24306953	14018	-	2	1_PC3_ARID4B::1::219, 1_PC3_ARID4B::1::220	20489, 329	downstream, in gene	1	23	2	1_PC3_ARID4B::1	31	Gene SFRS13A	SRrp40, SRp38, FLJ43846, SFRS13A, TASR1, NSSR, TASR2, FUSIP2, DKFZp686H0644, FLJ30749, SRSF10, FUSIP1, SFRS13, TASR	serine/arginine-rich splicing factor 10	NM_001191005, NM_001191006, NM_001191007, NM_001191009, NM_006625, NM_054016, NR_034035, hCT2256349.0, hCT2256351.0, hCT2256352.0, hCT2256354.0, hCT2357805.0	204299_at, 206095_s_at, 210178_x_at, 213594_x_at	NP_001177934.1, NP_001177935.1, NP_473357.1, NP_006616.1, NP_001177936.1, NP_001177938.1, EAW95103.1, EAW95104.1, EAW95105.1, EAW95106.1, EAW95107.1
GeneID:163702	IL28RA	1	24480647	24513751	33104	-	1	1_PC3_ARID4B::1::221	-734	upstream	1	13	1	1_PC3_ARID4B::1	13	Gene IL28RA	IFNLR, IFNLR1, IL-28R1, CRF2/12, LICR2, IL28RA	interleukin 28 receptor, alpha (interferon, lambda receptor)	NM_170743, NM_173064, NM_173065, hCT2256344.0, hCT2341114.0, hCT2341115.0, hCT2341116.0, hCT2341117.0, hCT2357814.0	1555499_a_at, 244261_at	NP_734464.1, NP_775087.1, NP_775088.1, EAW95113.1, EAW95115.1, EAW95117.1, EAW95114.1, EAW95116.1, EAW95118.1
GeneID:57185	NIPAL3	1	24742245	24799473	57228	+	1	1_PC3_ARID4B::1::222	411	in gene	1	20	1	1_PC3_ARID4B::1	20	Gene NIPAL3	DKFZp686E22155, DJ462O23.2, NIPAL3, NPAL3	NIPA-like domain containing 3	NM_020448, hCT11081.3	210267_at, 214579_at, 225875_s_at, 225876_at, 229735_s_at	NP_065181.1, EAW95130.1
GeneID:10250	SRRM1	1	24969594	24999772	30178	+	1	1_PC3_ARID4B::1::223	-282	upstream	1	23	1	1_PC3_ARID4B::1	23	Gene SRRM1	160-KD, SRM160, SRRM1, MGC39488, POP101	serine/arginine repetitive matrix 1	NM_005839, hCT2253294.0, hCT2253296.0, hCT87587.3	201224_s_at, 201225_s_at	NP_005830.2, EAW95138.1, EAW95139.1, EAW95140.1
GeneID:25932	CLIC4	1	25071760	25170815	99055	+	2	1_PC3_ARID4B::1::224, 1_PC3_ARID4B::1::225	208, 103237	in gene, downstream	1	18.5	2	1_PC3_ARID4B::1	21	Gene CLIC4	CLIC4, huH1, MTCLIC, H1, p64H1, DKFZp566G223, FLJ38640, CLIC4L	chloride intracellular channel 4	NM_013943, hCT15161.3, hCT2253300.0, hCT2253301.0, hCT2253303.0, hCT2253304.0	201559_s_at, 201560_at, 221881_s_at	NP_039234.1, EAW95146.1, EAW95142.1, EAW95143.1, EAW95144.1, EAW95145.1
GeneID:864	RUNX3	1	25226002	25291501	65499	-	1	1_PC3_ARID4B::1::226	35853	in gene	1	11	1	1_PC3_ARID4B::1	11	Gene RUNX3	AML2, RUNX3, MGC16070, CBFA3, FLJ34510, PEBP2aC	runt-related transcription factor 3	NM_001031680, NM_004350, hCT1955718.1, hCT1955719.1, hCT2254122.0	204197_s_at, 204198_s_at, 234928_x_at	NP_001026850.1, NP_004341.1, EAW95147.1, EAW95148.1, EAW95149.1
GeneID:25949	SYF2	1	25548764	25559013	10249	-	1	1_PC3_ARID4B::1::227	133	in gene	1	73	1	1_PC3_ARID4B::1	73	Gene SYF2	P29, DKFZp564O2082, fSAP29, CBPIN, NTC31, SYF2	SYF2 homolog, RNA splicing factor (S. cerevisiae)	NM_207170, NM_015484, hCT15159.3, hCT1955747.0, hCT2254116.0, hCT2357799.0	1559979_at, 202553_s_at	NP_997053.1, NP_056299.1, EAW95152.1, EAW95153.1, EAW95154.1, EAW95155.1
GeneID:57035	C1orf63	1	25568740	25573985	5245	-	2	1_PC3_ARID4B::1::227, 1_PC3_ARID4B::1::228	15105, 225	downstream, in gene	1	55	2	1_PC3_ARID4B::1	73	Gene C1orf63	RP3-465N24.4, DJ465N24.2.1, C1orf63, NPD014	chromosome 1 open reading frame 63	NM_020317, hCT2254136.0, hCT2254137.0, hCT2254138.0, hCT2254139.0, hCT2357821.0	209006_s_at, 209007_s_at	NP_064713.3, EAW95159.1, EAW95157.1, EAW95158.1, EAW95160.1, EAW95161.1
GeneID:6007	RHD	1	25598981	25656936	57955	+	1	1_PC3_ARID4B::1::229	66043	downstream	1	19	1	1_PC3_ARID4B::1	19	Gene RHD	RhDCw, RHXIII, RhK562-II, RH, MGC165007, RHD, RHDVA(TT), CD240D, RhPI, RHCED, RHPII, RhII, Rh4, DIIIc, RHDel, RH30	Rh blood group, D antigen	NM_016124, NM_001127691	210429_at, 210430_x_at, 210586_x_at	NP_057208.2, NP_001121163.1
GeneID:23585	TMEM50A	1	25664811	25688852	24041	+	1	1_PC3_ARID4B::1::229	213	in gene	1	19	1	1_PC3_ARID4B::1	19	Gene TMEM50A	IFNRC, SMP1, TMEM50A, RP11-335G20.3	transmembrane protein 50A	NM_014313, hCT1955746.1, hCT2254135.0	217766_s_at, 222401_s_at	NP_055128.1, EAW95169.1, EAW95168.1
GeneID:6006	RHCE	1	25688740	25747363	58623	-	1	1_PC3_ARID4B::1::230	-9789	upstream	1	15	1	1_PC3_ARID4B::1	15	Gene RHCE	RHIXB, MGC103977, RHCE, RHE, RHC, CD240CE, RH, RhVIII, RH30A, RHPI, Rh4, RhVI, RhIVb(J)	Rh blood group, CcEe antigens	NM_138618, NM_138616, NM_020485, NM_138617, hCT1776527.2, hCT2253319.0, hCT2253321.0, hCT2253322.0, hCT2253324.0, hCT2253325.0	216317_x_at	NP_619524.3, NP_619522.3, NP_065231.3, NP_619523.3, EAW95166.1, EAW95167.1, EAW95162.1, EAW95163.1, EAW95164.1, EAW95165.1
GeneID:55219	TMEM57	1	25757388	25826700	69312	+	1	1_PC3_ARID4B::1::230	-236	upstream	1	15	1	1_PC3_ARID4B::1	15	Gene TMEM57	MACOILIN, FLJ23007, TMEM57, FLJ10747	transmembrane protein 57	NM_018202, hCT14306.3, hCT2334509.0, hCT2334510.0	218562_s_at, 241364_at	NP_060672.2, EAX07877.1, EAX07876.1, EAX07878.1
GeneID:57190	SEPN1	1	26126667	26144713	18046	+	1	1_PC3_ARID4B::1::231	20101	downstream	1	21	1	1_PC3_ARID4B::1	21	Gene SEPN1	SELN, RSMD1, FLJ24021, MDRS1, SEPN1, RSS	selenoprotein N, 1	NM_020451, NM_206926	224659_at	NP_065184.2, NP_996809.1
GeneID:56181	FAM54B	1	26146397	26159433	13036	+	1	1_PC3_ARID4B::1::231	371	in gene	1	21	1	1_PC3_ARID4B::1	21	Gene FAM54B	MST116, HYST1888, MSTP116, FAM54B	family with sequence similarity 54, member B	NM_019557, NM_001099625, NM_001099626, NM_001099627	224280_s_at	NP_062457.3, NP_001093095.1, NP_001093096.1, NP_001093097.1
GeneID:646471	LOC646471	1	26146445	26150097	3652	-	1	1_PC3_ARID4B::1::231	3329	in gene	1	21	1	1_PC3_ARID4B::1	21	Gene LOC646471		hypothetical LOC646471	NR_024498
GeneID:79000	C1orf135	1	26160497	26185848	25351	-	1	1_PC3_ARID4B::1::232	216	in gene	1	14	1	1_PC3_ARID4B::1	14	Gene C1orf135	FLJ14264, C1orf135, AIBP, MGC2603	chromosome 1 open reading frame 135	NM_024037, hCT1777220.1	220011_at, 222946_s_at	NP_076942.1, EAX07863.1
GeneID:164091	PAQR7	1	26187975	26197744	9769	-	1	1_PC3_ARID4B::1::232	12112	downstream	1	14	1	1_PC3_ARID4B::1	14	Gene PAQR7	PAQR7, MPRA, mSR, PGLP	progestin and adipoQ receptor family member VII	NM_178422	242123_at	NP_848509.1
GeneID:3925	STMN1	1	26210677	26233368	22691	-	1	1_PC3_ARID4B::1::233	1016	in gene	1	14	1	1_PC3_ARID4B::1	14	Gene STMN1	C1orf215, MGC138870, Lag, SMN, PR22, STMN1, OP18, LAP18, PP17, MGC138869, PP19, FLJ32206	stathmin 1	NM_005563, NM_203399, NM_203401, NM_001145454, hCT14857.2, hCT1967793.2, hCT1967794.2, hCT2351956.0, hCT2351957.0, hCT2351958.0, hCT2351959.0	200783_s_at, 217714_x_at	NP_005554.1, NP_981944.1, NP_001138926.1, NP_981946.1, EAX07855.1, EAX07856.1, EAX07854.1, EAX07857.1, EAX07858.1, EAX07859.1, EAX07860.1
GeneID:2134	EXTL1	1	26348271	26362955	14684	+	1	1_PC3_ARID4B::1::234	13905	in gene	1	19	1	1_PC3_ARID4B::1	19	Gene EXTL1	MGC70794, EXTL1, EXTL	exostoses (multiple)-like 1	NM_004455, hCT13943.2	206329_at	NP_004446.2, EAX07851.1
GeneID:7780	SLC30A2	1	26364514	26372604	8090	-	1	1_PC3_ARID4B::1::234	10428	downstream	1	19	1	1_PC3_ARID4B::1	19	Gene SLC30A2	ZNT2, FLJ36708, SLC30A2, ZnT-2, PP12488, MGC11303	solute carrier family 30 (zinc transporter), member 2	NM_001004434, NM_032513, hCT1641076.2, hCT2334144.0	224485_s_at, 230084_at	NP_001004434.1, NP_115902.1, EAX07849.1, EAX07850.1
GeneID:149420	PDIK1L	1	26437656	26452034	14378	+	1	1_PC3_ARID4B::1::235	104	in gene	1	22	1	1_PC3_ARID4B::1	22	Gene PDIK1L	PDIK1L, RP11-96L14.4, STK35L2, CLIK1L	PDLIM1 interacting kinase 1 like	NM_152835, NR_026685, NR_026686, hCT1643508.3, hCT2334496.1, hCT2344889.0	227255_at	NP_690048.1, EAX07846.1, EAX07845.1, EAX07847.1
GeneID:79927	GRRP1	1	26485511	26489119	3608	+	1	1_PC3_ARID4B::1::236	10937	downstream	1	19	1	1_PC3_ARID4B::1	19	Gene GRRP1	RP11-96L14.5, FLJ14050, FAM110D, GRRP1	glycine/arginine rich protein 1	NM_024869, hCT1777226.1	220430_at	NP_079145.2, EAX07844.1
GeneID:100128346	LOC100128346	1	26496007	26498312	2305	-	1	1_PC3_ARID4B::1::236	1864	in gene	1	19	1	1_PC3_ARID4B::1	19	Gene LOC100128346		hypothetical LOC100128346	XR_112049, XR_108377, XR_113337
GeneID:51042	ZNF593	1	26496388	26497364	976	+	1	1_PC3_ARID4B::1::236	60	in gene	1	19	1	1_PC3_ARID4B::1	19	Gene ZNF593	ZT86, ZNF593	zinc finger protein 593	NM_015871, hCT31846.2	204175_at	NP_056955.2, EAX07843.1
GeneID:10256	CNKSR1	1	26503981	26516375	12394	+	1	1_PC3_ARID4B::1::236	-7533	upstream	1	19	1	1_PC3_ARID4B::1	19	Gene CNKSR1	CNK, CNK1, KSR, CNKSR1	connector enhancer of kinase suppressor of Ras 1	NM_006314, NR_023345, hCT2334500.0, hCT2359169.0, hCT31952.3	204740_at	NP_006305.2, EAX07842.1, EAX07840.1, EAX07841.1
GeneID:64793	CCDC21	1	26560693	26605299	44606	+	2	1_PC3_ARID4B::1::237, 1_PC3_ARID4B::1::238	395, 45739	in gene, downstream	1	19.5	2	1_PC3_ARID4B::1	20	Gene CCDC21	DKFZp434P232, DKFZp434L0117, FLJ13976, CCDC21, FLJ22000	coiled-coil domain containing 21	NM_022778, hCT1777221.1, hCT1964454.1, hCT1964455.1, hCT2359061.0	219611_s_at, 227818_at	NP_073615.2, EAX07836.1, EAX07833.1, EAX07834.1, EAX07835.1
GeneID:83442	SH3BGRL3	1	26606213	26608013	1800	+	1	1_PC3_ARID4B::1::238	219	in gene	1	20	1	1_PC3_ARID4B::1	20	Gene SH3BGRL3	SH3BGRL3, TIP-B1, SH3BP-1	SH3 domain binding glutamic acid-rich protein like 3	NM_031286, hCT1777223.2, hCT1957528.1	221269_s_at	NP_112576.1, EAX07831.1, EAX07832.1
GeneID:91544	UBXN11	1	26608773	26644756	35983	-	2	1_PC3_ARID4B::1::238, 1_PC3_ARID4B::1::239	38324, 11748	downstream, in gene	1	42.5	2	1_PC3_ARID4B::1	65	Gene UBXN11	COA-1, PP2243, UBXD5, SOCI, DKFZp686F04228, SOC, UBXN11	UBX domain protein 11	NM_183008, NM_145345, NM_001077262, hCT1777235.1, hCT1964276.1, hCT1964280.1, hCT1964282.1, hCT2359148.0, hCT2359149.0, hCT2359150.0, hCT2359151.0	227716_at	NP_892120.2, NP_663320.2, NP_001070730.1, EAX07825.1, EAX07826.1, EAX07830.1, EAX07823.1, EAX07824.1, EAX07827.1, EAX07828.1, EAX07829.1
GeneID:79727	LIN28	1	26737269	26756219	18950	+	1	1_PC3_ARID4B::1::240	21579	downstream	1	33	1	1_PC3_ARID4B::1	33	Gene LIN28	LIN28, LIN-28, LIN28A, CSDD1, ZCCHC1, FLJ12457	lin-28 homolog (C. elegans)	NM_024674, hCT1950346.1, hCT2334852.0	219823_at	NP_078950.1, EAX07815.1, EAX07814.1
GeneID:79947	DHDDS	1	26758802	26797797	38995	+	1	1_PC3_ARID4B::1::240	46	in gene	1	33	1	1_PC3_ARID4B::1	33	Gene DHDDS	CPT, CIT, DS, FLJ13102, HDS, DHDDS	dehydrodolichyl diphosphate synthase	NM_205861, NM_024887, hCT11293.2, hCT1957534.1, hCT2334856.0, hCT2359101.0, hCT2359102.0, hCT2359103.0, hCT2359104.0	218547_at, 224064_s_at	NP_995583.1, NP_079163.2, EAX07808.1, EAX07810.1, EAX07811.1, EAX07812.1, EAX07806.1, EAX07807.1, EAX07809.1
GeneID:6195	RPS6KA1	1	26856249	26901520	45271	+	1	1_PC3_ARID4B::1::242	2071	in gene	1	15	1	1_PC3_ARID4B::1	15	Gene RPS6KA1	MAPKAPK1A, RSK, RSK1, HU-1, RPS6KA1	ribosomal protein S6 kinase, 90kDa, polypeptide 1	NM_001006665, NM_002953, hCT10675.3, hCT2334862.0, hCT2334863.0	203379_at	NP_001006666.1, NP_002944.2, EAX07798.1, EAX07799.1, EAX07800.1
GeneID:8289	ARID1A	1	27022522	27108601	86079	+	1	1_PC3_ARID4B::1::243	2054	in gene	1	20	1	1_PC3_ARID4B::1	20	Gene ARID1A	P270, B120, C1orf4, ARID1A, BAF250a, BM029, BAF250, SMARCF1	AT rich interactive domain 1A (SWI-like)	NM_139135, NM_006015, hCT10522.3, hCT2334864.0, hCT2334866.0, hCT2334867.0, hCT2334868.0	207591_s_at, 210649_s_at, 212152_x_at, 218917_s_at	NP_624361.1, NP_006006.3, EAX07793.1, EAX07794.1, EAX07795.1, EAX07796.1, EAX07797.1
GeneID:84243	ZDHHC18	1	27153201	27182211	29010	+	1	1_PC3_ARID4B::1::244	36671	downstream	1	24	1	1_PC3_ARID4B::1	24	Gene ZDHHC18	DKFZp667O2416, DHHC18, ZDHHC18	zinc finger, DHHC-type containing 18	NM_032283, hCT10530.3, hCT2359066.0	1558327_at, 212860_at, 231900_at	NP_115659.1, EAX07789.1, EAX07788.1
GeneID:2810	SFN	1	27189633	27190947	1314	+	1	1_PC3_ARID4B::1::244	239	in gene	1	24	1	1_PC3_ARID4B::1	24	Gene SFN	SFN, YWHAS	stratifin	NM_006142, hCT2334836.0, hCT9437.2	209260_at, 33322_i_at, 33323_r_at	NP_006133.1, EAX07787.1, EAX07786.1
GeneID:54707	GPN2	1	27205873	27216869	10996	-	2	1_PC3_ARID4B::1::245, 1_PC3_ARID4B::1::246	485, -9979	in gene, upstream	1	80	2	1_PC3_ARID4B::1	118	Gene GPN2	FLJ10349, ATPBD1B, GPN2	GPN-loop GTPase 2	NM_018066, hCT2344287.0	218799_at	NP_060536.3, EAX07784.1
GeneID:63906	GPATCH3	1	27216979	27226962	9983	-	2	1_PC3_ARID4B::1::245, 1_PC3_ARID4B::1::246	10578, 114	downstream, in gene	1	80	2	1_PC3_ARID4B::1	118	Gene GPATCH3	GPATC3, FLJ12455, DKFZp686E0221, GPATCH3	G patch domain containing 3	NM_022078, hCT2334041.1	218895_at	NP_071361.2, EAX07783.1
GeneID:8431	NR0B2	1	27237975	27240567	2592	-	1	1_PC3_ARID4B::1::247	-7721	upstream	1	38	1	1_PC3_ARID4B::1	38	Gene NR0B2	NR0B2, SHP, SHP1, FLJ17090	nuclear receptor subfamily 0, group B, member 2	NM_021969, hCT10526.3	206410_at	NP_068804.1, EAX07781.1
GeneID:10726	NUDC	1	27248224	27272887	24663	+	1	1_PC3_ARID4B::1::247	64	in gene	1	38	1	1_PC3_ARID4B::1	38	Gene NUDC	NUDC, MNUDC, NPD011, HNUDC	nuclear distribution gene C homolog (A. nidulans)	NM_006600, hCT10523.3	201173_x_at, 210574_s_at, 210575_at	NP_006591.1, EAX07780.1
GeneID:126695	C1orf172	1	27276047	27286901	10854	-	1	1_PC3_ARID4B::1::248	469	in gene	1	24	1	1_PC3_ARID4B::1	24	Gene C1orf172	RP11-344H11.3, FLJ34633, C1orf172	chromosome 1 open reading frame 172	NM_152365, hCT10531.2	236058_at	NP_689578.2, EAX07779.1
GeneID:646567	LOC646567	1	27312388	27312843	455	-	2	1_PC3_ARID4B::1::249, 1_PC3_ARID4B::1::250	-6805, -8325	upstream, upstream	1	18	2	1_PC3_ARID4B::1	19	Gene LOC646567		oligosaccharyltransferase complex subunit OSTC-like	XM_001722136, XM_929503, XM_001724114		XP_001722188.2, XP_934596.2, XP_001724166.2
GeneID:388610	TRNP1	1	27320195	27327377	7182	+	2	1_PC3_ARID4B::1::249, 1_PC3_ARID4B::1::250	-547, 973	upstream, in gene	1	18	2	1_PC3_ARID4B::1	19	Gene TRNP1	C1orf225, TNRP, TRNP1	TMF1-regulated nuclear protein 1	NM_001013642, hCT2347375.0	227862_at, 236052_at	NP_001013664.1, EAX07778.1
GeneID:115572	FAM46B	1	27331511	27339333	7822	-	1	1_PC3_ARID4B::1::250	18165	downstream	1	19	1	1_PC3_ARID4B::1	19	Gene FAM46B	RP11-344H11.8, MGC20845, FAM46B, MGC16491	family with sequence similarity 46, member B	NM_052943, hCT10525.3	229518_at	NP_443175.2, EAX07777.1
GeneID:84065	TMEM222	1	27648636	27662891	14255	+	1	1_PC3_ARID4B::1::251	36	in gene	1	81	1	1_PC3_ARID4B::1	81	Gene TMEM222	C1orf160, TMEM222, MGC111002, DKFZp564D0478	transmembrane protein 222	NM_032125, hCT1970905.1, hCT2359136.0, hCT2359137.0, hCT2359138.0, hCT2359139.0, hCT87887.2	221512_at, 52078_at	NP_115501.2, EAX07764.1, EAX07763.1, EAX07765.1, EAX07767.1, EAX07768.1, EAX07766.1
GeneID:644961	LOC644961	1	27650365	27653016	2651	+	1	1_PC3_ARID4B::1::251	-1693	upstream	1	81	1	1_PC3_ARID4B::1	81	Gene LOC644961		actin, gamma 1 pseudogene	NR_033926
GeneID:84958	SYTL1	1	27668483	27680423	11940	+	2	1_PC3_ARID4B::1::252, 1_PC3_ARID4B::1::253	8733, 15701	in gene, downstream	1	15	2	1_PC3_ARID4B::1	18	Gene SYTL1	JFC1, SYTL1, FLJ14996, SLP1	synaptotagmin-like 1	NM_032872, NM_001193308, hCT10703.3, hCT2334616.0, hCT2334617.0, hCT2359056.0	227134_at	NP_116261.1, NP_001180237.1, EAX07759.1, EAX07760.1, EAX07761.1, EAX07762.1
GeneID:9064	MAP3K6	1	27681670	27693337	11667	-	2	1_PC3_ARID4B::1::252, 1_PC3_ARID4B::1::253	16121, 9153	downstream, in gene	1	15	2	1_PC3_ARID4B::1	18	Gene MAP3K6	MAP3K6, ASK2, MEKK6, MAPKKK6, MGC20114, MGC125653	mitogen-activated protein kinase kinase kinase 6	NM_004672, hCT10368.3	1552631_a_at, 219278_at, 229960_at	NP_004663.3, EAX07758.1
GeneID:10163	WASF2	1	27732126	27816669	84543	-	2	1_PC3_ARID4B::1::254, 1_PC3_ARID4B::1::255	93, -1283	in gene, upstream	1	19.5	2	1_PC3_ARID4B::1	25	Gene WASF2	WASF2, dJ393P12.2, WAVE2, SCAR2	WAS protein family, member 2	NM_006990, hCT10702.3	224562_at, 224563_at	NP_008921.1, EAX07753.1
GeneID:27245	AHDC1	1	27860756	27930143	69387	-	3	1_PC3_ARID4B::1::256, 1_PC3_ARID4B::1::257, 1_PC3_ARID4B::1::258	52980, 223, -4129	in gene, in gene, upstream	1	17.667	3	1_PC3_ARID4B::1	22	Gene AHDC1	CL23945, RP1-159A19.1, DJ159A19.3, AHDC1	AT hook, DNA binding motif, containing 1	NM_001029882, hCT2334368.0, hCT2359153.0	205002_at, 229379_at, 243793_at	NP_001025053.1, EAX07752.1, EAX07751.1
GeneID:2268	FGR	1	27938800	27961727	22927	-	2	1_PC3_ARID4B::1::257, 1_PC3_ARID4B::1::258	31807, 27455	downstream, downstream	1	17.5	2	1_PC3_ARID4B::1	22	Gene FGR	SRC2, p55c-fgr, FLJ43153, MGC75096, c-src2, c-fgr, FGR, p58c-fgr, p55-Fgr	Gardner-Rasheed feline sarcoma viral (v-fgr) oncogene homolog	NM_001042729, NM_005248, NM_001042747, hCT11238.2, hCT2334364.0, hCT2334365.0	208438_s_at	NP_001036194.1, NP_005239.1, NP_001036212.1, EAX07748.1, EAX07749.1, EAX07750.1
GeneID:23673	STX12	1	28099694	28150963	51269	+	1	1_PC3_ARID4B::1::259	57746	downstream	1	22	1	1_PC3_ARID4B::1	22	Gene STX12	STX12, STX14, MGC51957, STX13	syntaxin 12	NM_177424, hCT11245.1, hCT2334588.0	212111_at, 212112_s_at	NP_803173.1, EAX07739.1, EAX07738.1
GeneID:5511	PPP1R8	1	28157293	28178183	20890	+	1	1_PC3_ARID4B::1::259	147	in gene	1	22	1	1_PC3_ARID4B::1	22	Gene PPP1R8	NIPP-1, ARD-1, PRO2047, ARD1, PPP1R8, NIPP1	protein phosphatase 1, regulatory (inhibitor) subunit 8	NM_002713, NM_014110, NM_138558, hCT2334590.0, hCT2334591.0, hCT2334592.0, hCT2359240.0, hCT2359241.0, hCT2359242.0	207830_s_at	NP_002704.1, NP_054829.2, NP_612568.1, EAX07732.1, EAX07733.1, EAX07736.1, EAX07731.1, EAX07734.1, EAX07735.1
GeneID:677774	SCARNA1	1	28160912	28161077	165	+	1	1_PC3_ARID4B::1::259	-3472	upstream	1	22	1	1_PC3_ARID4B::1	22	Gene SCARNA1	ACA35, SCARNA1	small Cajal body-specific RNA 1	NR_002997
GeneID:6118	RPA2	1	28218049	28241236	23187	-	1	1_PC3_ARID4B::1::260	-12	upstream	1	19	1	1_PC3_ARID4B::1	19	Gene RPA2	RPA2, REPA2, RPA32	replication protein A2, 32kDa	NM_002946, hCT11242.2	201756_at	NP_002937.1, EAX07724.1
GeneID:27293	SMPDL3B	1	28261504	28285663	24159	+	1	1_PC3_ARID4B::1::261	25472	downstream	1	22	1	1_PC3_ARID4B::1	22	Gene SMPDL3B	SMPDL3B, ASML3B	sphingomyelin phosphodiesterase, acid-like 3B	NM_014474, NM_001009568, hCT2334600.1, hCT2334601.0, hCT2351716.0	1554050_at, 205309_at	NP_055289.2, NP_001009568.1, EAX07721.1, EAX07722.1, EAX07723.1
GeneID:55113	XKR8	1	28286504	28294604	8100	+	1	1_PC3_ARID4B::1::261	472	in gene	1	22	1	1_PC3_ARID4B::1	22	Gene XKR8	RP11-460I13.3, XKR8, FLJ10307, XRG8	XK, Kell blood group complex subunit-related family, member 8	NM_018053, hCT1960782.1, hCT2334603.1, hCT2334604.1, hCT2334605.1	218753_at	NP_060523.2, EAX07718.1, EAX07717.1, EAX07719.1, EAX07720.1
GeneID:2140	EYA3	1	28300819	28415131	114312	-	1	1_PC3_ARID4B::1::262	219	in gene	1	27	1	1_PC3_ARID4B::1	27	Gene EYA3	EYA3, DKFZp686C132	eyes absent homolog 3 (Drosophila)	NM_001990	1552314_a_at, 1554844_at, 206379_at	NP_001981.2
GeneID:22826	DNAJC8	1	28526789	28559542	32753	-	2	1_PC3_ARID4B::1::263, 1_PC3_ARID4B::1::264	86, -3274	in gene, upstream	1	38	2	1_PC3_ARID4B::1	54	Gene DNAJC8	SPF31, DNAJC8, HSPC331	DnaJ (Hsp40) homolog, subfamily C, member 8	NM_014280, hCT10649.2, hCT1963176.1, hCT2334344.0, hCT2359147.0	205545_x_at, 212490_at, 212491_s_at	NP_055095.2, EAX07707.1, EAX07708.1, EAX07709.1, EAX07710.1
GeneID:93974	ATPIF1	1	28562611	28564611	2000	+	2	1_PC3_ARID4B::1::263, 1_PC3_ARID4B::1::264	-3155, 205	upstream, in gene	1	38	2	1_PC3_ARID4B::1	54	Gene ATPIF1	ATPIF1, ATPIP, ATPI, MGC8898, MGC1167, IP	ATPase inhibitory factor 1	NM_016311, NM_178190, NM_178191, hCT10646.1, hCT1963835.1, hCT2359135.0	218671_s_at, 223338_s_at, 223339_at	NP_057395.1, NP_835497.1, NP_835498.1, EAX07704.1, EAX07705.1, EAX07706.1
GeneID:83667	SESN2	1	28586006	28609002	22996	+	1	1_PC3_ARID4B::1::265	218	in gene	1	23	1	1_PC3_ARID4B::1	23	Gene SESN2	DKFZp761M02121, SEST2, HI95, DKFZp761M0212, SESN2, SES2	sestrin 2	NM_031459, hCT10647.3	223195_s_at, 223196_s_at	NP_113647.1, EAX07703.1
GeneID:54797	MED18	1	28655513	28662478	6965	+	1	1_PC3_ARID4B::1::266	-473	upstream	1	20	1	1_PC3_ARID4B::1	20	Gene MED18	FLJ20045, p28b, MED18	mediator complex subunit 18	NM_001127350, NM_017638, hCT10648.1, hCT1964956.0, hCT1964957.0, hCT2334317.0	219730_at, 221650_s_at	NP_001120822.1, NP_060108.2, EAX07699.1, EAX07700.1, EAX07701.1, EAX07702.1
GeneID:65979	PHACTR4	1	28696093	28826881	130788	+	2	1_PC3_ARID4B::1::267, 1_PC3_ARID4B::1::268	323, 136035	in gene, downstream	1	18	2	1_PC3_ARID4B::1	22	Gene PHACTR4	PHACTR4, FLJ13171, MGC20618, DKFZp686L07205, MGC34186	phosphatase and actin regulator 4	NM_023923, NM_001048183, hCT2334321.0, hCT2334322.0, hCT2359226.0	219235_s_at, 226823_at	NP_076412.3, NP_001041648.1, EAX07696.1, EAX07697.1, EAX07698.1
GeneID:1104	RCC1	1	28832455	28865708	33253	+	1	1_PC3_ARID4B::1::268	-327	upstream	1	14	1	1_PC3_ARID4B::1	14	Gene RCC1	RCC1, CHC1, RCC1-I, SNHG3-RCC1	regulator of chromosome condensation 1	NM_001048199, NR_030725, NR_030726, NM_001048194, NM_001048195, NM_001269, hCT18951.1, hCT1957642.0, hCT1963753.1, hCT1963754.1, hCT2334288.0, hCT2334290.0	206499_s_at, 215747_s_at	NP_001041664.1, NP_001041659.1, NP_001041660.1, NP_001260.1, EAX07694.1, EAX07695.1, EAX07690.1, EAX07691.1, EAX07692.1, EAX07693.1
GeneID:8420	SNHG3	1	28832455	28837404	4949	+	1	1_PC3_ARID4B::1::268	-327	upstream	1	14	1	1_PC3_ARID4B::1	14	Gene SNHG3	SNHG3, U17HG-A, U17HG, RNU17D, FLJ18619, NCRNA00014, RNU17C, U17HG-AB	small nucleolar RNA host gene 3 (non-protein coding)	NR_002909, NR_036473	215011_at
GeneID:6080	SNORA73A	1	28833877	28834083	206	+	1	1_PC3_ARID4B::1::268	-1749	upstream	1	14	1	1_PC3_ARID4B::1	14	Gene SNORA73A	E1, RNU17A, E1b, E1-7, U17A, SNORA73A, RNE1	small nucleolar RNA, H/ACA box 73A	NR_002907
GeneID:26768	RNU105A	1	28835070	28835227	157	+	1	1_PC3_ARID4B::1::268	-2942	upstream	1	14	1	1_PC3_ARID4B::1	14	Gene RNU105A	RNU105A, 105A, E1c	RNA, U105A small nucleolar	NR_004404
GeneID:85028	SNHG12	1	28905050	28908366	3316	-	1	1_PC3_ARID4B::1::270	750	in gene	1	29	1	1_PC3_ARID4B::1	29	Gene SNHG12	C1orf79, RP4-669K10.5, NCRNA00100, SNHG12	small nucleolar RNA host gene 12 (non-protein coding)	NR_024127	223773_s_at, 223774_at, 228990_at
GeneID:692212	SNORD99	1	28905255	28905334	79	-	1	1_PC3_ARID4B::1::270	-2282	upstream	1	29	1	1_PC3_ARID4B::1	29	Gene SNORD99	HBII-420, SNORD99	small nucleolar RNA, C/D box 99	NR_003077
GeneID:677838	SNORA61	1	28906276	28906405	129	-	1	1_PC3_ARID4B::1::270	-1211	upstream	1	29	1	1_PC3_ARID4B::1	29	Gene SNORA61	ACA61, SNORA61	small nucleolar RNA, H/ACA box 61	NR_002987
GeneID:677825	SNORA44	1	28906893	28907024	131	-	1	1_PC3_ARID4B::1::270	-592	upstream	1	29	1	1_PC3_ARID4B::1	29	Gene SNORA44	SNORA44, ACA44	small nucleolar RNA, H/ACA box 44	NR_002976
GeneID:692073	SNORA16A	1	28907432	28907565	133	-	1	1_PC3_ARID4B::1::270	-51	upstream	1	29	1	1_PC3_ARID4B::1	29	Gene SNORA16A	SNORA16A, ACA16	small nucleolar RNA, H/ACA box 16A	NR_003035
GeneID:115273	RAB42	1	28918712	28921098	2386	+	1	1_PC3_ARID4B::1::270	-11096	upstream	1	29	1	1_PC3_ARID4B::1	29	Gene RAB42	RP4-669K10.6, MGC45806, RAB42	RAB42, member RAS oncogene family	NM_152304, NM_001193532, hCT1640543.4, hCT2349536.0	1552846_s_at	NP_689517.1, NP_001180461.1, EAX07684.1, EAX07685.1
GeneID:10691	GMEB1	1	28995244	29041398	46154	+	1	1_PC3_ARID4B::1::271	724	in gene	1	27	1	1_PC3_ARID4B::1	27	Gene GMEB1	GMEB1, P96PIF, PIF96	glucocorticoid modulatory element binding protein 1	NM_024482, NM_006582, hCT1826638.2, hCT1962963.1, hCT2334298.0, hCT2359202.0	220938_s_at	NP_077808.1, NP_006573.2, EAX07676.1, EAX07677.1, EAX07678.1, EAX07679.1
GeneID:51441	YTHDF2	1	29063133	29096287	33154	+	1	1_PC3_ARID4B::1::272	451	in gene	1	26	1	1_PC3_ARID4B::1	26	Gene YTHDF2	YTHDF2, NY-REN-2, HGRG8	YTH domain family, member 2	NM_016258, NM_001173128, NM_001172828, hCT1826635.1, hCT1971476.1, hCT2334299.0	217812_at, 222430_s_at	NP_057342.2, NP_001166599.1, NP_001166299.1, EAX07673.1, EAX07674.1, EAX07675.1
GeneID:2035	EPB41	1	29213603	29446558	232955	+	3	1_PC3_ARID4B::1::273, 1_PC3_ARID4B::1::274, 1_PC3_ARID4B::1::275	189, 28189, 236317	in gene, in gene, downstream	1	22.667	3	1_PC3_ARID4B::1	28	Gene EPB41	EPB41, 4.1R, EL1, HE	erythrocyte membrane protein band 4.1 (elliptocytosis 1, RH-linked)	NM_001166005, NM_203343, NM_001166006, NM_203342, NM_001166007, NM_004437, hCT1953986.1, hCT1953987.1, hCT2334303.0, hCT2334305.0, hCT2334309.0, hCT2334310.0, hCT2334311.0	1554481_a_at, 207793_s_at, 214530_x_at, 225051_at	NP_001159477.1, NP_976218.1, NP_001159478.1, NP_001159479.1, NP_004428.1, NP_976217.1, EAX07662.1, EAX07663.1, EAX07664.1, EAX07665.1, EAX07666.1, EAX07667.1, EAX07668.1
GeneID:399474	TMEM200B	1	29445937	29450421	4484	-	1	1_PC3_ARID4B::1::275	501	in gene	1	23	1	1_PC3_ARID4B::1	23	Gene TMEM200B	MGC102864, MGC90489, TMEM200B, TTMB	transmembrane protein 200B	NM_001003682, NM_001171868	227386_s_at	NP_001003682.1, NP_001165339.1
GeneID:6429	SFRS4	1	29474250	29508637	34387	-	1	1_PC3_ARID4B::1::276	605	in gene	1	21	1	1_PC3_ARID4B::1	21	Gene SFRS4	SRP75, SRSF4, SFRS4	serine/arginine-rich splicing factor 4	NM_005626, hCT14590.2, hCT1953988.0, hCT1961896.1	201696_at, 239511_s_at, 239512_at, 241245_at, 242837_at	NP_005617.2, EAX07658.1, EAX07657.1, EAX07659.1
GeneID:51102	MECR	1	29519385	29557454	38069	-	2	1_PC3_ARID4B::1::277, 1_PC3_ARID4B::1::278	110, -7202	in gene, upstream	1	20	2	1_PC3_ARID4B::1	24	Gene MECR	CGI-63, NRBF1, FASN2B, MECR	mitochondrial trans-2-enoyl-CoA reductase	NM_016011, NM_001024732, hCT15150.2, hCT1953989.1, hCT2333991.0, hCT2359130.0	218664_at	NP_057095.2, NP_001019903.1, EAX07653.1, EAX07654.1, EAX07655.1, EAX07656.1
GeneID:10076	PTPRU	1	29563028	29653325	90297	+	2	1_PC3_ARID4B::1::277, 1_PC3_ARID4B::1::278	-5684, 1628	upstream, in gene	1	20	2	1_PC3_ARID4B::1	24	Gene PTPRU	hPTP-J, FLJ37530, PTP-PI, PCP-2, PTP, GLEPP1, PTP-J, PTPRO, PTPPSI, R-PTP-PSI, PTPU2, PTPRU, FMI	protein tyrosine phosphatase, receptor type, U	NM_133178, NM_133177, NM_005704, NM_001195001, hCT1953979.1, hCT2334314.0, hCT2334315.0	211320_s_at	NP_573439.2, NP_573438.3, NP_005695.3, NP_001181930.1, EAX07650.1, EAX07651.1, EAX07652.1
GeneID:4146	MATN1	1	31184124	31196432	12308	-	1	1_PC3_ARID4B::1::279	4560	in gene	1	17	1	1_PC3_ARID4B::1	17	Gene MATN1	CMP, MATN1, CRTM	matrilin 1, cartilage matrix protein	NM_002379, hCT2336084.1, hCT6942.4	206904_at, 206905_s_at	NP_002370.1, EAX07643.1, EAX07642.1
GeneID:100129196	LOC100129196	1	31191619	31199593	7974	+	1	1_PC3_ARID4B::1::279	253	in gene	1	17	1	1_PC3_ARID4B::1	17	Gene LOC100129196	FLJ46197	hypothetical LOC100129196	NR_034182
GeneID:9698	PUM1	1	31404353	31538564	134211	-	1	1_PC3_ARID4B::1::280	132	in gene	1	14	1	1_PC3_ARID4B::1	14	Gene PUM1	PUM1, PUMH1, PUML1, PUMH, HSPUM, KIAA0099	pumilio homolog 1 (Drosophila)	NM_001020658, NM_014676, hCT11018.3, hCT1959875.1, hCT1959876.1, hCT2336072.0, hCT2359206.0	201164_s_at, 201165_s_at, 201166_s_at	NP_001018494.1, NP_055491.1, EAX07630.1, EAX07631.1, EAX07633.1, EAX07634.1, EAX07632.1
GeneID:9410	SNRNP40	1	31732415	31769644	37229	-	1	1_PC3_ARID4B::1::281	-244	upstream	1	24	1	1_PC3_ARID4B::1	24	Gene SNRNP40	WDR57, 40K, HPRP8BP, MGC1910, RP11-490K7.3, PRPF8BP, PRP8BP, SNRNP40, FLJ41108, SPF38	small nuclear ribonucleoprotein 40kDa (U5)	NM_004814, hCT11113.3, hCT2336066.0	215905_s_at	NP_004805.2, EAX07626.1, EAX07627.1
GeneID:51538	ZCCHC17	1	31769842	31837780	67938	+	1	1_PC3_ARID4B::1::281	46	in gene	1	24	1	1_PC3_ARID4B::1	24	Gene ZCCHC17	HSPC251, ZCCHC17, PS1D, pNO40, RP11-266K22.1	zinc finger, CCHC domain containing 17	NM_016505, hCT11112.3, hCT1953984.1, hCT2336089.0, hCT2336091.0, hCT2359157.0, hCT2359158.0	223107_s_at, 223108_s_at	NP_057589.2, EAX07621.1, EAX07620.1, EAX07622.1, EAX07624.1, EAX07625.1, EAX07623.1
GeneID:347735	SERINC2	1	31885963	31907525	21562	+	1	1_PC3_ARID4B::1::282	-219	upstream	1	18	1	1_PC3_ARID4B::1	18	Gene SERINC2	SERINC2, TDE2L, PRO0899, TDE2, FKSG84, MGC90340	serine incorporator 2	NM_178865, hCT11114.4, hCT1953985.2, hCT2334534.1, hCT2340522.0, hCT2340523.0, hCT2359163.0	224762_at	NP_849196.2, EAX07615.1, EAX07611.1, EAX07612.1, EAX07613.1, EAX07616.1, EAX07614.1
GeneID:64129	TINAGL1	1	32042086	32053287	11201	+	1	1_PC3_ARID4B::1::283	714	in gene	1	21	1	1_PC3_ARID4B::1	21	Gene TINAGL1	ARG1, LCN7, LIECG3, TINAGL1, TINAGRP	tubulointerstitial nephritis antigen-like 1	NM_022164, hCT1953998.1, hCT2334542.0, hCT2334543.0, hCT2359074.0, hCT32892.2	219058_x_at	NP_071447.1, EAX07603.1, EAX07604.1, EAX07605.1, EAX07606.1, EAX07607.1
GeneID:553115	PEF1	1	32095463	32110838	15375	-	1	1_PC3_ARID4B::1::284	534	in gene	1	66	1	1_PC3_ARID4B::1	66	Gene PEF1	PEF1A, PEFLIN, ABP32, PEF1	penta-EF-hand domain containing 1	NM_012392, NR_033686, NR_033688, hCT1953990.1, hCT2334194.0	217923_at	NP_036524.1, EAX07598.1, EAX07599.1
GeneID:1307	COL16A1	1	32117848	32169768	51920	-	1	1_PC3_ARID4B::1::284	59464	downstream	1	66	1	1_PC3_ARID4B::1	66	Gene COL16A1	COL16A1, 447AA, FP1572	collagen, type XVI, alpha 1	NM_001856, hCT2334191.0, hCT2334193.0, hCT32885.2	204345_at	NP_001847.3, EAX07595.1, EAX07596.1, EAX07597.1
GeneID:576	BAI2	1	32192718	32229648	36930	-	1	1_PC3_ARID4B::1::285	2960	in gene	1	13	1	1_PC3_ARID4B::1	13	Gene BAI2	BAI2	brain-specific angiogenesis inhibitor 2	NM_001703, hCT1962977.1, hCT1962978.1, hCT1964552.1, hCT2334185.0, hCT2334189.0, hCT32874.3	204966_at	NP_001694.2, EAX07594.1, EAX07589.1, EAX07590.1, EAX07591.1, EAX07592.1, EAX07593.1
GeneID:100423028	MIR4254	1	32224261	32224336	75	-	1	1_PC3_ARID4B::1::285	-2352	upstream	1	13	1	1_PC3_ARID4B::1	13	Gene MIR4254	MIR4254	microRNA 4254	NR_036216
GeneID:8073	PTP4A2	1	32372022	32403988	31966	-	1	1_PC3_ARID4B::1::286	-396	upstream	1	17	1	1_PC3_ARID4B::1	17	Gene PTP4A2	OV-1, PTP4A, PRL2, PTPCAAX2, HH7-2, ptp-IV1b, ptp-IV1a, PTP4A2, HH13, PRL-2, HU-PP-1	protein tyrosine phosphatase type IVA, member 2	NM_080391, NM_001195100, NM_001195101, hCT2334175.1, hCT2334176.1, hCT2334177.1, hCT2334178.1, hCT2334179.1, hCT2334181.1, hCT32877.4	208615_s_at, 208616_s_at, 208617_s_at, 216988_s_at	NP_536316.1, NP_001182029.1, NP_001182030.1, EAX07578.1, EAX07579.1, EAX07580.1, EAX07581.1, EAX07582.1, EAX07583.1, EAX07584.1
GeneID:10657	KHDRBS1	1	32479491	32509472	29981	+	1	1_PC3_ARID4B::1::287	525	in gene	1	21	1	1_PC3_ARID4B::1	21	Gene KHDRBS1	KHDRBS1, p62, FLJ34027, Sam68	KH domain containing, RNA binding, signal transduction associated 1	NM_006559, hCT1959877.1, hCT2334553.0, hCT2359203.0, hCT32878.3	200040_at, 201488_x_at, 214185_at	NP_006550.1, EAX07576.1, EAX07574.1, EAX07575.1, EAX07577.1
GeneID:55116	TMEM39B	1	32538503	32568467	29964	+	1	1_PC3_ARID4B::1::288	35257	downstream	1	36	1	1_PC3_ARID4B::1	36	Gene TMEM39B	FLJ10315, TMEM39B	transmembrane protein 39B	NM_018056, hCT2334556.0, hCT2359078.0, hCT2359079.0, hCT32894.3	218770_s_at	NP_060526.2, EAX07573.1, EAX07570.1, EAX07571.1, EAX07572.1
GeneID:23633	KPNA6	1	32573644	32642169	68525	+	2	1_PC3_ARID4B::1::288, 1_PC3_ARID4B::1::289	116, 71748	in gene, downstream	1	28.5	2	1_PC3_ARID4B::1	36	Gene KPNA6	KPNA7, KPNA6, FLJ11249, IPOA7, MGC17918	karyopherin alpha 6 (importin alpha 7)	NM_012316, hCT2334559.0, hCT2359204.0, hCT32879.3	212101_at, 212102_s_at, 212103_at, 226976_at	NP_036448.1, EAX07567.1, EAX07568.1, EAX07569.1
GeneID:200081	TXLNA	1	32645345	32663886	18541	+	2	1_PC3_ARID4B::1::289, 1_PC3_ARID4B::1::290	47, 25951	in gene, downstream	1	23.5	2	1_PC3_ARID4B::1	26	Gene TXLNA	MGC118870, TXLNA, TXLN, DKFZp451J0118, IL14, MGC118871, RP4-622L5.4	taxilin alpha	NM_175852, hCT2340721.0, hCT2340722.0	1561358_at, 212300_at, 231169_at, 240739_at	NP_787048.1, EAX07566.1, EAX07565.1
GeneID:79140	CCDC28B	1	32666202	32670991	4789	+	1	1_PC3_ARID4B::1::290	5094	downstream	1	26	1	1_PC3_ARID4B::1	26	Gene CCDC28B	CCDC28B, MGC1203, MGC16441, RP4-622L5.5	coiled-coil domain containing 28B	NM_024296, hCT1953994.1, hCT2359156.0	219585_at, 221912_s_at	NP_077272.2, EAX07563.1, EAX07564.1
GeneID:55721	IQCC	1	32671236	32674288	3052	+	1	1_PC3_ARID4B::1::290	60	in gene	1	26	1	1_PC3_ARID4B::1	26	Gene IQCC	FLJ10547, MGC120341, RP4-622L5.6, IQCC	IQ motif containing C	NM_018134, NM_001160042, hCT32886.2	206650_at	NP_060604.2, NP_001153514.1, EAX07562.1
GeneID:149069	DCDC2B	1	32674695	32681797	7102	+	2	1_PC3_ARID4B::1::290, 1_PC3_ARID4B::1::291	-3399, 13337	upstream, downstream	1	26.5	2	1_PC3_ARID4B::1	27	Gene DCDC2B	DCDC2B	doublecortin domain containing 2B	NM_001099434	233918_at	NP_001092904.1
GeneID:100507457	LOC100507457	1	32674970	32681058	6088	-	2	1_PC3_ARID4B::1::290, 1_PC3_ARID4B::1::291	9762, -6974	downstream, upstream	1	26.5	2	1_PC3_ARID4B::1	27	Gene LOC100507457		hypothetical LOC100507457	XR_110509, XR_110508
GeneID:56063	C1orf91	1	32681798	32687926	6128	-	2	1_PC3_ARID4B::1::290, 1_PC3_ARID4B::1::291	16630, -106	downstream, upstream	1	26.5	2	1_PC3_ARID4B::1	27	Gene C1orf91	AASL548, C1orf91, dJ622L5.7, RP4-622L5, TMEM234, PRO1105, FLJ90779	chromosome 1 open reading frame 91	NM_019118, hCT1953997.1, hCT2334172.0, hCT2359237.0, hCT2359238.0, hCT32890.2	223656_s_at, 223676_at, 234006_s_at	NP_061991.3, EAX07557.1, EAX07556.1, EAX07558.1, EAX07559.1, EAX07560.1
GeneID:8668	EIF3I	1	32687971	32697205	9234	+	1	1_PC3_ARID4B::1::291	61	in gene	1	27	1	1_PC3_ARID4B::1	27	Gene EIF3I	PRO2242, EIF3I, TRIP1, EIF3S2, eIF3-p36, eIF3-beta, TRIP-1	eukaryotic translation initiation factor 3, subunit I	NM_003757, hCT1953992.1, hCT1962979.2, hCT1962980.1, hCT32880.3	208756_at	NP_003748.1, EAX07555.1, EAX07552.1, EAX07553.1, EAX07554.1
GeneID:3932	LCK	1	32716840	32751766	34926	+	1	1_PC3_ARID4B::1::292	41048	downstream	1	20	1	1_PC3_ARID4B::1	20	Gene LCK	LSK, pp58lck, p56lck, LCK, YT16	lymphocyte-specific protein tyrosine kinase	NM_005356, NM_001042771, hCT1953993.1, hCT2334571.0, hCT2334573.0, hCT2334574.0, hCT32881.3	204890_s_at, 204891_s_at	NP_005347.3, NP_001036236.1, EAX07542.1, EAX07544.1, EAX07545.1, EAX07546.1, EAX07543.1
GeneID:3065	HDAC1	1	32757708	32799224	41516	+	1	1_PC3_ARID4B::1::292	180	in gene	1	20	1	1_PC3_ARID4B::1	20	Gene HDAC1	HDAC1, GON-10, DKFZp686H12203, RPD3, RPD3L1, HD1	histone deacetylase 1	NM_004964, hCT2334578.0, hCT32882.3	201209_at	NP_004955.2, EAX07541.1, EAX07540.1
GeneID:55108	BSDC1	1	32830704	32860062	29358	-	1	1_PC3_ARID4B::1::293	78	in gene	1	58	1	1_PC3_ARID4B::1	58	Gene BSDC1	DKFZp686B09139, BSDC1, FLJ10276	BSD domain containing 1	NM_018045, NM_001143888, NM_001143889, NM_001143890, hCT1954822.1, hCT1971530.1, hCT1971531.1, hCT2359081.0, hCT2359082.0, hCT32895.3	1559971_at, 218004_at, 222200_s_at	NP_060515.3, NP_001137360.1, NP_001137361.1, NP_001137362.1, EAX07528.1, EAX07529.1, EAX07525.1, EAX07526.1, EAX07527.1, EAX07530.1
GeneID:339487	ZBTB8OS	1	33087305	33116185	28880	-	1	1_PC3_ARID4B::1::294	-327	upstream	1	37	1	1_PC3_ARID4B::1	37	Gene ZBTB8OS	MGC62007, ARCH, ZBTB8OS, ARCH2	zinc finger and BTB domain containing 8 opposite strand	NM_178547, hCT2334100.0, hCT2334101.0, hCT2359145.0, hCT2359146.0	228970_at	NP_848642.1, EAX07517.1, EAX07516.1, EAX07518.1, EAX07519.1
GeneID:5928	RBBP4	1	33116749	33151812	35063	+	1	1_PC3_ARID4B::1::294	-237	upstream	1	37	1	1_PC3_ARID4B::1	37	Gene RBBP4	NURF55, RBAP48, RBBP4	retinoblastoma binding protein 4	NM_005610, NM_001135255, NM_001135256, hCT2334718.0, hCT2334719.0, hCT2359080.0	210371_s_at, 217301_x_at, 239071_at	NP_005601.1, NP_001128727.1, NP_001128728.1, EAX07513.1, EAX07514.1, EAX07515.1
GeneID:57648	KIAA1522	1	33207512	33240571	33059	+	3	1_PC3_ARID4B::1::295, 1_PC3_ARID4B::1::296, 1_PC3_ARID4B::1::297	360, 18920, 31389	in gene, in gene, in gene	1	15.667	3	1_PC3_ARID4B::1	17	Gene KIAA1522	KIAA1522		NM_020888, hCT1641428.3, hCT2334723.0	224746_at	NP_065939.2, EAX07509.1, EAX07510.1
GeneID:8565	YARS	1	33240840	33283633	42793	-	2	1_PC3_ARID4B::1::297, 1_PC3_ARID4B::1::298	44732, 753	downstream, in gene	1	29	2	1_PC3_ARID4B::1	45	Gene YARS	YTS, YRS, YARS, CMTDIC, TYRRS	tyrosyl-tRNA synthetase	NM_003680, hCT2334127.0, hCT2334128.0, hCT30941.3	212048_s_at, 238760_at	NP_003671.1, EAX07508.1, EAX07506.1, EAX07507.1
GeneID:64766	S100PBP	1	33283176	33324476	41300	+	1	1_PC3_ARID4B::1::298	-296	upstream	1	45	1	1_PC3_ARID4B::1	45	Gene S100PBP	S100PBP, FLJ12903, S100PBPR, DKFZp313K2325	S100P binding protein	NM_022753, NM_001017406, hCT2334726.0, hCT2334727.0, hCT30940.3	218370_s_at, 222610_s_at	NP_073590.2, NP_001017406.1, EAX07503.1, EAX07504.1, EAX07505.1
GeneID:127544	RNF19B	1	33402050	33430286	28236	-	1	1_PC3_ARID4B::1::299	494	in gene	1	33	1	1_PC3_ARID4B::1	33	Gene RNF19B	IBRDC3, RNF19B, FLJ90005, NKLAM	ring finger protein 19B	NM_153341, NM_001127361, hCT2359216.0, hCT2359217.0, hCT30945.3	213038_at, 36564_at	NP_699172.2, NP_001120833.1, EAX07489.1, EAX07490.1, EAX07491.1
GeneID:113451	ADC	1	33546714	33585995	39281	+	2	1_PC3_ARID4B::1::300, 1_PC3_ARID4B::1::301	230, 46102	in gene, downstream	1	24.5	2	1_PC3_ARID4B::1	27	Gene ADC	AZI2, ODC1L, KIAA1945, ADC, ODC-p	arginine decarboxylase	NM_052998, hCT1954821.1, hCT2334739.0, hCT2334741.0, hCT2334742.0, hCT2334743.0, hCT2334745.0, hCT2334747.0, hCT2359172.0, hCT2359173.0, hCT2359174.0, hCT2359175.0, hCT2359176.0, hCT2359177.0, hCT30937.3	1554393_a_at, 228000_at	NP_443724.1, EAX07481.1, EAX07469.1, EAX07471.1, EAX07475.1, EAX07479.1, EAX07470.1, EAX07472.1, EAX07473.1, EAX07474.1, EAX07476.1, EAX07477.1, EAX07478.1, EAX07480.1, EAX07482.1
GeneID:55223	TRIM62	1	33611003	33647671	36668	-	1	1_PC3_ARID4B::1::302	711	in gene	1	23	1	1_PC3_ARID4B::1	23	Gene TRIM62	FLJ10759, FLJ16558, TRIM62, DEAR1	tripartite motif containing 62	NM_018207, hCT2334112.0, hCT2334113.0, hCT30936.3	219272_at, 236845_at, 58308_at	NP_060677.2, EAX07465.1, EAX07466.1, EAX07467.1
GeneID:149076	ZNF362	1	33722174	33766320	44146	+	1	1_PC3_ARID4B::1::303	-798	upstream	1	13	1	1_PC3_ARID4B::1	13	Gene ZNF362	FLJ25476, RN, MGC138318, ZNF362, lin-29	zinc finger protein 362	NM_152493, hCT30939.3	214915_at, 226820_at, 228957_at	NP_689706.2, EAX07464.1
GeneID:2707	GJB3	1	35246790	35251967	5177	+	1	1_PC3_ARID4B::1::305	362	in gene	1	23	1	1_PC3_ARID4B::1	23	Gene GJB3	MGC102938, GJB3, DFNA2, DFNA2B, FLJ22486, EKV, CX31	gap junction protein, beta 3, 31kDa	NM_024009, NM_001005752	205490_x_at, 205491_s_at, 215243_s_at	NP_076872.1, NP_001005752.1
GeneID:113444	C1orf212	1	35315963	35325417	9454	-	1	1_PC3_ARID4B::1::306	105	in gene	1	49	1	1_PC3_ARID4B::1	49	Gene C1orf212	MGC138436, FLJ90372, C1orf212	chromosome 1 open reading frame 212	NM_138428, NM_001164824, NM_001164825, hCT1641834.4, hCT1957658.2, hCT2349537.0	225404_at, 239510_at	NP_612437.3, NP_001158296.1, NP_001158297.1, EAX07437.1, EAX07438.1, EAX07439.1
GeneID:58512	DLGAP3	1	35331037	35370984	39947	-	1	1_PC3_ARID4B::1::306	45672	downstream	1	49	1	1_PC3_ARID4B::1	49	Gene DLGAP3	DLGAP3, DAP3, SAPAP3	discs, large (Drosophila) homolog-associated protein 3	NM_001080418	1559630_at, 231151_at	NP_001073887.1
GeneID:79830	ZMYM1	1	35544972	35581455	36483	+	1	1_PC3_ARID4B::1::307	52	in gene	1	18	1	1_PC3_ARID4B::1	18	Gene ZMYM1	MYM, RP11-181E22.4, ZMYM1, FLJ43753, FLJ23151	zinc finger, MYM-type 1	NM_024772, hCT2334275.0, hCT2359083.0, hCT2359084.0, hCT2359085.0, hCT2359086.0	220206_at	NP_079048.3, EAX07431.1, EAX07427.1, EAX07428.1, EAX07429.1, EAX07430.1
GeneID:100506168	LOC100506168	1	35641975	35648082	6107	-	1	1_PC3_ARID4B::1::308	-10414	upstream	1	22	1	1_PC3_ARID4B::1	22	Gene LOC100506168		hypothetical LOC100506168	XR_112064, XR_112062, XR_112063, XR_110484, XR_110485, XR_110486, XR_113338, XR_113339, XR_113340
GeneID:6421	SFPQ	1	35649201	35658743	9542	-	1	1_PC3_ARID4B::1::308	247	in gene	1	22	1	1_PC3_ARID4B::1	22	Gene SFPQ	POMP100, PSF, SFPQ	splicing factor proline/glutamine-rich	NM_005066, hCT1642639.4, hCT1961259.2, hCT2333806.1, hCT2350049.0, hCT2350052.0, hCT28291.3	201585_s_at, 201586_s_at, 214016_s_at, 221768_at, 226898_s_at	NP_005057.1, EAX07422.1, EAX07421.1, EAX07423.1, EAX07424.1, EAX07425.1, EAX07426.1
GeneID:79932	KIAA0319L	1	35899091	36023037	123946	-	1	1_PC3_ARID4B::1::309	189	in gene	1	34	1	1_PC3_ARID4B::1	34	Gene KIAA0319L	FLJ44532, KIAA0319L, KIAA1837	KIAA0319-like	NM_024874, hCT2333798.0, hCT2333800.0, hCT2333801.0, hCT29527.3	217929_s_at, 222468_at	NP_079150.3, EAX07413.1, EAX07414.1, EAX07415.1, EAX07416.1
GeneID:23154	NCDN	1	36023393	36032380	8987	+	1	1_PC3_ARID4B::1::309	-545	upstream	1	34	1	1_PC3_ARID4B::1	34	Gene NCDN	NCDN, KIAA0607	neurochondrin	NM_014284, NM_001014839, NM_001014841, hCT1957663.1, hCT2359067.0, hCT29531.3	209556_at, 209557_s_at, 237002_at	NP_055099.1, NP_001014839.1, NP_001014841.1, EAX07410.1, EAX07411.1, EAX07412.1
GeneID:5690	PSMB2	1	36068739	36107143	38404	-	1	1_PC3_ARID4B::1::310	71	in gene	1	42	1	1_PC3_ARID4B::1	42	Gene PSMB2	MGC126885, MGC104215, PSMB2, HC7-I	proteasome (prosome, macropain) subunit, beta type, 2	NM_002794, hCT1957661.2, hCT2333795.1, hCT2359225.0	200039_s_at, 201404_x_at, 231323_at	NP_002785.1, EAX07408.1, EAX07406.1, EAX07407.1
GeneID:63967	CLSPN	1	36197713	36235551	37838	-	1	1_PC3_ARID4B::1::311	479	in gene	1	28	1	1_PC3_ARID4B::1	28	Gene CLSPN	CLSPN, MGC131615, MGC131612, CLASPIN, MGC131613	claspin homolog (Xenopus laevis)	NM_001190481, NM_022111, hCT2333791.0, hCT29532.3	1553120_at, 219621_at	NP_001177410.1, NP_071394.2, EAX07401.1, EAX07402.1
GeneID:26523	EIF2C1	1	36348810	36389899	41089	+	2	1_PC3_ARID4B::1::312, 1_PC3_ARID4B::1::313	438, 48246	in gene, downstream	1	20	2	1_PC3_ARID4B::1	28	Gene EIF2C1	EIF2C1, AGO1, DKFZp686M13167, EIF2C, Q99, GERP95	eukaryotic translation initiation factor 2C, 1	NM_012199, hCT29522.1	218287_s_at, 222576_s_at	NP_036331.1, EAX07396.1
GeneID:192669	EIF2C3	1	36396772	36522063	125291	+	1	1_PC3_ARID4B::1::313	284	in gene	1	28	1	1_PC3_ARID4B::1	28	Gene EIF2C3	AGO3, FLJ12765, EIF2C3, MGC86946	eukaryotic translation initiation factor 2C, 3	NM_024852, NM_177422, hCT2333926.0, hCT2333927.0	219426_at	NP_079128.2, NP_803171.1, EAX07394.1, EAX07395.1
GeneID:27285	TEKT2	1	36549676	36553876	4200	+	1	1_PC3_ARID4B::1::314	4852	downstream	1	62	1	1_PC3_ARID4B::1	62	Gene TEKT2	h-tektin-t, TEKTB1, TEKT2, TEKTIN-T	tektin 2 (testicular)	NM_014466, hCT2359229.0, hCT29521.1	210323_at	NP_055281.2, EAX07391.1, EAX07392.1
GeneID:54936	ADPRHL2	1	36554453	36559533	5080	+	1	1_PC3_ARID4B::1::314	75	in gene	1	62	1	1_PC3_ARID4B::1	62	Gene ADPRHL2	ARH3, FLJ20446, ADPRHL2	ADP-ribosylhydrolase like 2	NM_017825, hCT1956315.1, hCT29529.3	223097_at	NP_060295.1, EAX07389.1, EAX07390.1
GeneID:1296	COL8A2	1	36560842	36565850	5008	-	1	1_PC3_ARID4B::1::314	11322	downstream	1	62	1	1_PC3_ARID4B::1	62	Gene COL8A2	PPCD2, FECD, FECD1, COL8A2, FLJ00201, MGC116972, PPCD, MGC116970	collagen, type VIII, alpha 2	NM_005202, hCT1826785.2	221900_at, 52651_at	NP_005193.1, EAX07388.1
GeneID:27095	TRAPPC3	1	36602173	36615067	12894	-	1	1_PC3_ARID4B::1::315	-7269	upstream	1	19	1	1_PC3_ARID4B::1	19	Gene TRAPPC3	TRAPPC3, BET3	trafficking protein particle complex 3	NM_014408, hCT1956313.1, hCT1971621.1, hCT29519.2	203511_s_at, 203512_at	NP_055223.1, EAX07385.1, EAX07386.1, EAX07387.1
GeneID:55700	MAP7D1	1	36621803	36646441	24638	+	1	1_PC3_ARID4B::1::315	533	in gene	1	19	1	1_PC3_ARID4B::1	19	Gene MAP7D1	PARCC1, FLJ39022, FLJ10350, RPRC1, MAP7D1, MGC117315	MAP7 domain containing 1	NM_018067, hCT1956314.1, hCT2333933.0, hCT2333936.0, hCT29520.2	217943_s_at	NP_060537.3, EAX07381.1, EAX07382.1, EAX07383.1, EAX07384.1
GeneID:9967	THRAP3	1	36690017	36770958	80941	+	2	1_PC3_ARID4B::1::316, 1_PC3_ARID4B::1::317	-33, 81919	upstream, downstream	1	21	2	1_PC3_ARID4B::1	31	Gene THRAP3	FLJ22082, MGC133082, MGC133083, TRAP150, THRAP3	thyroid hormone receptor associated protein 3	NM_005119, hCT2333938.0, hCT28292.3	217847_s_at, 222439_s_at, 222440_s_at, 242163_at	NP_005110.2, EAX07379.1, EAX07380.1
GeneID:79729	C1orf113	1	36771994	36786948	14954	+	1	1_PC3_ARID4B::1::317	-58	upstream	1	11	1	1_PC3_ARID4B::1	11	Gene C1orf113	FLJ22938, C1orf113, SH3D21	SH3 domain containing 21	NM_024676, NM_001162530, hCT2333940.0, hCT2333942.0, hCT2333943.0	220193_at	NP_078952.4, NP_001156002.1, EAX07374.1, EAX07375.1, EAX07376.1
GeneID:83931	STK40	1	36805225	36851485	46260	-	2	1_PC3_ARID4B::1::318, 1_PC3_ARID4B::1::319	16797, 477	in gene, in gene	1	17	2	1_PC3_ARID4B::1	20	Gene STK40	STK40, MGC4796, RP11-268J15.4, SHIK, SgK495	serine/threonine kinase 40	NM_032017, hCT1826784.2, hCT2333774.0, hCT2333776.0, hCT2359198.0, hCT2359199.0, hCT2359200.0	223852_s_at, 225015_s_at	NP_114406.1, EAX07368.1, EAX07369.1, EAX07370.1, EAX07372.1, EAX07373.1, EAX07371.1
GeneID:100506594	LOC100506594	1	36832620	36843420	10800	+	2	1_PC3_ARID4B::1::318, 1_PC3_ARID4B::1::319	2068, 18388	in gene, downstream	1	17	2	1_PC3_ARID4B::1	20	Gene LOC100506594		hypothetical LOC100506594	XR_112061, XR_110496, XR_113341
GeneID:84967	LSM10	1	36859031	36863493	4462	-	1	1_PC3_ARID4B::1::319	12485	downstream	1	20	1	1_PC3_ARID4B::1	20	Gene LSM10	LSM10, MGC15749, MSTP074, MST074	LSM10, U7 small nuclear RNA associated	NM_032881, hCT1826789.1	225593_at	NP_116270.1, EAX07367.1
GeneID:127700	OSCP1	1	36883507	36916086	32579	-	1	1_PC3_ARID4B::1::320	-106	upstream	1	19	1	1_PC3_ARID4B::1	19	Gene OSCP1	NOR1, MGC26685, C1orf102, OSCP1	organic solute carrier partner 1	NM_145047, NM_206837, hCT1826788.1, hCT2359230.0, hCT2359231.0	227359_at	NP_659484.4, NP_996668.1, EAX07364.1, EAX07365.1, EAX07366.1
GeneID:64960	MRPS15	1	36921362	36930040	8678	-	2	1_PC3_ARID4B::1::320, 1_PC3_ARID4B::1::321	13848, 152	downstream, in gene	1	48	2	1_PC3_ARID4B::1	77	Gene MRPS15	S15mt, DC37, FLJ11564, MRPS15, MPR-S15, RPMS15	mitochondrial ribosomal protein S15	NM_031280, hCT15524.3, hCT1956305.1, hCT1956306.1, hCT1961897.1, hCT2359197.0	221437_s_at, 223291_at, 223292_s_at, 226296_s_at	NP_112570.2, EAX07359.1, EAX07360.1, EAX07361.1, EAX07362.1, EAX07363.1
GeneID:1441	CSF3R	1	36931644	36948915	17271	-	1	1_PC3_ARID4B::1::321	19027	downstream	1	77	1	1_PC3_ARID4B::1	77	Gene CSF3R	CSF3R, CD114, GCSFR	colony stimulating factor 3 receptor (granulocyte)	NM_000760, NM_156039, NM_172313, hCT1958919.1, hCT1958920.1, hCT1958921.1, hCT2333765.0, hCT2333767.0	1553297_a_at, 203591_s_at	NP_000751.1, NP_724781.1, NP_758519.1, EAX07356.1, EAX07357.1, EAX07358.1, EAX07354.1, EAX07355.1
GeneID:728431	LOC728431	1	37920480	37940047	19567	-	2	1_PC3_ARID4B::1::322, 1_PC3_ARID4B::1::323	-1521, -7169	upstream, upstream	1	21	2	1_PC3_ARID4B::1	28	Gene LOC728431		hypothetical LOC728431	XR_112060, XR_112059, XR_110498, XR_110497, XR_113343, XR_113342	229678_at
GeneID:80149	ZC3H12A	1	37940119	37949978	9859	+	2	1_PC3_ARID4B::1::322, 1_PC3_ARID4B::1::323	1449, 7097	in gene, in gene	1	21	2	1_PC3_ARID4B::1	28	Gene ZC3H12A	MCPIP, RP3-423B22.1, ZC3H12A, dJ423B22.1, MCPIP1, FLJ23231	zinc finger CCCH-type containing 12A	NM_025079, hCT16805.1, hCT1956308.0, hCT2333501.0	218810_at	NP_079355.2, EAX07347.1, EAX07346.1, EAX07348.1
GeneID:64769	MEAF6	1	37958176	37980364	22188	-	2	1_PC3_ARID4B::1::323, 1_PC3_ARID4B::1::324	33148, -212	downstream, upstream	1	15.5	2	1_PC3_ARID4B::1	17	Gene MEAF6	CDABP0189, MEAF6, FLJ11730, NY-SAR-91, C1orf149, Eaf6	MYST/Esa1-associated factor 6	NM_022756, hCT16810.4, hCT1956309.2, hCT1961900.2, hCT1961901.1, hCT2333448.1, hCT2350703.0	218165_at, 228517_at	NP_073593.2, EAX07342.1, EAX07339.1, EAX07340.1, EAX07341.1, EAX07343.1, EAX07344.1
GeneID:79753	SNIP1	1	38002142	38019903	17761	-	1	1_PC3_ARID4B::1::325	159	in gene	1	58	1	1_PC3_ARID4B::1	58	Gene SNIP1	SNIP1, dJ423B22.2, RP3-423B22.3, FLJ12553	Smad nuclear interacting protein 1	NM_024700, hCT16809.2	219409_at	NP_078976.2, EAX07338.1
GeneID:7802	DNALI1	1	38022520	38032458	9938	+	1	1_PC3_ARID4B::1::325	-2776	upstream	1	58	1	1_PC3_ARID4B::1	58	Gene DNALI1	DNALI1, hp28, dJ423B22.5, P28	dynein, axonemal, light intermediate chain 1	NM_003462, hCT16803.3, hCT1961899.1, hCT2333506.0	205186_at, 227081_at	NP_003453.2, EAX07335.1, EAX07334.1, EAX07336.1
GeneID:54955	C1orf109	1	38147242	38156192	8950	-	1	1_PC3_ARID4B::1::326	-2272	upstream	1	34	1	1_PC3_ARID4B::1	34	Gene C1orf109	FLJ20508, C1orf109	chromosome 1 open reading frame 109	NM_017850, hCT16813.3, hCT2333535.0, hCT2333536.0, hCT2333537.0, hCT2333540.0	218712_at	NP_060320.1, EAX07330.1, EAX07326.1, EAX07327.1, EAX07328.1, EAX07329.1
GeneID:55143	CDCA8	1	38158159	38175391	17232	+	1	1_PC3_ARID4B::1::326	305	in gene	1	34	1	1_PC3_ARID4B::1	34	Gene CDCA8	DasraB, FLJ10468, BOR, CDCA8, FLJ12042, MESRGP, BOREALIN	cell division cycle associated 8	NM_018101, hCT16808.3, hCT1822581.2	221520_s_at	NP_060571.1, EAX07325.1, EAX07324.1
GeneID:149175	MANEAL	1	38259774	38267278	7504	+	2	1_PC3_ARID4B::1::327, 1_PC3_ARID4B::1::328	498, 13378	in gene, downstream	1	16	2	1_PC3_ARID4B::1	16	Gene MANEAL	FLJ31434, RP11-109P14.3, MANEAL, MGC78681	mannosidase, endo-alpha-like	NM_152496, NM_001031740, NM_001113482, hCT16806.4, hCT2333583.1	226132_s_at, 231564_at	NP_689709.1, NP_001026910.1, NP_001106954.1, EAX07319.1, EAX07320.1
GeneID:79693	YRDC	1	38268614	38273865	5251	-	2	1_PC3_ARID4B::1::327, 1_PC3_ARID4B::1::328	13593, 713	downstream, in gene	1	16	2	1_PC3_ARID4B::1	16	Gene YRDC	IRIP, DRIP3, YRDC, SUA5, RP11-109P14.4, FLJ23476, FLJ26165	yrdC domain containing (E. coli)	NM_024640, hCT16812.3, hCT2333528.0	218647_s_at, 222703_s_at	NP_078916.3, EAX07317.1, EAX07318.1
GeneID:127687	C1orf122	1	38273473	38275126	1653	+	1	1_PC3_ARID4B::1::328	-321	upstream	1	16	1	1_PC3_ARID4B::1	16	Gene C1orf122	C1orf122, ALAESM, FLJ45459, FLJ23476	chromosome 1 open reading frame 122	NM_198446, NM_001142726, hCT16811.3, hCT2348647.0, hCT2348648.0, hCT2348649.0	225480_at	NP_940848.2, NP_001136198.1, EAX07313.1, EAX07314.1, EAX07315.1, EAX07316.1
GeneID:4520	MTF1	1	38275239	38325292	50053	-	2	1_PC3_ARID4B::1::328, 1_PC3_ARID4B::1::329	52140, 92	downstream, in gene	1	23	2	1_PC3_ARID4B::1	30	Gene MTF1	MTF-1, MGC23036, ZRF, MTF1	metal-regulatory transcription factor 1	NM_005955, hCT14235.3	205322_s_at, 205323_s_at, 227150_at	NP_005946.2, EAX07312.1
GeneID:3633	INPP5B	1	38326369	38412729	86360	-	2	1_PC3_ARID4B::1::329, 1_PC3_ARID4B::1::330	87529, 15545	downstream, in gene	1	23.5	2	1_PC3_ARID4B::1	30	Gene INPP5B	MGC65156, 5PTase, MGC71303, INPP5B	inositol polyphosphate-5-phosphatase, 75kDa	NM_005540, hCT1956307.1, hCT2333524.0, hCT2359090.0, hCT2359091.0, hCT2359092.0	1563565_at, 213643_s_at, 213804_at	NP_005531.2, EAX07308.1, EAX07307.1, EAX07309.1, EAX07310.1, EAX07311.1
GeneID:10946	SF3A3	1	38422647	38455761	33114	-	1	1_PC3_ARID4B::1::331	145	in gene	1	51	1	1_PC3_ARID4B::1	51	Gene SF3A3	SAP61, SF3a60, PRP9, SF3A3, PRPF9	splicing factor 3a, subunit 3, 60kDa	NM_006802, hCT2333520.0, hCT2333521.0, hCT2333522.0	203818_s_at	NP_006793.1, EAX07306.1, EAX07304.1, EAX07305.1
GeneID:2275	FHL3	1	38462442	38471234	8792	-	2	1_PC3_ARID4B::1::331, 1_PC3_ARID4B::1::332	15618, -7294	downstream, upstream	1	38	2	1_PC3_ARID4B::1	51	Gene FHL3	MGC19547, FHL3, SLIM2, MGC8696, MGC23614	four and a half LIM domains 3	NM_004468, hCT2333517.0, hCT2333519.0	218818_at	NP_004459.2, EAX07301.1, EAX07302.1
GeneID:51118	UTP11L	1	38478384	38490497	12113	+	1	1_PC3_ARID4B::1::332	144	in gene	1	25	1	1_PC3_ARID4B::1	25	Gene UTP11L	UTP11L, CGI94, CGI-94	UTP11-like, U3 small nucleolar ribonucleoprotein, (yeast)	NM_016037, hCT2333591.0, hCT2333592.0	218235_s_at, 233760_at	NP_057121.2, EAX07299.1, EAX07300.1
GeneID:64121	RRAGC	1	39305005	39325340	20335	-	1	1_PC3_ARID4B::1::333	508	in gene	1	14	1	1_PC3_ARID4B::1	14	Gene RRAGC	RRAGC, RAGC, GTR2, FLJ13311	Ras-related GTP binding C	NM_022157, hCT16274.3, hCT2333641.0	218088_s_at, 222514_at, 242531_at	NP_071440.1, EAX07293.1, EAX07294.1
GeneID:26292	MYCBP	1	39328636	39339050	10414	-	2	1_PC3_ARID4B::1::333, 1_PC3_ARID4B::1::334	14218, 42	downstream, in gene	1	20.5	2	1_PC3_ARID4B::1	27	Gene MYCBP	AMY-1, FLJ41056, MYCBP	c-myc binding protein	NM_012333, hCT14221.3, hCT1961894.1, hCT1971496.1	203359_s_at, 203360_s_at, 203361_s_at	NP_036465.2, EAX07292.1, EAX07290.1, EAX07291.1
GeneID:100506806	LOC100506806	1	39339122	39341898	2776	+	1	1_PC3_ARID4B::1::334	-114	upstream	1	27	1	1_PC3_ARID4B::1	27	Gene LOC100506806		hypothetical LOC100506806	XR_110499
GeneID:81025	GJA9	1	39339739	39347289	7550	-	1	1_PC3_ARID4B::1::334	8281	downstream	1	27	1	1_PC3_ARID4B::1	27	Gene GJA9	CX58, GJA9, GJA10, CX59, MGC50985	gap junction protein, alpha 9, 59kDa	NM_030772, hCT2333636.1	221415_s_at	NP_110399.2, EAX07289.1
GeneID:23499	MACF1	1	39547118	39952789	405671	+	2	1_PC3_ARID4B::1::335, 1_PC3_ARID4B::1::336	24658, 327794	in gene, in gene	1	19.5	2	1_PC3_ARID4B::1	23	Gene MACF1	FLJ46776, KIAA0465, MACF1, MACF, FLJ45612, KIAA1251, OFC4, ACF7, ABP620	microtubule-actin crosslinking factor 1	NM_033044, NM_012090, hCT2333879.0, hCT2333885.0, hCT2333886.0, hCT2333887.0, hCT2333888.0, hCT2333889.0, hCT2333890.0, hCT2333891.0, hCT2333892.0	1553407_at, 207358_x_at, 208633_s_at, 208634_s_at, 214894_x_at, 215222_x_at, 232168_x_at	NP_149033.2, NP_036222.3, EAX07274.1, EAX07275.1, EAX07276.1, EAX07282.1, EAX07277.1, EAX07278.1, EAX07279.1, EAX07280.1, EAX07281.1
GeneID:643314	KIAA0754	1	39875176	39882154	6978	+	1	1_PC3_ARID4B::1::336	-264	upstream	1	16	1	1_PC3_ARID4B::1	16	Gene KIAA0754	FLJ42354, KIAA0754	KIAA0754	NM_015038	215268_at	NP_055853.1
GeneID:10450	PPIE	1	40204517	40229586	25069	+	1	1_PC3_ARID4B::1::337	187	in gene	1	35	1	1_PC3_ARID4B::1	35	Gene PPIE	CYP-33, PPIE, MGC3736, CYP33, MGC111222	peptidylprolyl isomerase E (cyclophilin E)	NM_203456, NM_006112, NM_001195007, NR_036543, NR_036544, hCT1686318.2, hCT6898.2	202494_at, 210502_s_at	NP_982281.1, NP_006103.1, NP_001181936.1, EAX07255.1, EAX07256.1
GeneID:54802	TRIT1	1	40306703	40349177	42474	-	1	1_PC3_ARID4B::1::338	217	in gene	1	30	1	1_PC3_ARID4B::1	30	Gene TRIT1	MOD5, MGC149243, FLJ20061, MGC149242, TRIT1, IPT	tRNA isopentenyltransferase 1	NM_017646, hCT1957526.1, hCT6901.3	218617_at	NP_060116.2, EAX07252.1, EAX07253.1
GeneID:4610	MYCL1	1	40361096	40367687	6591	-	2	1_PC3_ARID4B::1::339, 1_PC3_ARID4B::1::340	775, -1337	in gene, upstream	1	16.5	2	1_PC3_ARID4B::1	20	Gene MYCL1	bHLHe38, LMYC, MYCL, MYCL1	v-myc myelocytomatosis viral oncogene homolog 1, lung carcinoma derived (avian)	NM_001033081, NM_001033082, NM_005376, hCT2335863.0, hCT6900.2	214058_at, 215491_at	NP_001028253.1, NP_001028254.2, NP_005367.2, EAX07250.1, EAX07251.1
GeneID:84879	MFSD2A	1	40420784	40435628	14844	+	1	1_PC3_ARID4B::1::341	192	in gene	1	26	1	1_PC3_ARID4B::1	26	Gene MFSD2A	FLJ14490, MFSD2A, FLJ35904, MFSD2	major facilitator superfamily domain containing 2A	NM_032793, NM_001136493, hCT1654625.2, hCT2336003.0, hCT2359161.0, hCT2359162.0	1553386_at, 225316_at	NP_116182.2, NP_001129965.1, EAX07246.1, EAX07247.1, EAX07248.1, EAX07249.1
GeneID:10487	CAP1	1	40506255	40538321	32066	+	1	1_PC3_ARID4B::1::342	585	in gene	1	18	1	1_PC3_ARID4B::1	18	Gene CAP1	CAP1, CAP1-PEN, CAP	CAP, adenylate cyclase-associated protein 1 (yeast)	NM_006367, NM_001105530, hCT2336007.0, hCT2336008.0, hCT2336009.0, hCT2336010.0, hCT2336011.0, hCT2359164.0, hCT2359165.0	200625_s_at, 213798_s_at	NP_006358.1, NP_001099000.1, EAX07240.1, EAX07241.1, EAX07243.1, EAX07245.1, EAX07239.1, EAX07242.1, EAX07244.1
GeneID:5538	PPT1	1	40538382	40563142	24760	-	1	1_PC3_ARID4B::1::343	294	in gene	1	66	1	1_PC3_ARID4B::1	66	Gene PPT1	CLN1, PPT, PPT1, INCL	palmitoyl-protein thioesterase 1	NM_000310, NM_001142604, hCT1814666.2, hCT2335860.0	200975_at	NP_000301.1, NP_001136076.1, EAX07237.1, EAX07238.1
GeneID:6018	RLF	1	40627041	40706593	79552	+	1	1_PC3_ARID4B::1::344	31	in gene	1	38	1	1_PC3_ARID4B::1	38	Gene RLF	RLF, ZN-15L, MGC142226, ZNF292L	rearranged L-myc fusion	NM_012421, hCT6699.3	204243_at	NP_036553.2, EAX07236.1
GeneID:127391	TMCO2	1	40713573	40717365	3792	+	1	1_PC3_ARID4B::1::345	10331	downstream	1	33	1	1_PC3_ARID4B::1	33	Gene TMCO2	TMCO2, dJ39G22.2, MGC131705	transmembrane and coiled-coil domains 2	NM_001008740, hCT1815123.1	231264_at	NP_001008740.1, EAX07235.1
GeneID:10269	ZMPSTE24	1	40723733	40759856	36123	+	1	1_PC3_ARID4B::1::345	171	in gene	1	33	1	1_PC3_ARID4B::1	33	Gene ZMPSTE24	FACE-1, PRO1, FACE1, FLJ14968, ZMPSTE24, Ste24p, HGPS, STE24	zinc metallopeptidase (STE24 homolog, S. cerevisiae)	NM_005857, hCT2336014.0, hCT6274.2	202939_at	NP_005848.2, EAX07233.1, EAX07234.1
GeneID:100286988	LOC100286988	1	40839353	40872543	33190	-	1	1_PC3_ARID4B::1::346	32767	in gene	1	27	1	1_PC3_ARID4B::1	27	Gene LOC100286988		hypothetical LOC100286988	XR_112056, XR_110501, XR_113346
GeneID:64744	SMAP2	1	40839728	40888994	49266	+	1	1_PC3_ARID4B::1::346	48	in gene	1	27	1	1_PC3_ARID4B::1	27	Gene SMAP2	SMAP2, RP1-228H13.3, SMAP1L	small ArfGAP2	NM_022733, hCT1965929.1, hCT2359248.0, hCT2359249.0	225282_at	NP_073570.1, EAX07220.1, EAX07221.1, EAX07222.1
GeneID:100130557	LOC100130557	1	41154752	41157933	3181	-	1	1_PC3_ARID4B::1::347	413	in gene	1	21	1	1_PC3_ARID4B::1	21	Gene LOC100130557		hypothetical LOC100130557	NR_024567
GeneID:4802	NFYC	1	41157242	41237275	80033	+	1	1_PC3_ARID4B::1::347	278	in gene	1	21	1	1_PC3_ARID4B::1	21	Gene NFYC	H1TF2A, HAP5, NFYC, NF-YC, FLJ45775, DKFZp667G242, CBFC, HSM, CBF-C	nuclear transcription factor Y, gamma	NM_014223, NM_001142587, NM_001142588, NM_001142589, NM_001142590, hCT13965.4, hCT1956196.1, hCT2333481.0, hCT2333482.0, hCT2359112.0, hCT2359113.0	1558782_a_at, 1559218_s_at, 202215_s_at, 202216_x_at, 211251_x_at, 211797_s_at, 238231_at	NP_055038.2, NP_001136059.1, NP_001136060.1, NP_001136061.1, NP_001136062.1, EAX07202.1, EAX07198.1, EAX07199.1, EAX07200.1, EAX07201.1, EAX07203.1
GeneID:59269	HIVEP3	1	41975684	42384496	408812	-	1	1_PC3_ARID4B::1::348	402864	in gene	1	15	1	1_PC3_ARID4B::1	15	Gene HIVEP3	KRC, Schnurri-3, FLJ16752, KIAA1555, KBP1, KBP-1, SHN3, ZNF40C, HIVEP3, ZAS3	human immunodeficiency virus type I enhancer binding protein 3	NM_024503, NM_001127714, hCT1827034.1	220042_x_at, 232581_x_at	NP_078779.2, NP_001121186.1, EAX07173.1
GeneID:22887	FOXJ3	1	42642210	42800903	158693	-	1	1_PC3_ARID4B::1::350	615	in gene	1	24	1	1_PC3_ARID4B::1	24	Gene FOXJ3	MGC176686, FOXJ3, MGC165036	forkhead box J3	NM_014947, hCT12801.2, hCT2333469.0, hCT2333471.0, hCT2359140.0, hCT2359141.0, hCT2359142.0	206015_s_at, 217310_s_at	NP_055762.3, EAX07164.1, EAX07162.1, EAX07163.1, EAX07165.1, EAX07167.1, EAX07166.1
GeneID:84217	ZMYND12	1	42896000	42921938	25938	-	1	1_PC3_ARID4B::1::351	-438	upstream	1	22	1	1_PC3_ARID4B::1	22	Gene ZMYND12	DKFZp434N2435, ZMYND12	zinc finger, MYND-type containing 12	NM_032257, NM_001146192, hCT14099.3, hCT1968148.1	223636_at	NP_115633.3, NP_001139664.1, EAX07159.1, EAX07160.1
GeneID:79717	PPCS	1	42922173	42926086	3913	+	1	1_PC3_ARID4B::1::351	203	in gene	1	22	1	1_PC3_ARID4B::1	22	Gene PPCS	MGC117357, PPCS, MGC138220, FLJ11838	phosphopantothenoylcysteine synthetase	NM_024664, NM_001077447, hCT2344286.0	218341_at	NP_078940.2, NP_001070915.1, EAX07158.1
GeneID:100507214	LOC100507214	1	42928957	42939088	10131	+	1	1_PC3_ARID4B::1::351	-6581	upstream	1	22	1	1_PC3_ARID4B::1	22	Gene LOC100507214		hypothetical LOC100507214	XR_112053, XR_110504, XR_113349
GeneID:728621	CCDC30	1	43000560	43120335	119775	+	1	1_PC3_ARID4B::1::352	123664	downstream	1	45	1	1_PC3_ARID4B::1	45	Gene CCDC30	PFD6L, CCDC30, FLJ20972, PFDN6L	coiled-coil domain containing 30	NM_001080850	221171_at, 230897_at	NP_001074319.1
GeneID:10465	PPIH	1	43124048	43142429	18381	+	2	1_PC3_ARID4B::1::352, 1_PC3_ARID4B::1::353	176, 24848	in gene, downstream	1	33.5	2	1_PC3_ARID4B::1	45	Gene PPIH	USA-CYP, MGC5016, SnuCyp-20, CYP-20, PPIH, CYPH	peptidylprolyl isomerase H (cyclophilin H)	NM_006347, hCT12839.2, hCT1963346.1, hCT1963347.1, hCT1963348.1, hCT1963349.1, hCT1967880.1	204228_at, 236142_at	NP_006338.1, EAX07153.1, EAX07151.1, EAX07152.1, EAX07155.1, EAX07156.1, EAX07154.1
GeneID:100507252	LOC100507252	1	43144357	43147325	2968	+	1	1_PC3_ARID4B::1::353	4539	downstream	1	22	1	1_PC3_ARID4B::1	22	Gene LOC100507252		hypothetical LOC100507252	XR_112052, XR_110505, XR_113350
GeneID:4904	YBX1	1	43148066	43168020	19954	+	1	1_PC3_ARID4B::1::353	830	in gene	1	22	1	1_PC3_ARID4B::1	22	Gene YBX1	MGC104858, YB-1, NSEP-1, BP-8, CSDA2, YB1, YBX1, NSEP1, MGC110976, MDR-NF1, DBPB, MGC117250, CSDB	Y box binding protein 1	NM_004559, hCT2333633.0, hCT2359166.0	208627_s_at, 208628_s_at	NP_004550.2, EAX07149.1, EAX07148.1
GeneID:64175	LEPRE1	1	43212006	43232755	20749	-	1	1_PC3_ARID4B::1::354	243	in gene	1	30	1	1_PC3_ARID4B::1	30	Gene LEPRE1	LEPRE1, GROS1, MGC117314, OI8, P3H1	leucine proline-enriched proteoglycan (leprecan) 1	NM_022356, NM_001146289, hCT14276.3, hCT1963371.1, hCT1963372.1, hCT2333603.0	220750_s_at	NP_071751.3, NP_001139761.1, EAX07142.1, EAX07143.1, EAX07144.1, EAX07145.1
GeneID:79078	C1orf50	1	43232916	43241418	8502	+	1	1_PC3_ARID4B::1::354	-404	upstream	1	30	1	1_PC3_ARID4B::1	30	Gene C1orf50	MGC955, C1orf50	chromosome 1 open reading frame 50	NM_024097, hCT14272.3, hCT1963368.2, hCT2359143.0, hCT2359144.0	219406_at, 62212_at	NP_077002.2, EAX07141.1, EAX07138.1, EAX07139.1, EAX07140.1
GeneID:114625	ERMAP	1	43282776	43310660	27884	+	1	1_PC3_ARID4B::1::355	29592	downstream	1	16	1	1_PC3_ARID4B::1	16	Gene ERMAP	MGC118812, MGC118813, SC, PRO2801, MGC118810, RD, MGC118811, ERMAP	erythroblast membrane-associated protein (Scianna blood group)	NM_018538, NM_001017922, hCT2333831.0, hCT2333832.0, hCT2359099.0, hCT2359100.0	219905_at	NP_061008.2, NP_001017922.1, EAX07130.1, EAX07131.1, EAX07132.1, EAX07133.1
GeneID:51058	ZNF691	1	43312280	43318148	5868	+	1	1_PC3_ARID4B::1::355	88	in gene	1	16	1	1_PC3_ARID4B::1	16	Gene ZNF691	Zfp691, ZNF691, RP11-342M1.5	zinc finger protein 691	NM_015911	232780_s_at	NP_056995.1
GeneID:6513	SLC2A1	1	43391046	43424847	33801	-	1	1_PC3_ARID4B::1::356	698	in gene	1	27	1	1_PC3_ARID4B::1	27	Gene SLC2A1	MGC141896, MGC141895, DYT18, PED, GLUT1, GLUT1DS, DYT17, SLC2A1, GLUT	solute carrier family 2 (facilitated glucose transporter), member 1	NM_006516, hCT14262.2, hCT2333584.0	201249_at, 201250_s_at	NP_006507.2, EAX07124.1, EAX07123.1
GeneID:440584	FLJ32224	1	43424720	43449029	24309	+	1	1_PC3_ARID4B::1::356	-571	upstream	1	27	1	1_PC3_ARID4B::1	27	Gene FLJ32224		hypothetical LOC440584	NR_033967	1558832_at
GeneID:10969	EBNA1BP2	1	43629845	43638241	8396	-	1	1_PC3_ARID4B::1::357	417	in gene	1	32	1	1_PC3_ARID4B::1	32	Gene EBNA1BP2	NOBP, EBP2, P40, EBNA1BP2	EBNA1 binding protein 2	NM_001159936, NM_006824, hCT2333571.0, hCT2333572.0, hCT2333576.0, hCT2333577.0	201323_at	NP_001153408.1, NP_006815.2, EAX07112.1, EAX07113.1, EAX07114.1, EAX07115.1
GeneID:149465	WDR65	1	43638001	43676549	38548	+	1	1_PC3_ARID4B::1::357	-177	upstream	1	32	1	1_PC3_ARID4B::1	32	Gene WDR65	WDR65, FLJ32000	WD repeat domain 65	NM_152498, NM_001167965, NM_001167966, NR_030778, hCT2333844.1	1553425_at	NP_689711.2, NP_001161437.1, NP_001161438.1, EAX07118.1
GeneID:4352	MPL	1	43803475	43820135	16660	+	1	1_PC3_ARID4B::1::358	21309	downstream	1	29	1	1_PC3_ARID4B::1	29	Gene MPL	CD110, TPOR, C-MPL, MPLV, MPL	myeloproliferative leukemia virus oncogene	NM_005373, hCT14266.2, hCT2333849.0, hCT2333850.0	207550_at, 211903_s_at, 216825_s_at	NP_005364.1, EAX07103.1, EAX07104.1, EAX07105.1
GeneID:991	CDC20	1	43824626	43828874	4248	+	2	1_PC3_ARID4B::1::358, 1_PC3_ARID4B::1::359	158, 8254	in gene, downstream	1	23.5	2	1_PC3_ARID4B::1	29	Gene CDC20	CDC20, CDC20A, bA276H19.3, p55CDC, MGC102824	cell division cycle 20 homolog (S. cerevisiae)	NM_001255, hCT14269.3, hCT1960860.0	202870_s_at	NP_001246.2, EAX07101.1, EAX07102.1
GeneID:64834	ELOVL1	1	43829072	43833699	4627	-	2	1_PC3_ARID4B::1::358, 1_PC3_ARID4B::1::359	8915, 819	downstream, in gene	1	23.5	2	1_PC3_ARID4B::1	29	Gene ELOVL1	Ssc1, ELOVL1, CGI-88	elongation of very long chain fatty acids (FEN1/Elo2, SUR4/Elo3, yeast)-like 1	NM_022821, hCT2347459.0	218028_at, 57163_at	NP_073732.1, EAX07100.1
GeneID:112950	MED8	1	43849588	43855483	5895	-	1	1_PC3_ARID4B::1::360	-37	upstream	1	26	1	1_PC3_ARID4B::1	26	Gene MED8	MGC17544, MED8, ARC32, MGC19641	mediator complex subunit 8	NM_052877, NM_201542, hCT2333564.0	213126_at, 213127_s_at, 213696_s_at	NP_443109.2, NP_963836.2, EAX07099.1
GeneID:149469	C1orf84	1	43855556	43872565	17009	+	1	1_PC3_ARID4B::1::360	-36	upstream	1	26	1	1_PC3_ARID4B::1	26	Gene C1orf84	FLJ34502, C1orf84, SZT2A	chromosome 1 open reading frame 84	NM_001012961	1569709_at	NP_001012979.1
GeneID:9682	KDM4A	1	44115797	44171189	55392	+	1	1_PC3_ARID4B::1::361	56971	downstream	1	17	1	1_PC3_ARID4B::1	17	Gene KDM4A	JMJD2A, JMJD2, KIAA0677, KDM4A, JHDM3A	lysine (K)-specific demethylase 4A	NM_014663, hCT12864.2	203204_s_at, 203205_at	NP_055478.2, EAX07085.1
GeneID:100132774	LOC100132774	1	44165395	44173012	7617	-	1	1_PC3_ARID4B::1::361	244	in gene	1	17	1	1_PC3_ARID4B::1	17	Gene LOC100132774		hypothetical LOC100132774	NR_033827
GeneID:6487	ST3GAL3	1	44173218	44396831	223613	+	1	1_PC3_ARID4B::1::361	-450	upstream	1	17	1	1_PC3_ARID4B::1	17	Gene ST3GAL3	ST3GalIII, ST3N, ST3GAL3, ST3GALII, SIAT6	ST3 beta-galactoside alpha-2,3-sialyltransferase 3	NM_006279, NM_174964, NM_174965, NM_174966, NM_174967, NM_174969, NM_174970, NM_174968, NM_174971, NM_174963, hCT16328.3, hCT2333700.0, hCT2333703.0	1555171_at, 1555181_a_at, 1555678_at, 1555702_a_at, 1555703_at, 225905_s_at, 231659_at	NP_006270.1, NP_777624.1, NP_777625.1, NP_777626.1, NP_777627.1, NP_777629.1, NP_777630.1, NP_777628.2, NP_777631.2, NP_777623.2, EAX07082.1, EAX07083.1, EAX07084.1
GeneID:9048	ARTN	1	44398992	44402912	3920	+	1	1_PC3_ARID4B::1::362	13440	downstream	1	27	1	1_PC3_ARID4B::1	27	Gene ARTN	ARTN, EVN, ENOVIN, NBN	artemin	NM_057090, NM_057091, NM_001136215, hCT16325.2, hCT1963729.1, hCT1963730.0, hCT1963731.0, hCT2333704.0, hCT2333705.0, hCT2333707.0, hCT2333712.0	207675_x_at, 210237_at, 216052_x_at	NP_476431.2, NP_476432.2, NP_001129687.1, EAX07074.1, EAX07077.1, EAX07078.1, EAX07075.1, EAX07076.1, EAX07079.1, EAX07080.1, EAX07081.1
GeneID:9670	IPO13	1	44412478	44433694	21216	+	3	1_PC3_ARID4B::1::362, 1_PC3_ARID4B::1::363, 1_PC3_ARID4B::1::364	-46, 23426, 28226	upstream, downstream, downstream	1	31.667	3	1_PC3_ARID4B::1	36	Gene IPO13	IPO13, KIAA0724, RANBP13, IMP13, KAP13, LGL2	importin 13	NM_014652, hCT16322.2, hCT2333714.0	203546_at	NP_055467.3, EAX07072.1, EAX07073.1
GeneID:1802	DPH2	1	44435653	44439043	3390	+	2	1_PC3_ARID4B::1::363, 1_PC3_ARID4B::1::364	251, 5051	in gene, downstream	1	34	2	1_PC3_ARID4B::1	36	Gene DPH2	DPH2, DPH2L2	DPH2 homolog (S. cerevisiae)	NM_001039589, NM_001384, hCT16323.2, hCT2359106.0	204514_at	NP_001034678.1, NP_001375.2, EAX07070.1, EAX07071.1
GeneID:533	ATP6V0B	1	44440602	44443972	3370	+	2	1_PC3_ARID4B::1::363, 1_PC3_ARID4B::1::364	-4698, 102	upstream, in gene	1	34	2	1_PC3_ARID4B::1	36	Gene ATP6V0B	HATPL, ATP6V0B, VMA16, ATP6F	ATPase, H+ transporting, lysosomal 21kDa, V0 subunit b	NM_001039457, NM_004047, hCT16324.2, hCT1963712.1, hCT2359110.0, hCT2359111.0	200078_s_at	NP_001034546.1, NP_004038.1, EAX07066.1, EAX07067.1, EAX07068.1, EAX07069.1
GeneID:8704	B4GALT2	1	44444866	44456840	11974	+	3	1_PC3_ARID4B::1::363, 1_PC3_ARID4B::1::364, 1_PC3_ARID4B::1::365	-8962, -4162, 12414	upstream, upstream, downstream	1	28.667	3	1_PC3_ARID4B::1	36	Gene B4GALT2	beta4Gal-T2, B4Gal-T2, B4Gal-T3, B4GALT2	UDP-Gal:betaGlcNAc beta 1,4- galactosyltransferase, polypeptide 2	NM_003780, NM_001005417, hCT1968303.1, hCT2333720.0, hCT2333722.0, hCT2333723.0	209413_at	NP_003771.1, NP_001005417.1, EAX07062.1, EAX07063.1, EAX07064.1, EAX07065.1
GeneID:149473	CCDC24	1	44457280	44462200	4920	+	1	1_PC3_ARID4B::1::365	0	in gene	1	18	1	1_PC3_ARID4B::1	18	Gene CCDC24	MGC45441, RP5-1198O20.2, CCDC24	coiled-coil domain containing 24	NM_152499, hCT1968171.1, hCT2359192.0, hCT2359193.0, hCT2359194.0	228994_at	NP_689712.1, EAX07061.1, EAX07058.1, EAX07059.1, EAX07060.1
GeneID:6536	SLC6A9	1	44462155	44497134	34979	-	2	1_PC3_ARID4B::1::365, 1_PC3_ARID4B::1::366	39854, 782	downstream, in gene	1	21.5	2	1_PC3_ARID4B::1	25	Gene SLC6A9	GLYT1, DKFZp547A1118, SLC6A9	solute carrier family 6 (neurotransmitter transporter, glycine), member 9	NM_006934, NM_201649, NM_001024845, hCT16326.2, hCT1953759.1, hCT2333436.0, hCT2359186.0	207043_s_at	NP_008865.2, NP_964012.2, NP_001020016.1, EAX07054.1, EAX07055.1, EAX07057.1, EAX07056.1
GeneID:55929	DMAP1	1	44679125	44686351	7226	+	1	1_PC3_ARID4B::1::367	43	in gene	1	23	1	1_PC3_ARID4B::1	23	Gene DMAP1	FLJ11543, DMAP1, DKFZp686L09142, SWC4, KIAA1425, DNMAP1, DNMTAP1, MEAF2, EAF2	DNA methyltransferase 1 associated protein 1	NM_019100, NM_001034023, NM_001034024, hCT16329.3, hCT1968158.1, hCT1968162.1, hCT1968165.1, hCT2359190.0, hCT2359191.0	224163_s_at	NP_061973.1, NP_001029195.1, NP_001029196.1, EAX07046.1, EAX07048.1, EAX07049.1, EAX07047.1, EAX07050.1, EAX07051.1
GeneID:79033	ERI3	1	44686742	44820939	134197	-	1	1_PC3_ARID4B::1::367	141771	downstream	1	23	1	1_PC3_ARID4B::1	23	Gene ERI3	MGC2683, FLJ22943, PRNPIP, PINT1, ERI3	ERI1 exoribonuclease family member 3	NM_024066, hCT16331.2, hCT2333427.0, hCT2333429.0, hCT2359196.0	208973_at	NP_076971.1, EAX07043.1, EAX07042.1, EAX07044.1, EAX07045.1
GeneID:55182	RNF220	1	44870960	45117396	246436	+	1	1_PC3_ARID4B::1::368	226544	in gene	1	24	1	1_PC3_ARID4B::1	24	Gene RNF220	FLJ10597, RNF220, C1orf164	ring finger protein 220	NM_018150	219988_s_at	NP_060620.2
GeneID:26830	RNU5D	1	45196741	45196840	99	-	1	1_PC3_ARID4B::1::369	-8792	upstream	1	23	1	1_PC3_ARID4B::1	23	Gene RNU5D	U5DS, RNU5D, U5DL	RNA, U5D small nuclear	NR_002755
GeneID:11004	KIF2C	1	45205490	45233439	27949	+	2	1_PC3_ARID4B::1::369, 1_PC3_ARID4B::1::370	142, 36174	in gene, downstream	1	23.5	2	1_PC3_ARID4B::1	24	Gene KIF2C	KNSL6, KIF2C, MCAK	kinesin family member 2C	NM_006845, hCT1814808.3	209408_at, 211519_s_at	NP_006836.2, EAX07025.1
GeneID:6202	RPS8	1	45241246	45244412	3166	+	1	1_PC3_ARID4B::1::370	418	in gene	1	24	1	1_PC3_ARID4B::1	24	Gene RPS8	RPS8, S8		NM_001012, hCT2333696.0, hCT2333697.0	200858_s_at	NP_001003.1, EAX07024.1, EAX07023.1
GeneID:26811	SNORD55	1	45241537	45241610	73	+	1	1_PC3_ARID4B::1::370	127	downstream	1	24	1	1_PC3_ARID4B::1	24	Gene SNORD55	SNORD55, RNU39, U39, U55, RNU55, SNORD39	small nucleolar RNA, C/D box 55	NR_000015
GeneID:94161	SNORD46	1	45242164	45242261	97	+	1	1_PC3_ARID4B::1::370	-500	upstream	1	24	1	1_PC3_ARID4B::1	24	Gene SNORD46	U46, RNU46, SNORD46, U40, RNU40	small nucleolar RNA, C/D box 46	NR_000024
GeneID:94162	SNORD38A	1	45243514	45243584	70	+	1	1_PC3_ARID4B::1::370	-1850	upstream	1	24	1	1_PC3_ARID4B::1	24	Gene SNORD38A	RNU38A, SNORD38A, U38A	small nucleolar RNA, C/D box 38A	NR_001456
GeneID:94163	SNORD38B	1	45244062	45244130	68	+	1	1_PC3_ARID4B::1::370	-2398	upstream	1	24	1	1_PC3_ARID4B::1	24	Gene SNORD38B	U38B, SNORD38B, RNU38B	small nucleolar RNA, C/D box 38B	NR_001457
GeneID:266675	BEST4	1	45249257	45253426	4169	-	1	1_PC3_ARID4B::1::370	11762	downstream	1	24	1	1_PC3_ARID4B::1	24	Gene BEST4	BEST4, VMD2L2, MGC126872	bestrophin 4	NM_153274, hCT2341150.0	1552296_at	NP_695006.1, EAX07022.1
GeneID:1263	PLK3	1	45266036	45271667	5631	+	1	1_PC3_ARID4B::1::371	620	in gene	1	28	1	1_PC3_ARID4B::1	28	Gene PLK3	CNK, FNK, PLK3, PRK	polo-like kinase 3 (Drosophila)	NM_004073, hCT9662.3	204958_at, 215462_at, 229825_at	NP_004064.2, EAX07021.1
GeneID:343521	TCTEX1D4	1	45271580	45272957	1377	-	1	1_PC3_ARID4B::1::371	6301	downstream	1	28	1	1_PC3_ARID4B::1	28	Gene TCTEX1D4	TCTEX1D4		NM_001013632		NP_001013654.1
GeneID:149478	BTBD19	1	45274154	45279801	5647	+	1	1_PC3_ARID4B::1::371	-7498	upstream	1	28	1	1_PC3_ARID4B::1	28	Gene BTBD19	BTBD19	BTB (POZ) domain containing 19	NM_001136537	1557049_at, 238102_s_at	NP_001130009.1
GeneID:8891	EIF2B3	1	45316194	45452361	136167	-	1	1_PC3_ARID4B::1::372	212	in gene	1	26	1	1_PC3_ARID4B::1	26	Gene EIF2B3	EIF-2B, EIF2Bgamma, EIF2B3	eukaryotic translation initiation factor 2B, subunit 3 gamma, 58kDa	NM_020365, NM_001166588, hCT2333987.0, hCT2333988.0, hCT2359221.0, hCT2359222.0, hCT2359223.0, hCT9665.3	218488_at	NP_065098.1, NP_001160060.1, EAX07011.1, EAX07012.1, EAX07013.1, EAX07016.1, EAX07014.1, EAX07015.1
GeneID:79654	HECTD3	1	45468220	45477027	8807	-	1	1_PC3_ARID4B::1::373	195	in gene	1	35	1	1_PC3_ARID4B::1	35	Gene HECTD3	MGC161630, RP11-69J16.1, FLJ31983, HECTD3, FLJ21156	HECT domain containing 3	NM_024602, hCT1815098.1, hCT2333985.0	218632_at	NP_078878.3, EAX07009.1, EAX07010.1
GeneID:7389	UROD	1	45477805	45481341	3536	+	1	1_PC3_ARID4B::1::373	-973	upstream	1	35	1	1_PC3_ARID4B::1	35	Gene UROD	PCT, UROD	uroporphyrinogen decarboxylase	NM_000374, NR_036510, hCT2359228.0, hCT8898.2	208970_s_at, 208971_at, 222074_at	NP_000365.3, EAX07008.1, EAX07007.1
GeneID:57643	ZSWIM5	1	45482074	45672250	190176	-	1	1_PC3_ARID4B::1::373	195418	downstream	1	35	1	1_PC3_ARID4B::1	35	Gene ZSWIM5	KIAA1511, ZSWIM5	zinc finger, SWIM-type containing 5	NM_020883	232336_at	NP_065934.1
GeneID:400752	hCG_1820661	1	45769582	45771291	1709	+	1	1_PC3_ARID4B::1::374	82	in gene	1	20	1	1_PC3_ARID4B::1	20	Gene hCG_1820661	LOC400752	hypothetical LOC400752	NR_024270	1564697_a_at
GeneID:4595	MUTYH	1	45794914	45806142	11228	-	1	1_PC3_ARID4B::1::375	270	in gene	1	18	1	1_PC3_ARID4B::1	18	Gene MUTYH	MYH, MGC4416, CYP2C, MUTYH	mutY homolog (E. coli)	NM_012222, NM_001048171, NM_001048172, NM_001048173, NM_001048174, NM_001128425, hCT1818872.3, hCT1966772.1, hCT2359120.0, hCT2359121.0, hCT2359122.0, hCT2359123.0, hCT2359124.0, hCT2359125.0, hCT2359126.0, hCT2359127.0, hCT2359128.0	207727_s_at	NP_036354.1, NP_001041636.1, NP_001041637.1, NP_001041638.1, NP_001041639.1, NP_001121897.1, EAX06991.1, EAX06992.1, EAX06993.1, EAX06994.1, EAX06995.1, EAX06996.1, EAX06997.1, EAX07001.1, EAX06998.1, EAX06999.1, EAX07000.1
GeneID:114034	TOE1	1	45805342	45809650	4308	+	1	1_PC3_ARID4B::1::375	530	in gene	1	18	1	1_PC3_ARID4B::1	18	Gene TOE1	FLJ13949, TOE1	target of EGR1, member 1 (nuclear)	NM_025077, hCT1961152.1	204080_at	NP_079353.3, EAX06990.1
GeneID:10420	TESK2	1	45809555	45956840	147285	-	2	1_PC3_ARID4B::1::375, 1_PC3_ARID4B::1::376	150968, 424	downstream, in gene	1	23	2	1_PC3_ARID4B::1	28	Gene TESK2	TESK2		NM_007170, hCT2333975.0, hCT2333976.0, hCT2333977.0, hCT2333978.0	205486_at	NP_009101.2, EAX06989.1, EAX06986.1, EAX06987.1, EAX06988.1
GeneID:126661	CCDC163P	1	45959598	45965751	6153	-	1	1_PC3_ARID4B::1::376	9335	downstream	1	28	1	1_PC3_ARID4B::1	28	Gene CCDC163P	C1orf231, CCDC163P	coiled-coil domain containing 163, pseudogene	NR_033296, NR_033297, NR_033298	1559003_a_at, 236900_x_at
GeneID:25974	MMACHC	1	45965856	45976739	10883	+	2	1_PC3_ARID4B::1::376, 1_PC3_ARID4B::1::377	-9440, 21536	upstream, downstream	1	26	2	1_PC3_ARID4B::1	28	Gene MMACHC	DKFZp564I122, MMACHC, cblC, FLJ25671, RP11-291L19.3	methylmalonic aciduria (cobalamin deficiency) cblC type, with homocystinuria	NM_015506, hCT1818880.1	211774_s_at	NP_056321.2, EAX06983.1
GeneID:5052	PRDX1	1	45976707	45987609	10902	-	1	1_PC3_ARID4B::1::377	217	in gene	1	24	1	1_PC3_ARID4B::1	24	Gene PRDX1	PAGB, PRXI, PRDX1, PRX1, MSP23, TDPX2, NKEFA, PAGA, PAG	peroxiredoxin 1	NM_181696, NM_181697, NM_002574, hCT1818876.2, hCT1962879.1, hCT1962880.1, hCT1966792.1, hCT2333968.0, hCT2333971.0, hCT2359180.0, hCT2359181.0	208680_at	NP_859047.1, NP_859048.1, NP_002565.1, EAX06979.1, EAX06980.1, EAX06982.1, EAX06975.1, EAX06976.1, EAX06977.1, EAX06978.1, EAX06981.1
GeneID:10327	AKR1A1	1	46016498	46035721	19223	+	1	1_PC3_ARID4B::1::378	-2	upstream	1	18	1	1_PC3_ARID4B::1	18	Gene AKR1A1	MGC12529, MGC1380, ARM, AKR1A1, ALR, ALDR1, DD3	aldo-keto reductase family 1, member A1 (aldehyde reductase)	NM_006066, NM_153326, hCT1963711.1, hCT1967876.1, hCT1967877.1, hCT201518.4, hCT2334444.0	201900_s_at, 241978_at	NP_006057.1, NP_697021.1, EAX06970.1, EAX06972.1, EAX06973.1, EAX06974.1, EAX06971.1
GeneID:4678	NASP	1	46049717	46084567	34850	+	2	1_PC3_ARID4B::1::379, 1_PC3_ARID4B::1::380	331, 39339	in gene, downstream	1	22.5	2	1_PC3_ARID4B::1	26	Gene NASP	PRO1999, MGC20372, MGC2297, DKFZp547F162, FLJ31599, MGC19722, FLJ35510, NASP, FLB7527	nuclear autoantigenic sperm protein (histone-binding)	NM_002482, NM_152298, hCT1963736.1, hCT2334446.0, hCT2334448.0, hCT2334450.0, hCT2359218.0, hCT32147.3	201969_at, 201970_s_at, 242918_at	NP_002473.2, NP_689511.2, EAX06964.1, EAX06965.1, EAX06966.1, EAX06969.1, EAX06967.1, EAX06968.1
GeneID:149483	CCDC17	1	46085716	46089731	4015	-	1	1_PC3_ARID4B::1::380	675	in gene	1	19	1	1_PC3_ARID4B::1	19	Gene CCDC17	FLJ33084, FLJ17921, CCDC17	coiled-coil domain containing 17	NM_001114938, NM_001190182, hCT201525.2, hCT2359214.0, hCT2359215.0	236320_at	NP_001108410.2, NP_001177111.1, EAX06961.1, EAX06962.1, EAX06963.1
GeneID:60313	GPBP1L1	1	46092976	46152302	59326	-	2	1_PC3_ARID4B::1::380, 1_PC3_ARID4B::1::381	63246, -1618	downstream, upstream	1	21	2	1_PC3_ARID4B::1	23	Gene GPBP1L1	RP11-767N6.1, GPBP1L1, SP192	GC-rich promoter binding protein 1-like 1	NM_021639, hCT2333960.0, hCT2333961.0, hCT2333962.0, hCT2333963.0, hCT2333964.0	1569320_at, 217877_s_at, 222452_s_at	NP_067652.1, EAX06958.1, EAX06956.1, EAX06957.1, EAX06959.1, EAX06960.1
GeneID:51249	TMEM69	1	46153847	46160108	6261	+	1	1_PC3_ARID4B::1::381	73	in gene	1	23	1	1_PC3_ARID4B::1	23	Gene TMEM69	MGC104183, C1orf154, RP11-767N6.4, FLJ21029, TMEM69	transmembrane protein 69	NM_016486, hCT2334451.0, hCT2334452.0	223335_at	NP_057570.2, EAX06954.1, EAX06953.1
GeneID:3652	IPP	1	46159996	46216485	56489	-	1	1_PC3_ARID4B::1::381	62565	downstream	1	23	1	1_PC3_ARID4B::1	23	Gene IPP	KLHL27, IPP	intracisternal A particle-promoted polypeptide	NM_005897, NM_001145349, hCT1644595.3, hCT2333956.0, hCT2333959.0	1554739_at, 1554740_a_at, 219843_at, 241393_at	NP_005888.1, NP_001138821.1, EAX06950.1, EAX06951.1, EAX06952.1
GeneID:8503	PIK3R3	1	46505812	46598708	92896	-	1	1_PC3_ARID4B::1::382	180	in gene	1	25	1	1_PC3_ARID4B::1	25	Gene PIK3R3	FLJ41892, DKFZp686P05226, p55, PIK3R3, p55-GAMMA	phosphoinositide-3-kinase, regulatory subunit 3 (gamma)	NM_003629, NM_001114172, hCT1819329.2, hCT1961473.1, hCT2333951.0, hCT2333952.0, hCT2359213.0	202743_at, 211580_s_at	NP_003620.3, NP_001107644.1, EAX06944.1, EAX06945.1, EAX06946.1, EAX06947.1, EAX06943.1
GeneID:8438	RAD54L	1	46713367	46744145	30778	+	1	1_PC3_ARID4B::1::383	73	in gene	1	44	1	1_PC3_ARID4B::1	44	Gene RAD54L	hHR54, hRAD54, RAD54A, HR54, RAD54L	RAD54-like (S. cerevisiae)	NM_003579, NM_001142548, hCT13183.2, hCT2333345.0	204558_at	NP_003570.2, NP_001136020.1, EAX06929.1, EAX06930.1
GeneID:10489	LRRC41	1	46744072	46769038	24966	-	2	1_PC3_ARID4B::1::384, 1_PC3_ARID4B::1::385	1070, -1810	in gene, upstream	1	21.5	2	1_PC3_ARID4B::1	27	Gene LRRC41	MUF1, PP7759, RP4-636H5.2, LRRC41, MGC126571, MGC126573	leucine rich repeat containing 41	NM_006369, hCT2333318.0, hCT2333320.0	1555831_s_at, 1558983_at, 201932_at, 215765_at	NP_006360.3, EAX06928.1, EAX06927.1
GeneID:7388	UQCRH	1	46769380	46782448	13068	+	2	1_PC3_ARID4B::1::384, 1_PC3_ARID4B::1::385	-1412, 1468	upstream, in gene	1	21.5	2	1_PC3_ARID4B::1	27	Gene UQCRH	QCR6, UQCR8, UQCRH, MGC111572	ubiquinol-cytochrome c reductase hinge protein	NM_006004, hCT13184.2, hCT1963362.1, hCT1963363.1, hCT2333348.0, hCT2333351.0	202233_s_at	NP_005995.2, EAX06924.1, EAX06922.1, EAX06923.1, EAX06925.1, EAX06926.1
GeneID:387338	NSUN4	1	46806390	46830690	24300	+	1	1_PC3_ARID4B::1::386	74	in gene	1	26	1	1_PC3_ARID4B::1	26	Gene NSUN4	RP4-603I14.2, NSUN4, MGC22960	NOP2/Sun domain family, member 4	NM_199044	1559848_at, 226351_at, 230023_at, 236247_at	NP_950245.2
GeneID:9813	KIAA0494	1	47140831	47184736	43905	-	1	1_PC3_ARID4B::1::388	128	in gene	1	30	1	1_PC3_ARID4B::1	30	Gene KIAA0494	KIAA0494, RP11-8J9.3	KIAA0494	NM_014774, hCT1819315.1, hCT2333304.1	1559022_at, 201775_s_at, 201776_s_at, 201777_s_at, 201778_s_at	NP_055589.1, EAX06894.1, EAX06893.1
GeneID:6491	STIL	1	47715811	47779819	64008	-	1	1_PC3_ARID4B::1::389	75	in gene	1	33	1	1_PC3_ARID4B::1	33	Gene STIL	SIL, STIL, MCPH7, DKFZp686O09161	SCL/TAL1 interrupting locus	NM_003035, NM_001048166, hCT11418.2, hCT2333157.0, hCT2359220.0	205339_at	NP_003026.2, NP_001041631.1, EAX06872.1, EAX06873.1, EAX06874.1
GeneID:11124	FAF1	1	50906935	51425936	519001	-	2	1_PC3_ARID4B::1::390, 1_PC3_ARID4B::1::391	80, -9008	in gene, upstream	1	37	2	1_PC3_ARID4B::1	46	Gene FAF1	UBXD12, FAF1, CGI-03, FLJ37524, hFAF1, UBXN3A, HFAF1s	Fas (TNFRSF6) associated factor 1	NM_007051, hCT2333197.0, hCT30149.3	218080_x_at, 222511_x_at, 224217_s_at, 239749_at	NP_008982.1, EAX06838.1, EAX06837.1
GeneID:1031	CDKN2C	1	51434367	51440309	5942	+	2	1_PC3_ARID4B::1::390, 1_PC3_ARID4B::1::391	-8511, 577	upstream, in gene	1	37	2	1_PC3_ARID4B::1	46	Gene CDKN2C	p18, INK4C, p18-INK4C, CDKN2C	cyclin-dependent kinase inhibitor 2C (p18, inhibits CDK4)	NM_001262, NM_078626, hCT2333207.0, hCT2333209.0, hCT2333210.0, hCT31544.2	204159_at, 211792_s_at	NP_001253.1, NP_523240.1, EAX06833.1, EAX06834.1, EAX06835.1, EAX06836.1
GeneID:26994	RNF11	1	51701945	51739119	37174	+	1	1_PC3_ARID4B::1::392	743	in gene	1	14	1	1_PC3_ARID4B::1	14	Gene RNF11	MGC51169, RNF11, CGI-123, SID1669	ring finger protein 11	NM_014372, hCT1963408.1, hCT2333213.0	208924_at	NP_055187.1, EAX06830.1, EAX06831.1
GeneID:2060	EPS15	1	51819935	51984995	165060	-	1	1_PC3_ARID4B::1::393	1187	in gene	1	18	1	1_PC3_ARID4B::1	18	Gene EPS15	EPS15, MLLT5, AF1P, AF-1P	epidermal growth factor receptor pathway substrate 15	NM_001981, NM_001159969, hCT2333293.0, hCT2333295.0, hCT31548.3	217886_at, 217887_s_at	NP_001972.1, NP_001153441.1, EAX06822.1, EAX06823.1, EAX06824.1
GeneID:114883	OSBPL9	1	52082547	52254891	172344	+	1	1_PC3_ARID4B::1::394	365	in gene	1	52	1	1_PC3_ARID4B::1	52	Gene OSBPL9	OSBPL9, FLJ14629, FLJ34384, FLJ12492, MGC15035, FLJ32055, ORP9, FLJ14801	oxysterol binding protein-like 9	NM_148906, NM_024586, NM_148904, NM_148905, NM_148907, NM_148908, NM_148909, hCT1819784.3, hCT1951469.2, hCT2333339.1, hCT2333340.1, hCT2351145.0, hCT2351146.0, hCT2351147.0, hCT2351148.0, hCT2359243.0, hCT2359244.0	218047_at	NP_683704.1, NP_078862.3, NP_683702.1, NP_683703.1, NP_683705.1, NP_683706.2, NP_683707.2, EAX06810.1, EAX06811.1, EAX06812.1, EAX06813.1, EAX06814.1, EAX06815.1, EAX06816.1, EAX06817.1, EAX06818.1, EAX06819.1
GeneID:4898	NRD1	1	52254864	52344609	89745	-	1	1_PC3_ARID4B::1::395	-111	upstream	1	26	1	1_PC3_ARID4B::1	26	Gene NRD1	hNRD2, NRD1, hNRD1	nardilysin (N-arginine dibasic convertase)	NM_002525, NM_001101662, hCT1962071.1, hCT2333284.0, hCT2333285.0, hCT2333287.0, hCT2359152.0, hCT31547.3	208709_s_at, 229422_at, 242235_x_at	NP_002516.2, NP_001095132.1, EAX06804.1, EAX06805.1, EAX06806.1, EAX06807.1, EAX06808.1, EAX06809.1
GeneID:51060	TXNDC12	1	52485803	52521047	35244	-	2	1_PC3_ARID4B::1::396, 1_PC3_ARID4B::1::397	21815, -1129	in gene, upstream	1	40.5	2	1_PC3_ARID4B::1	55	Gene TXNDC12	TXNDC12, ERP18, PDIA16, hAG-1, AGR1, TLP19, AG1, ERP19	thioredoxin domain containing 12 (endoplasmic reticulum)	NM_015913, hCT23908.3	223017_at	NP_056997.1, EAX06800.1
GeneID:112970	KTI12	1	52497777	52499472	1695	-	1	1_PC3_ARID4B::1::396	240	in gene	1	55	1	1_PC3_ARID4B::1	55	Gene KTI12	SBBI81, MGC20419, TOT4, RP11-91A18.3, KTI12	KTI12 homolog, chromatin associated (S. cerevisiae)	NM_138417, hCT2344288.0	225642_at	NP_612426.1, EAX06801.1
GeneID:91408	BTF3L4	1	52521857	52554090	32233	+	1	1_PC3_ARID4B::1::397	319	in gene	1	26	1	1_PC3_ARID4B::1	26	Gene BTF3L4	RP4-800M22.5, BTF3L4, MGC23908, MGC88389	basic transcription factor 3-like 4	NM_152265, NM_001136497, NR_024350, hCT2333326.0, hCT2333327.0, hCT2359093.0, hCT2359094.0, hCT2359095.0	225976_at, 226963_at	NP_689478.1, NP_001129969.1, EAX06795.1, EAX06797.1, EAX06798.1, EAX06799.1, EAX06796.1
GeneID:4998	ORC1L	1	52838501	52870143	31642	-	1	1_PC3_ARID4B::1::398	-193	upstream	1	39	1	1_PC3_ARID4B::1	39	Gene ORC1L	HSORC1, PARC1, ORC1, ORC1L	origin recognition complex, subunit 1-like (S. cerevisiae)	NM_001190818, NM_001190819, NM_004153, hCT2359208.0, hCT23665.3	205085_at	NP_001177747.1, NP_001177748.1, NP_004144.2, EAX06783.1, EAX06784.1
GeneID:84950	PRPF38A	1	52870219	52883992	13773	+	1	1_PC3_ARID4B::1::398	117	in gene	1	39	1	1_PC3_ARID4B::1	39	Gene PRPF38A	MGC3320, RP5-965L7.1, FLJ14936, PRPF38A, Prp38	PRP38 pre-mRNA processing factor 38 (yeast) domain containing A	NM_032864, hCT1968037.1, hCT23909.3	1553709_a_at, 223230_at	NP_116253.2, EAX06781.1, EAX06782.1
GeneID:23318	ZCCHC11	1	52888947	53018762	129815	-	1	1_PC3_ARID4B::1::399	234	in gene	1	24	1	1_PC3_ARID4B::1	24	Gene ZCCHC11	DKFZp779C1943, ZCCHC11, PAPD3, TUT4, FLJ42878	zinc finger, CCHC domain containing 11	NM_001009881, NM_015269, hCT2333394.0, hCT2333395.0, hCT23910.2	212704_at, 217594_at	NP_001009881.1, NP_056084.1, EAX06778.1, EAX06779.1, EAX06780.1
GeneID:55268	ECHDC2	1	53361904	53387446	25542	-	2	1_PC3_ARID4B::1::400, 1_PC3_ARID4B::1::401	43, -5938	in gene, upstream	1	16	2	1_PC3_ARID4B::1	18	Gene ECHDC2	DKFZp686K13244, FLJ52213, DKFZp686F0985, FLJ45240, ECHDC2, FLJ10948, FLJ51075, FLJ52450, FLJ99576, FLJ78805, MGC57155	enoyl CoA hydratase domain containing 2	NM_018281, hCT1951475.1, hCT2333388.0, hCT2333390.0, hCT2359182.0, hCT2359183.0, hCT2359184.0	218552_at, 235305_s_at, 239836_at	NP_060751.2, EAX06763.1, EAX06764.1, EAX06765.1, EAX06767.1, EAX06768.1, EAX06766.1
GeneID:6342	SCP2	1	53392901	53517289	124388	+	2	1_PC3_ARID4B::1::400, 1_PC3_ARID4B::1::401	-5498, 483	upstream, in gene	1	16	2	1_PC3_ARID4B::1	18	Gene SCP2	NLTP, DKFZp686D11188, SCPX, SCP-CHI, DKFZp686C12188, SCP2, NSL-TP	sterol carrier protein 2	NM_001007098, NM_001007099, NM_001007100, NM_001007250, NM_002979, NM_001193599, NM_001193600, NM_001193617, hCT2333901.0, hCT2333903.0, hCT24596.3	201339_s_at, 211733_x_at	NP_001007099.1, NP_001007100.1, NP_002970.2, NP_001007101.1, NP_001007251.1, NP_001180528.1, NP_001180529.1, NP_001180546.1, EAX06760.1, EAX06761.1, EAX06762.1
GeneID:1376	CPT2	1	53662101	53679869	17768	+	2	1_PC3_ARID4B::1::402, 1_PC3_ARID4B::1::403	811, 24043	in gene, downstream	1	29	2	1_PC3_ARID4B::1	42	Gene CPT2	CPTASE, CPT2, CPT1	carnitine palmitoyltransferase 2	NM_000098, hCT23664.2	204263_s_at, 204264_at	NP_000089.1, EAX06753.1
GeneID:54987	C1orf123	1	53679771	53686289	6518	-	1	1_PC3_ARID4B::1::403	145	in gene	1	42	1	1_PC3_ARID4B::1	42	Gene C1orf123	C1orf123, FLJ20580	chromosome 1 open reading frame 123	NM_017887, hCT1958388.1, hCT1968038.1, hCT2359105.0, hCT24588.2	203197_s_at	NP_060357.1, EAX06749.1, EAX06750.1, EAX06751.1, EAX06752.1
GeneID:4116	MAGOH	1	53692564	53704207	11643	-	2	1_PC3_ARID4B::1::403, 1_PC3_ARID4B::1::404	18063, 47	downstream, in gene	1	55.5	2	1_PC3_ARID4B::1	69	Gene MAGOH	MAGOHA, MAGOH1, MAGOH	mago-nashi homolog, proliferation-associated (Drosophila)	NM_002370, hCT1958389.1, hCT24590.2	210092_at, 210093_s_at	NP_002361.1, EAX06747.1, EAX06748.1
GeneID:100507564	LOC100507564	1	53704282	53708790	4508	+	1	1_PC3_ARID4B::1::404	-122	upstream	1	69	1	1_PC3_ARID4B::1	69	Gene LOC100507564		hypothetical LOC100507564	XR_110511
GeneID:7804	LRP8	1	53711212	53793821	82609	-	2	1_PC3_ARID4B::1::404, 1_PC3_ARID4B::1::405	89661, 1682	downstream, in gene	1	46.5	2	1_PC3_ARID4B::1	69	Gene LRP8	LRP8, APOER2, MCI1, HSZ75190	low density lipoprotein receptor-related protein 8, apolipoprotein e receptor	NM_017522, NM_004631, NM_001018054, NM_033300, hCT1951474.1, hCT2333365.0, hCT2333367.0, hCT2359107.0, hCT2359108.0, hCT24589.3	205282_at, 208433_s_at	NP_059992.3, NP_004622.2, NP_001018064.1, NP_150643.2, EAX06744.1, EAX06745.1, EAX06740.1, EAX06741.1, EAX06742.1, EAX06743.1
GeneID:148979	GLIS1	1	53971906	54199877	227971	-	2	1_PC3_ARID4B::1::406, 1_PC3_ARID4B::1::407	-4091, -5339	upstream, upstream	1	12	2	1_PC3_ARID4B::1	13	Gene GLIS1	GLIS1, FLJ36155	GLIS family zinc finger 1	NM_147193, hCT2344846.0	244128_x_at	NP_671726.2, EAX06734.1
GeneID:55706	TMEM48	1	54231133	54304225	73092	-	1	1_PC3_ARID4B::1::408	257	in gene	1	34	1	1_PC3_ARID4B::1	34	Gene TMEM48	FLJ12556, FLJ10407, NET3, TMEM48, NDC1, FLJ34120	transmembrane protein 48	NR_033142, NM_018087, NM_001168551, hCT1972688.1, hCT2359189.0, hCT24896.4	218073_s_at, 234672_s_at	NP_060557.3, NP_001162023.1, EAX06731.1, EAX06732.1, EAX06733.1
GeneID:54432	YIPF1	1	54317406	54355453	38047	-	1	1_PC3_ARID4B::1::409	125	in gene	1	18	1	1_PC3_ARID4B::1	18	Gene YIPF1	YIPF1, FinGER1, DJ167A19.1	Yip1 domain family, member 1	NM_018982, hCT1951476.1, hCT1955450.1, hCT1955451.1, hCT24898.3	214733_s_at	NP_061855.1, EAX06730.1, EAX06727.1, EAX06728.1, EAX06729.1
GeneID:1733	DIO1	1	54359861	54376759	16898	+	1	1_PC3_ARID4B::1::409	-4533	upstream	1	18	1	1_PC3_ARID4B::1	18	Gene DIO1	MGC130050, 5DI, TXDI1, DIO1, MGC130051	deiodinase, iodothyronine, type I	NM_000792, NM_001039715, NM_213593, NM_001039716, hCT1829566.2, hCT1958349.1, hCT2334255.0, hCT2359057.0, hCT2359058.0, hCT2359059.0, hCT2359060.0	206457_s_at	NP_000783.2, NP_001034804.1, NP_998758.1, NP_001034805.1, EAX06721.1, EAX06725.1, EAX06720.1, EAX06722.1, EAX06723.1, EAX06724.1, EAX06726.1
GeneID:51668	HSPB11	1	54387234	54411288	24054	-	1	1_PC3_ARID4B::1::410	136	in gene	1	12	1	1_PC3_ARID4B::1	12	Gene HSPB11	C1orf41, PP25, HSPB11, IFT25, HSPCO34	heat shock protein family B (small), member 11	NM_016126, hCT1819355.1, hCT1966209.0, hCT2359187.0	203960_s_at, 214163_at, 215691_x_at	NP_057210.2, EAX06717.1, EAX06718.1, EAX06719.1
GeneID:115353	LRRC42	1	54412037	54433839	21802	+	1	1_PC3_ARID4B::1::410	-885	upstream	1	12	1	1_PC3_ARID4B::1	12	Gene LRRC42	dJ167A19.4, MGC8974, LRRC42	leucine rich repeat containing 42	NM_052940, hCT1968086.1, hCT1968087.1, hCT2359195.0, hCT24897.4	215084_s_at	NP_443172.1, EAX06714.1, EAX06713.1, EAX06715.1, EAX06716.1
GeneID:9528	TMEM59	1	54497349	54519111	21762	-	1	1_PC3_ARID4B::1::411	519	in gene	1	33	1	1_PC3_ARID4B::1	33	Gene TMEM59	HSPC001, FLJ42977, C1orf8, TMEM59	transmembrane protein 59	NM_004872, hCT1961870.1, hCT1961871.1, hCT1961873.1, hCT1961874.1, hCT1961875.1, hCT2334222.0, hCT2359185.0, hCT24892.3	200620_at, 241018_at	NP_004863.2, EAX06704.1, EAX06705.1, EAX06706.1, EAX06708.1, EAX06711.1, EAX06707.1, EAX06709.1, EAX06710.1
GeneID:127428	C1orf83	1	54519274	54565416	46142	+	1	1_PC3_ARID4B::1::411	-682	upstream	1	33	1	1_PC3_ARID4B::1	33	Gene C1orf83	FLJ32112, C1orf83, FLJ39169, RP4-758J24.3, TCEANC2	chromosome 1 open reading frame 83	NM_153035, hCT24900.3	1562470_at, 238737_at	NP_694580.1, EAX06703.1
GeneID:606495	CYB5RL	1	54638009	54665746	27737	-	1	1_PC3_ARID4B::1::412	-206	upstream	1	38	1	1_PC3_ARID4B::1	38	Gene CYB5RL	CYB5RL, FLJ16295	cytochrome b5 reductase-like	NM_001031672	229605_at, 235991_at, 235992_s_at	NP_001026842.2
GeneID:51253	MRPL37	1	54665840	54684056	18216	+	1	1_PC3_ARID4B::1::412	112	in gene	1	38	1	1_PC3_ARID4B::1	38	Gene MRPL37	MRPL37, L37mt, MRP-L37, MRPL2, MRP-L2, MGC878, RPML2	mitochondrial ribosomal protein L37	NM_016491, hCT1956283.1, hCT1956284.1, hCT1956285.1, hCT2334241.0, hCT24894.3	222993_at	NP_057575.2, EAX06694.1, EAX06695.1, EAX06696.1, EAX06697.1, EAX06698.1
GeneID:23648	SSBP3	1	54692195	54872092	179897	-	1	1_PC3_ARID4B::1::413	956	in gene	1	19	1	1_PC3_ARID4B::1	19	Gene SSBP3	SSBP3, FLJ10355, SSDP, SSDP1, CSDP	single stranded DNA binding protein 3	NM_018070, NM_145716, NM_001009955, hCT2334205.0, hCT2334206.0, hCT2334208.0, hCT2334209.0, hCT2334210.0, hCT2334211.0	222482_at	NP_060540.2, NP_663768.1, NP_001009955.1, EAX06688.1, EAX06689.1, EAX06692.1, EAX06690.1, EAX06691.1, EAX06693.1
GeneID:374977	C1orf175	1	55107427	55175939	68512	+	1	1_PC3_ARID4B::1::414	74141	downstream	1	41	1	1_PC3_ARID4B::1	41	Gene C1orf175	DKFZp686L2332, HEATR8, FLJ46354, C1orf175, DKFZp781B0622, DKFZp434K085, FLJ45063	HEAT repeat containing 8	NM_001039464, NR_026782	214147_at	NP_001034553.2
GeneID:7268	TTC4	1	55181495	55208330	26835	+	1	1_PC3_ARID4B::1::414	73	in gene	1	41	1	1_PC3_ARID4B::1	41	Gene TTC4	TTC4, FLJ41930, MGC5097, DKFZp781B0622	tetratricopeptide repeat domain 4	NM_004623, hCT1956282.2, hCT1968036.1, hCT1972665.1, hCT2359239.0, hCT23662.3	218442_at	NP_004614.3, EAX06673.1, EAX06670.1, EAX06671.1, EAX06672.1, EAX06674.1
GeneID:25973	PARS2	1	55222571	55230226	7655	-	1	1_PC3_ARID4B::1::415	290	in gene	1	20	1	1_PC3_ARID4B::1	20	Gene PARS2	PARS2, MGC19467, MT-PRORS, MGC14416, DKFZp727A071	prolyl-tRNA synthetase 2, mitochondrial (putative)	NM_152268, hCT1641987.4	227348_at	NP_689481.2, EAX06669.1
GeneID:1718	DHCR24	1	55315300	55352921	37621	-	1	1_PC3_ARID4B::1::416	185	in gene	1	22	1	1_PC3_ARID4B::1	22	Gene DHCR24	Nbla03646, SELADIN1, KIAA0018, DCE, seladin-1, DHCR24	24-dehydrocholesterol reductase	NM_014762, hCT1972673.1, hCT24222.3	200862_at	NP_055577.1, EAX06663.1, EAX06664.1
GeneID:255738	PCSK9	1	55505149	55530526	25377	+	1	1_PC3_ARID4B::1::417	227	in gene	1	17	1	1_PC3_ARID4B::1	17	Gene PCSK9	FH3, HCHOLA3, PCSK9, LDLCQ1, NARC1, NARC-1	proprotein convertase subtilisin/kexin type 9	NM_174936, hCT24218.4	227759_at	NP_777596.2, EAX06660.1
GeneID:8613	PPAP2B	1	56960433	57045257	84824	-	1	1_PC3_ARID4B::1::418	1193	in gene	1	18	1	1_PC3_ARID4B::1	18	Gene PPAP2B	PAP2B, VCIP, PAP-2b, MGC15306, PAP2-b, PAP2-beta, PPAP2B, Dri42, LPP3	phosphatidic acid phosphatase type 2B	NM_003713, hCT2332992.0, hCT2332994.0, hCT2332995.0	209355_s_at, 212226_s_at, 212230_at	NP_003704.3, EAX06651.1, EAX06652.1, EAX06653.1
GeneID:4070	TACSTD2	1	59041095	59043166	2071	-	1	1_PC3_ARID4B::1::419	574	in gene	1	21	1	1_PC3_ARID4B::1	21	Gene TACSTD2	EGP-1, TACSTD2, M1S1, EGP1, GA733-1, GP50, GA7331, TROP2	tumor-associated calcium signal transducer 2	NM_002353, hCT13258.1	202285_s_at, 202286_s_at, 202287_s_at, 227128_s_at	NP_002344.2, EAX06630.1
GeneID:114803	MYSM1	1	59125590	59165747	40157	-	1	1_PC3_ARID4B::1::420	115	in gene	1	43	1	1_PC3_ARID4B::1	43	Gene MYSM1	DKFZp779J1721, RP4-592A1.1, DKFZp779J1554, MYSM1, 2A-DUB, KIAA1915, 2ADUB	Myb-like, SWIRM and MPN domains 1	NM_001085487	1569706_at, 225760_at, 238644_at	NP_001078956.1
GeneID:3725	JUN	1	59246463	59249785	3322	-	1	1_PC3_ARID4B::1::421	505	in gene	1	27	1	1_PC3_ARID4B::1	27	Gene JUN	AP-1, AP1, c-Jun, JUN	jun oncogene	NM_002228, hCT1819109.1	201464_x_at, 201465_s_at, 201466_s_at, 213281_at	NP_002219.1, EAX06628.1
GeneID:100131060	LOC100131060	1	59250823	59365384	114561	+	1	1_PC3_ARID4B::1::421	-1543	upstream	1	27	1	1_PC3_ARID4B::1	27	Gene LOC100131060		hypothetical LOC100131060	NR_034014, NR_034015
GeneID:51361	HOOK1	1	60280533	60342050	61517	+	1	1_PC3_ARID4B::1::422	363	in gene	1	23	1	1_PC3_ARID4B::1	23	Gene HOOK1	HK1, HOOK1, MGC10642	hook homolog 1 (Drosophila)	NM_015888, hCT14321.2, hCT2359227.0	219976_at, 225792_at	NP_056972.1, EAX06615.1, EAX06616.1
GeneID:4774	NFIA	1	61542946	61928460	385514	+	1	1_PC3_ARID4B::1::424	6038	in gene	1	13	1	1_PC3_ARID4B::1	13	Gene NFIA	KIAA1439, NFIA, DKFZp434L0422, DKFZp686J23256, NFI-L, FLJ39164	nuclear factor I/A	NM_001134673, NM_005595, NM_001145511, NM_001145512, hCT2334411.0, hCT2334412.0, hCT2334413.0, hCT2359155.0	1557639_at, 224970_at, 224975_at, 224976_at	NP_001128145.1, NP_005586.1, NP_001138983.1, NP_001138984.1, EAX06602.1, EAX06603.1, EAX06601.1, EAX06604.1
GeneID:83941	TM2D1	1	62146719	62191095	44376	-	1	1_PC3_ARID4B::1::425	407	in gene	1	45	1	1_PC3_ARID4B::1	45	Gene TM2D1	BBP, TM2D1	TM2 domain containing 1	NM_032027, hCT1819834.1, hCT1969316.0, hCT2333009.0	211703_s_at, 212963_at, 213882_at, 213883_s_at	NP_114416.1, EAX06599.1, EAX06597.1, EAX06598.1
GeneID:10207	INADL	1	62208149	62629592	421443	+	1	1_PC3_ARID4B::1::426	-245	upstream	1	21	1	1_PC3_ARID4B::1	21	Gene INADL	INADL, FLJ26982, PATJ, hINADL, Cipp	InaD-like (Drosophila)	NM_176877, hCT1951994.2, hCT2334414.1, hCT2334417.1, hCT2334418.1	214493_s_at, 214705_at, 223681_s_at, 232041_at, 239173_at	NP_795352.2, EAX06596.1, EAX06593.1, EAX06594.1, EAX06595.1
GeneID:7398	USP1	1	62901975	62917475	15500	+	1	1_PC3_ARID4B::1::427	553	in gene	1	33	1	1_PC3_ARID4B::1	33	Gene USP1	UBP, USP1	ubiquitin specific peptidase 1	NM_003368, NM_001017415, NM_001017416, hCT1815474.1, hCT2333078.0	202412_s_at, 202413_s_at	NP_003359.3, NP_001017415.1, NP_001017416.1, EAX06585.1, EAX06586.1
GeneID:85440	DOCK7	1	62920397	63153969	233572	-	1	1_PC3_ARID4B::1::428	-271	upstream	1	21	1	1_PC3_ARID4B::1	21	Gene DOCK7	ZIR2, KIAA1771, DOCK7	dedicator of cytokinesis 7	NM_033407	225384_at, 237470_at	NP_212132.2
GeneID:27022	FOXD3	1	63788730	63790797	2067	+	2	1_PC3_ARID4B::1::429, 1_PC3_ARID4B::1::430	-5818, -698	upstream, upstream	1	23	2	1_PC3_ARID4B::1	27	Gene FOXD3	Genesis, FOXD3, HFH2, AIS1	forkhead box D3	NM_012183, hCT14557.2	208500_x_at, 241609_at	NP_036315.1, EAX06575.1
GeneID:23421	ITGB3BP	1	63906462	63988835	82373	-	1	1_PC3_ARID4B::1::431	-157	upstream	1	90	1	1_PC3_ARID4B::1	90	Gene ITGB3BP	CENPR, HSU37139, NRIF3, TAP20, CENP-R, ITGB3BP	integrin beta 3 binding protein (beta3-endonexin)	NM_014288, hCT13270.2, hCT1953050.1, hCT1953051.1, hCT1953052.1, hCT1953053.1, hCT2332959.0, hCT2332961.0	205176_s_at	NP_055103.3, EAX06565.1, EAX06561.1, EAX06562.1, EAX06563.1, EAX06566.1, EAX06564.1, EAX06567.1
GeneID:84455	EFCAB7	1	63989013	64038364	49351	+	1	1_PC3_ARID4B::1::431	-21	upstream	1	90	1	1_PC3_ARID4B::1	90	Gene EFCAB7	EFCAB7, RP4-534K7.1, DKFZp666D225, KIAA1799	EF-hand calcium binding domain 7	NM_032437, hCT14559.3, hCT2333109.0, hCT2359154.0	226800_at	NP_115813.2, EAX06568.1, EAX06569.1, EAX06570.1
GeneID:5236	PGM1	1	64058947	64125916	66969	+	1	1_PC3_ARID4B::1::432	221	in gene	1	26	1	1_PC3_ARID4B::1	26	Gene PGM1	GSD14, PGM1	phosphoglucomutase 1	NM_002633, NM_001172818, NM_001172819, hCT14555.2, hCT2333115.0	201968_s_at	NP_002624.2, NP_001166289.1, NP_001166290.1, EAX06559.1, EAX06560.1
GeneID:4919	ROR1	1	64239690	64644707	405017	+	2	1_PC3_ARID4B::1::433, 1_PC3_ARID4B::1::434	86, 918	in gene, in gene	1	28	2	1_PC3_ARID4B::1	29	Gene ROR1	MGC99659, dJ537F10.1, NTRKR1, ROR1	receptor tyrosine kinase-like orphan receptor 1	NM_001083592, NM_005012, hCT1955442.1, hCT2359062.0, hCT2359063.0	205805_s_at, 211057_at	NP_001077061.1, NP_005003.2, EAX06555.1, EAX06556.1, EAX06557.1
GeneID:57685	CACHD1	1	64936476	65158741	222265	+	1	1_PC3_ARID4B::1::435	-540	upstream	1	27	1	1_PC3_ARID4B::1	27	Gene CACHD1	CACHD1, KIAA1573, RP4-655E10.1	cache domain containing 1	NM_020925, hCT15341.3	225627_s_at, 234888_at	NP_065976.2, EAX06551.1
GeneID:55225	RAVER2	1	65210778	65298915	88137	+	1	1_PC3_ARID4B::1::436	374	in gene	1	21	1	1_PC3_ARID4B::1	21	Gene RAVER2	KIAA1579, DKFZp762D1011, RAVER2, FLJ10770	ribonucleoprotein, PTB-binding 2	NM_018211, hCT14091.3, hCT2333660.0	220680_at, 231851_at	NP_060681.2, EAX06549.1, EAX06550.1
GeneID:3716	JAK1	1	65298906	65432187	133281	-	1	1_PC3_ARID4B::1::437	539	in gene	1	20	1	1_PC3_ARID4B::1	20	Gene JAK1	JAK1B, JTK3, JAK1A, JAK1	Janus kinase 1	NM_002227, hCT2332907.0, hCT2332909.0	1552610_a_at, 1552611_a_at, 1562103_at, 201648_at, 239695_at, 240613_at	NP_002218.2, EAX06548.1, EAX06547.1
GeneID:406893	MIR101-1	1	65524117	65524191	74	-	2	1_PC3_ARID4B::1::438, 1_PC3_ARID4B::1::439	-8385, -9473	upstream, upstream	1	21.5	2	1_PC3_ARID4B::1	25	Gene MIR101-1	MIRN101-1, MIR101-1	microRNA 101-1	NR_029516
GeneID:205	AK3L1	1	65613232	65697828	84596	+	1	1_PC3_ARID4B::1::440	336	in gene	1	27	1	1_PC3_ARID4B::1	27	Gene AK3L1	AK3, MGC166959, AK4, AK3L2, AK3L1	adenylate kinase 3-like 1	NM_001005353, NM_013410, NM_203464	204348_s_at, 225342_at	NP_001005353.1, NP_037542.1, NP_982289.1
GeneID:9829	DNAJC6	1	65730430	65881552	151122	+	2	1_PC3_ARID4B::1::441, 1_PC3_ARID4B::1::442	-10062, 156087	upstream, downstream	1	19.5	2	1_PC3_ARID4B::1	22	Gene DNAJC6	KIAA0473, MGC48436, MGC129914, DJC6, MGC129915, DNAJC6	DnaJ (Hsp40) homolog, subfamily C, member 6	NM_014787, hCT11248.3, hCT2333677.0, hCT2333678.0, hCT2333679.0, hCT2359250.0	204720_s_at, 204721_s_at	NP_055602.1, EAX06533.1, EAX06534.1, EAX06535.1, EAX06536.1, EAX06537.1
GeneID:3953	LEPR	1	65886248	66103176	216928	+	1	1_PC3_ARID4B::1::442	269	in gene	1	22	1	1_PC3_ARID4B::1	22	Gene LEPR	OBR, LEPR, DKFZp686B1731, CD295	leptin receptor	NM_002303, NM_001003680, NM_001003679	202377_at	NP_002294.2, NP_001003680.1, NP_001003679.1
GeneID:54741	LEPROT	1	65886248	65901690	15442	+	1	1_PC3_ARID4B::1::442	269	in gene	1	22	1	1_PC3_ARID4B::1	22	Gene LEPROT	OB-RGRP, VPS55, LEPROT, LEPR, FLJ37482, FLJ90360, OBRGRP	leptin receptor overlapping transcript	NM_017526	202378_s_at	NP_059996.1
GeneID:79819	WDR78	1	67278568	67390570	112002	-	2	1_PC3_ARID4B::1::443, 1_PC3_ARID4B::1::444	490, -5782	in gene, upstream	1	21	2	1_PC3_ARID4B::1	27	Gene WDR78	WDR78, FLJ23129, RP11-342H21.1	WD repeat domain 78	NM_207014, NM_024763, hCT13951.4, hCT1963743.1, hCT1963744.1	1554140_at, 1554141_s_at, 1559576_at, 220769_s_at, 229816_at	NP_996897.2, NP_079039.4, EAX06513.1, EAX06514.1, EAX06515.1
GeneID:57708	MIER1	1	67390578	67454302	63724	+	2	1_PC3_ARID4B::1::443, 1_PC3_ARID4B::1::444	-498, 5774	upstream, in gene	1	21	2	1_PC3_ARID4B::1	27	Gene MIER1	KIAA1610, DKFZp781G0451, hMI-ER1, RP5-944N15.1, MIER1, ER1, MGC131940, MGC150641, MI-ER1, MGC150640	mesoderm induction early response 1 homolog (Xenopus laevis)	NM_020948, NM_001077700, NM_001077701, NM_001077702, NM_001077703, NM_001077704, NM_001146110, NM_001146112, NM_001146113, NM_001146111, hCT1951995.2, hCT1972630.2, hCT2349255.0, hCT2349256.0, hCT2349257.0, hCT2349258.0, hCT2359071.0, hCT2359072.0	1555105_a_at, 225475_at, 240227_at	NP_065999.2, NP_001071168.2, NP_001071169.1, NP_001071172.1, NP_001071170.2, NP_001071171.2, NP_001139582.1, NP_001139584.1, NP_001139585.1, NP_001139583.1, EAX06505.1, EAX06506.1, EAX06507.1, EAX06508.1, EAX06509.1, EAX06510.1, EAX06511.1, EAX06512.1
GeneID:26135	SERBP1	1	67873493	67896123	22630	-	1	1_PC3_ARID4B::1::445	1019	in gene	1	27	1	1_PC3_ARID4B::1	27	Gene SERBP1	SERBP1, HABP4L, DKFZp564M2423, PAI-RBP1, PAIRBP1, CHD3IP, FLJ90489, CGI-55	SERPINE1 mRNA binding protein 1	NM_001018067, NM_001018068, NM_001018069, NM_015640, hCT2334018.0, hCT2334019.0, hCT2334020.0, hCT2334021.0, hCT2334022.0, hCT2334023.0, hCT2334024.0, hCT2334025.0, hCT2334026.0	209669_s_at, 210076_x_at, 210466_s_at, 217724_at, 217725_x_at, 227369_at, 228129_at	NP_001018077.1, NP_001018078.1, NP_001018079.1, NP_056455.3, EAX06489.1, EAX06494.1, EAX06490.1, EAX06491.1, EAX06492.1, EAX06493.1, EAX06495.1, EAX06496.1, EAX06497.1
GeneID:1647	GADD45A	1	68150883	68154019	3136	+	1	1_PC3_ARID4B::1::446	973	in gene	1	30	1	1_PC3_ARID4B::1	30	Gene GADD45A	DDIT1, GADD45, GADD45A	growth arrest and DNA-damage-inducible, alpha	NM_001924, hCT12796.4, hCT1962918.1	203725_at	NP_001915.1, EAX06487.1, EAX06488.1
GeneID:55970	GNG12	1	68167149	68299155	132006	-	1	1_PC3_ARID4B::1::447	595	in gene	1	25	1	1_PC3_ARID4B::1	25	Gene GNG12	FLJ34695, FLJ31352, GNG12	guanine nucleotide binding protein (G protein), gamma 12	NM_018841, hCT1641053.3, hCT2334015.0, hCT2334017.0	1555240_s_at, 212294_at, 222834_s_at	NP_061329.3, EAX06484.1, EAX06485.1, EAX06486.1
GeneID:100289178	LOC100289178	1	68297986	68668670	370684	+	1	1_PC3_ARID4B::1::447	574	in gene	1	25	1	1_PC3_ARID4B::1	25	Gene LOC100289178		hypothetical protein LOC100289178	XM_002342111, XM_002346368		XP_002342152.1, XP_002346409.1
GeneID:79971	GPR177	1	68564142	68698284	134142	-	1	1_PC3_ARID4B::1::448	172	in gene	1	16	1	1_PC3_ARID4B::1	16	Gene GPR177	MGC131760, EVI, MGC14878, C1orf139, FLJ23091, GPR177, MRP, DKFZp686I0788, WLS	G protein-coupled receptor 177	NM_001002292, NM_024911, NM_001193334, hCT1951997.1, hCT1972631.1, hCT2359073.0	221958_s_at, 228949_at, 228950_s_at	NP_001002292.3, NP_079187.3, NP_001180263.1, EAX06479.1, EAX06480.1, EAX06481.1
GeneID:55631	LRRC40	1	70610485	70671361	60876	-	1	1_PC3_ARID4B::1::449	-63	upstream	1	37	1	1_PC3_ARID4B::1	37	Gene LRRC40	FLJ20331, LRRC40, RP4-677H15.1, dJ677H15.1	leucine rich repeat containing 40	NM_017768, hCT13938.3	1566449_at, 215063_x_at, 218577_at	NP_060238.3, EAX06460.1
GeneID:9295	SFRS11	1	70671365	70717703	46338	+	2	1_PC3_ARID4B::1::449, 1_PC3_ARID4B::1::450	59, 15995	in gene, in gene	1	28	2	1_PC3_ARID4B::1	37	Gene SFRS11	FLJ18226, DKFZp686M13204, SFRS11, dJ677H15.2, NET2, p54, SRSF11	serine/arginine-rich splicing factor 11	NM_001190987, NM_004768, hCT13935.4, hCT2359167.0	200685_at, 200686_s_at, 213742_at, 236948_x_at, 237746_at	NP_001177916.1, NP_004759.1, EAX06458.1, EAX06459.1
GeneID:81573	ANKRD13C	1	70724685	70820417	95732	-	1	1_PC3_ARID4B::1::451	161	in gene	1	37	1	1_PC3_ARID4B::1	37	Gene ANKRD13C	RP4-677H15.5, ANKRD13C, dJ677H15.3, DKFZp566D1346, FLJ14998	ankyrin repeat domain 13C	NM_030816, hCT13937.3, hCT1972648.1	1554471_a_at, 1556361_s_at, 223418_x_at, 227375_at, 238597_at	NP_110443.3, EAX06456.1, EAX06457.1
GeneID:11147	HHLA3	1	70820493	70833706	13213	+	1	1_PC3_ARID4B::1::451	-237	upstream	1	37	1	1_PC3_ARID4B::1	37	Gene HHLA3	HHLA3		NM_001031693, NM_001036645, NM_001036646, NR_027404, hCT1818979.2, hCT1963386.1, hCT1965987.1, hCT2333167.0	220387_s_at, 234665_x_at, 234703_at	NP_001026863.1, NP_001031722.1, NP_001031723.1, EAX06453.1, EAX06454.1, EAX06455.1, EAX06452.1
GeneID:1491	CTH	1	70876901	70905534	28633	+	1	1_PC3_ARID4B::1::452	-197	upstream	1	14	1	1_PC3_ARID4B::1	14	Gene CTH	MGC9471, CTH	cystathionase (cystathionine gamma-lyase)	NM_001190463, NM_001902, NM_153742, hCT12775.3, hCT1962917.1	206085_s_at, 217127_at	NP_001177392.1, NP_001893.2, NP_714964.2, EAX06450.1, EAX06451.1
GeneID:9406	ZRANB2	1	71528974	71546972	17998	-	1	1_PC3_ARID4B::1::453	156	in gene	1	16	1	1_PC3_ARID4B::1	16	Gene ZRANB2	ZIS, ZIS2, DKFZp686J1831, FLJ41119, ZIS1, ZNF265, ZRANB2, DKFZp686N09117	zinc finger, RAN-binding domain containing 2	NM_005455, NM_203350, hCT1644643.3, hCT1815428.1, hCT1958911.1, hCT2333052.0	223016_x_at, 223716_s_at, 241345_at	NP_005446.2, NP_976225.1, EAX06432.1, EAX06433.1, EAX06434.1, EAX06435.1
GeneID:1429	CRYZ	1	75171170	75199092	27922	-	1	1_PC3_ARID4B::1::454	180	in gene	1	45	1	1_PC3_ARID4B::1	45	Gene CRYZ	FLJ41475, DKFZp779E0834, CRYZ	crystallin, zeta (quinone reductase)	NM_001889, NM_001130042, NM_001130043, NM_001134759, hCT12761.3, hCT1950080.1, hCT1967237.1, hCT2359089.0	202950_at	NP_001880.2, NP_001123514.1, NP_001123515.1, NP_001128231.1, EAX06411.1, EAX06412.1, EAX06409.1, EAX06410.1
GeneID:127253	TYW3	1	75198836	75232361	33525	+	1	1_PC3_ARID4B::1::454	76	in gene	1	45	1	1_PC3_ARID4B::1	45	Gene TYW3	C1orf171, FLJ40918, TYW3	tRNA-yW synthesizing protein 3 homolog (S. cerevisiae)	NM_138467, NM_001162916, NR_027962, hCT13934.3	227141_at	NP_612476.1, NP_001156388.1, EAX06408.1
GeneID:10026	PIGK	1	77554666	77685132	130466	-	1	1_PC3_ARID4B::1::455	140	in gene	1	36	1	1_PC3_ARID4B::1	36	Gene PIGK	PIGK, GPI8, MGC22559	phosphatidylinositol glycan anchor biosynthesis, class K	NM_005482, hCT13908.3, hCT1969199.1, hCT2332697.0, hCT2359232.0	1555394_at, 209707_at, 227639_at	NP_005473.1, EAX06380.1, EAX06381.1, EAX06382.1, EAX06383.1
GeneID:26009	ZZZ3	1	78030190	78148343	118153	-	1	1_PC3_ARID4B::1::456	-137	upstream	1	44	1	1_PC3_ARID4B::1	44	Gene ZZZ3	FLJ10362, ATAC1, DKFZp564I052, DKFZp313N0119, ZZZ3	zinc finger, ZZ-type containing 3	NM_015534, hCT2332693.0, hCT2332694.0, hCT2332695.0, hCT2359087.0, hCT2359088.0	212893_at, 229325_at	NP_056349.1, EAX06373.1, EAX06372.1, EAX06374.1, EAX06375.1, EAX06376.1
GeneID:23032	USP33	1	78161672	78225537	63865	-	1	1_PC3_ARID4B::1::457	257	in gene	1	27	1	1_PC3_ARID4B::1	27	Gene USP33	KIAA1097, VDU1, MGC16868, USP33	ubiquitin specific peptidase 33	NM_201626, NM_201624, NM_015017, hCT13905.3, hCT2332838.0, hCT2332839.0, hCT2332840.0, hCT2332841.0	212513_s_at, 214843_s_at, 217441_at	NP_963920.1, NP_963918.1, NP_055832.3, EAX06367.1, EAX06368.1, EAX06369.1, EAX06370.1, EAX06371.1
GeneID:374986	FAM73A	1	78245309	78344077	98768	+	2	1_PC3_ARID4B::1::458, 1_PC3_ARID4B::1::459	227, 109134	in gene, downstream	1	20	2	1_PC3_ARID4B::1	25	Gene FAM73A	DKFZp686M07166, FLJ35093, FAM73A	family with sequence similarity 73, member A	NM_198549, hCT2348643.0	235125_x_at, 243042_at	NP_940951.1, EAX06364.1
GeneID:374987	C1orf118	1	78347033	78355218	8185	-	1	1_PC3_ARID4B::1::459	775	in gene	1	15	1	1_PC3_ARID4B::1	15	Gene C1orf118	FLJ90637, C1orf118	chromosome 1 open reading frame 118	XR_112069, XR_110470, XR_113334	1560746_at
GeneID:91624	NEXN	1	78354200	78409580	55380	+	1	1_PC3_ARID4B::1::459	243	in gene	1	15	1	1_PC3_ARID4B::1	15	Gene NEXN	NELIN, MGC138866, MGC138865, NEXN, CMD1CC, MGC104234	nexilin (F actin binding protein)	NM_144573, NM_001172309, hCT15177.3, hCT1950721.1, hCT2332879.0, hCT2332881.0	1552309_a_at, 226103_at	NP_653174.3, NP_001165780.1, EAX06359.1, EAX06360.1, EAX06361.1, EAX06362.1
GeneID:8880	FUBP1	1	78413591	78444777	31186	-	2	1_PC3_ARID4B::1::460, 1_PC3_ARID4B::1::461	2185, 9	in gene, in gene	1	17.5	2	1_PC3_ARID4B::1	20	Gene FUBP1	FUBP1, FUBP, FBP	far upstream element (FUSE) binding protein 1	NM_003902, hCT15174.3, hCT2332829.0, hCT2332830.0	203091_at, 212847_at, 214093_s_at, 214094_at	NP_003893.2, EAX06356.1, EAX06357.1, EAX06358.1
GeneID:23266	LPHN2	1	82266082	82458107	192025	+	1	1_PC3_ARID4B::1::462	1342	in gene	1	14	1	1_PC3_ARID4B::1	14	Gene LPHN2	LPHN2, CL2, LPHH1, CIRL2, LEC1	latrophilin 2	NM_012302, hCT1950476.1, hCT2332929.0, hCT2332930.0, hCT2332931.0, hCT2332932.0, hCT2332933.0, hCT2332934.0, hCT2332935.0, hCT2332937.0, hCT2332938.0, hCT2332939.0, hCT2332941.0, hCT2332942.0, hCT2332943.0, hCT2332944.0, hCT2332945.0, hCT2332946.0, hCT233	206953_s_at	NP_036434.1, EAX06333.1, EAX06321.1, EAX06322.1, EAX06323.1, EAX06335.1, EAX06324.1, EAX06325.1, EAX06326.1, EAX06327.1, EAX06328.1, EAX06329.1, EAX06334.1, EAX06337.1, EAX06330.1, EAX06331.1, EAX06332.1, EAX06336.1, EAX06338.1, EAX06339.1, EAX06340.1, EA
GeneID:79739	TTLL7	1	84335057	84464833	129776	-	1	1_PC3_ARID4B::1::463	-111	upstream	1	24	1	1_PC3_ARID4B::1	24	Gene TTLL7	FLJ36855, FLJ23033, TTLL7, RP5-836J3.2	tubulin tyrosine ligase-like family, member 7	NM_024686, hCT1953615.1, hCT1953618.1	219882_at	NP_078962.4, EAW73251.1, EAW73252.1
GeneID:5567	PRKACB	1	84543745	84704181	160436	+	1	1_PC3_ARID4B::1::464	351	in gene	1	24	1	1_PC3_ARID4B::1	24	Gene PRKACB	PRKACB, MGC9320, PKACB, DKFZp781I2452, MGC41879	protein kinase, cAMP-dependent, catalytic, beta	NM_182948, NM_207578, NM_002731, hCT14767.2, hCT1958739.1, hCT1958740.1	202741_at, 202742_s_at, 235780_at	NP_891993.1, NP_997461.1, NP_002722.1, EAW73247.1, EAW73248.1, EAW73249.1
GeneID:80135	RPF1	1	84944920	84964033	19113	+	2	1_PC3_ARID4B::1::465, 1_PC3_ARID4B::1::466	136, 26888	in gene, downstream	1	29	2	1_PC3_ARID4B::1	40	Gene RPF1	RPF1, RP11-118B23.1, FLJ12475, BXDC5, DKFZp761M0215, DKFZp761G0415	ribosome production factor 1 homolog (S. cerevisiae)	NM_025065, hCT16212.2	218462_at, 234243_at, 234244_at	NP_079341.2, EAW73237.1
GeneID:2787	GNG5	1	84964006	84972262	8256	-	1	1_PC3_ARID4B::1::466	454	in gene	1	18	1	1_PC3_ARID4B::1	18	Gene GNG5	FLJ92393, GNG5	guanine nucleotide binding protein (G protein), gamma 5	NM_005274, hCT1813821.1	207157_s_at	NP_005265.1, EAW73236.1
GeneID:100505741	LOC100505741	1	84972080	85018807	46727	+	1	1_PC3_ARID4B::1::466	-272	upstream	1	18	1	1_PC3_ARID4B::1	18	Gene LOC100505741	MGC157666, SP-2, SPAP1, SPATA1	spermatogenesis associated 1	XM_003119805, XM_003118960, XM_003120413		XP_003119853.1, XP_003119008.1, XP_003120461.1
GeneID:117178	SSX2IP	1	85109390	85156240	46850	-	1	1_PC3_ARID4B::1::467	512	in gene	1	16	1	1_PC3_ARID4B::1	16	Gene SSX2IP	ADIP, SSX2IP, KIAA0923, FLJ10848, MGC75026	synovial sarcoma, X breakpoint 2 interacting protein	NM_014021, NM_001166293, NM_001166294, NM_001166295, NM_001166417, hCT16207.1, hCT1953619.1, hCT2355126.0, hCT2355127.0, hCT2355128.0, hCT2355129.0	203015_s_at, 203016_s_at, 203017_s_at, 203018_s_at, 203019_x_at, 210871_x_at	NP_054740.3, NP_001159765.1, NP_001159766.1, NP_001159767.1, NP_001159889.1, EAW73224.1, EAW73223.1, EAW73225.1, EAW73226.1, EAW73227.1, EAW73228.1
GeneID:255231	MCOLN2	1	85391266	85462796	71530	-	1	1_PC3_ARID4B::1::468	-596	upstream	1	21	1	1_PC3_ARID4B::1	21	Gene MCOLN2	TRPML2, MCOLN2, FLJ36691, TRP-ML2	mucolipin 2	NM_153259, hCT2344141.0, hCT2344142.0, hCT2355116.0	1555465_at, 230110_at	NP_694991.2, EAW73220.1, EAW73219.1, EAW73221.1
GeneID:55283	MCOLN3	1	85483765	85514169	30404	-	1	1_PC3_ARID4B::1::469	-151	upstream	1	18	1	1_PC3_ARID4B::1	18	Gene MCOLN3	TRP-ML3, MCOLN3, MGC71509, TRPML3, FLJ11006, FLJ36629	mucolipin 3	NM_018298, hCT1813820.1, hCT2328776.0, hCT2355119.0, hCT2355120.0	1557292_a_at, 220484_at, 229797_at, 242308_at	NP_060768.8, EAW73216.1, EAW73215.1, EAW73217.1, EAW73218.1
GeneID:84144	SYDE2	1	85623356	85666728	43372	-	1	1_PC3_ARID4B::1::470	488	in gene	1	33	1	1_PC3_ARID4B::1	33	Gene SYDE2	RP11-33E12.1, SYDE2, FLJ13815	synapse defective 1, Rho GTPase, homolog 2 (C. elegans)	NM_032184	1560101_at	NP_115560.1
GeneID:148423	C1orf52	1	85715636	85725355	9719	-	1	1_PC3_ARID4B::1::471	267	in gene	1	36	1	1_PC3_ARID4B::1	36	Gene C1orf52	RP11-234D19.1, FLJ44982, gm117, C1orf52	chromosome 1 open reading frame 52	NM_198077, NR_024113, hCT15992.3	228135_at, 239038_at	NP_932343.1, EAW73209.1
GeneID:8915	BCL10	1	85731459	85742587	11128	-	2	1_PC3_ARID4B::1::471, 1_PC3_ARID4B::1::472	17499, 539	downstream, in gene	1	30.5	2	1_PC3_ARID4B::1	36	Gene BCL10	CIPER, CLAP, c-E10, BCL10, mE10, CARMEN	B-cell CLL/lymphoma 10	NM_003921	1557257_at, 1557258_a_at, 205263_at	NP_003912.1
GeneID:646626	LOC646626	1	85742123	85743771	1648	+	1	1_PC3_ARID4B::1::472	-75	upstream	1	25	1	1_PC3_ARID4B::1	25	Gene LOC646626		hypothetical LOC646626	XM_001715407, XM_933781, XM_942822	244619_at	XP_001715459.1, XP_938874.1, XP_947915.1
GeneID:23576	DDAH1	1	85784168	86044046	259878	-	3	1_PC3_ARID4B::1::473, 1_PC3_ARID4B::1::474, 1_PC3_ARID4B::1::475	114094, 1166, -2749	in gene, in gene, upstream	1	22.667	3	1_PC3_ARID4B::1	30	Gene DDAH1	FLJ25539, DDAH, FLJ21264, DDAH1	dimethylarginine dimethylaminohydrolase 1	NM_012137, NM_001134445, hCT2328980.2, hCT2328981.1, hCT2340526.1, hCT2350179.0	1553565_s_at, 209094_at, 229456_s_at, 243711_at	NP_036269.1, NP_001127917.1, EAW73199.1, EAW73200.1, EAW73201.1, EAW73202.1
GeneID:3491	CYR61	1	86046444	86049650	3206	+	2	1_PC3_ARID4B::1::474, 1_PC3_ARID4B::1::475	-3564, 351	upstream, in gene	1	23	2	1_PC3_ARID4B::1	30	Gene CYR61	CYR61, IGFBP10, CCN1, GIG1	cysteine-rich, angiogenic inducer, 61	NM_001554, hCT14759.2, hCT1969149.1, hCT2329002.0	201289_at, 210764_s_at	NP_001545.2, EAW73196.1, EAW73197.1, EAW73198.1
GeneID:57489	ODF2L	1	86812507	86862025	49518	-	1	1_PC3_ARID4B::1::476	158	in gene	1	31	1	1_PC3_ARID4B::1	31	Gene ODF2L	dJ977L11.1, MGC111060, RP5-977L11.1, ODF2L, KIAA1229	outer dense fiber of sperm tails 2-like	NM_001007022, NM_001184765, NM_001184766, NM_020729, hCT16361.3, hCT1953661.1, hCT2328717.0, hCT2328719.0, hCT2355121.0	228577_x_at, 230926_s_at, 231909_x_at	NP_001007023.2, NP_001171694.1, NP_001171695.1, NP_065780.2, EAW73188.1, EAW73192.1, EAW73189.1, EAW73190.1, EAW73191.1
GeneID:51100	SH3GLB1	1	87170257	87213867	43610	+	1	1_PC3_ARID4B::1::477	271	in gene	1	20	1	1_PC3_ARID4B::1	20	Gene SH3GLB1	dJ612B15.2, KIAA0491, SH3GLB1, Bif-1, CGI-61	SH3-domain GRB2-like endophilin B1	NM_016009, hCT16358.3, hCT1953625.2	209090_s_at, 209091_s_at, 210101_x_at	NP_057093.1, EAW73181.1, EAW73182.1
GeneID:9403	SEP15	1	87328128	87380107	51979	-	1	1_PC3_ARID4B::1::478	331	in gene	1	24	1	1_PC3_ARID4B::1	24	Gene SEP15		15 kDa selenoprotein	NM_004261, NM_203341, hCT16354.3, hCT1953622.2, hCT1953623.1, hCT1969175.1, hCT2355122.0	200902_at	NP_004252.2, NP_976086.1, EAW73176.1, EAW73177.1, EAW73178.1, EAW73180.1, EAW73179.1
GeneID:9653	HS2ST1	1	87380335	87575681	195346	+	1	1_PC3_ARID4B::1::478	-559	upstream	1	24	1	1_PC3_ARID4B::1	24	Gene HS2ST1	MGC131986, KIAA0448, dJ604K5.2, FLJ11317, HS2ST1	heparan sulfate 2-O-sulfotransferase 1	NM_012262, NM_001134492, hCT1959963.1, hCT1959964.1, hCT2328970.0, hCT2328972.0	203283_s_at, 203284_s_at, 203285_s_at, 230465_at	NP_036394.1, NP_001127964.1, EAW73170.1, EAW73171.1, EAW73172.1, EAW73173.1
GeneID:8543	LMO4	1	87794151	87814606	20455	+	2	1_PC3_ARID4B::1::479, 1_PC3_ARID4B::1::480	105, 3641	in gene, in gene	1	15.5	2	1_PC3_ARID4B::1	19	Gene LMO4	LMO4		NM_006769, hCT14844.3, hCT1958742.1	209204_at, 209205_s_at, 227155_at	NP_006760.1, EAW73168.1, EAW73169.1
GeneID:5586	PKN2	1	89149922	89301938	152016	+	1	1_PC3_ARID4B::1::481	62	in gene	1	40	1	1_PC3_ARID4B::1	40	Gene PKN2	PRKCL2, Pak-2, PRK2, MGC150606, PAK2, PKN2, PRO2042, MGC71074	protein kinase N2	NM_006256, hCT14845.3, hCT2328928.0, hCT2328930.0, hCT2328931.0, hCT2355130.0	210969_at, 212628_at, 212629_s_at, 230400_s_at	NP_006247.1, EAW73161.1, EAW73162.1, EAW73163.1, EAW73164.1, EAW73165.1
GeneID:2959	GTF2B	1	89318321	89357301	38980	-	1	1_PC3_ARID4B::1::482	181	in gene	1	30	1	1_PC3_ARID4B::1	30	Gene GTF2B	TF2B, TFIIB, GTF2B	general transcription factor IIB	NM_001514, hCT15997.2, hCT1969170.1	208066_s_at	NP_001505.1, EAW73159.1, EAW73160.1
GeneID:56267	CCBL2	1	89401456	89458643	57187	-	1	1_PC3_ARID4B::1::483	467	in gene	1	29	1	1_PC3_ARID4B::1	29	Gene CCBL2	DKFZp547N1117, KAT3, MGC9398, CCBL2, RP4-531M19.2, DKFZp667D0223, KATIII	cysteine conjugate-beta lyase 2	NM_001008662, NM_001008661	209472_at, 227748_at	NP_001008662.1, NP_001008661.1
GeneID:494115	RBMXL1	1	89445139	89458643	13504	-	1	1_PC3_ARID4B::1::483	467	in gene	1	29	1	1_PC3_ARID4B::1	29	Gene RBMXL1	FLJ32614, DKFZp547N1117, RBMXL1, RBM1, DKFZp667D0223	RNA binding motif protein, X-linked-like 1	NM_019610, NM_001162536		NP_062556.2, NP_001156008.1
GeneID:23507	LRRC8B	1	89990397	90063420	73023	+	1	1_PC3_ARID4B::1::484	323	in gene	1	32	1	1_PC3_ARID4B::1	32	Gene LRRC8B	TA-LRRP, TALRRP, KIAA0231, LRRC8B, MGC42220	leucine rich repeat containing 8 family, member B	NM_015350, NM_001134476, hCT14445.4, hCT2355117.0	212976_at, 212978_at, 242038_at	NP_056165.1, NP_001127948.1, EAW73137.1, EAW73138.1
GeneID:400761	FLJ27354	1	90090408	90098453	8045	-	1	1_PC3_ARID4B::1::485	-427	upstream	1	20	1	1_PC3_ARID4B::1	20	Gene FLJ27354		hypothetical LOC400761	NR_033981
GeneID:84230	LRRC8C	1	90098644	90185094	86450	+	1	1_PC3_ARID4B::1::485	236	in gene	1	20	1	1_PC3_ARID4B::1	20	Gene LRRC8C	FAD158, DKFZp586J1119, AD158, MGC138551, LRRC8C	leucine rich repeat containing 8 family, member C	NM_032270, hCT14444.2	1570007_at, 223533_at	NP_115646.2, EAW73134.1
GeneID:55144	LRRC8D	1	90286573	90401991	115418	+	2	1_PC3_ARID4B::1::486, 1_PC3_ARID4B::1::487	230, 22707	in gene, in gene	1	17.5	2	1_PC3_ARID4B::1	21	Gene LRRC8D	FLJ20403, LRRC8D, LRRC5, FLJ10470	leucine rich repeat containing 8 family, member D	NM_018103, NM_001134479, hCT1645856.3, hCT2328534.0, hCT2328536.0	218684_at	NP_060573.2, NP_001127951.1, EAW73130.1, EAW73131.1, EAW73132.1
GeneID:84146	ZNF644	1	91380855	91487671	106816	-	1	1_PC3_ARID4B::1::488	151	in gene	1	25	1	1_PC3_ARID4B::1	25	Gene ZNF644	ZNF644, MGC60165, Zep-2, MGC70410, KIAA1221, BM-005	zinc finger protein 644	NM_032186, NM_201269, NM_016620, hCT14328.3	1553725_s_at, 222580_at, 229684_s_at	NP_115562.3, NP_958357.1, NP_057704.2, EAW73118.1
GeneID:100505857	LOC100505857	1	91485753	91487282	1529	-	1	1_PC3_ARID4B::1::488	-238	upstream	1	25	1	1_PC3_ARID4B::1	25	Gene LOC100505857		hypothetical LOC100505857	XR_110475
GeneID:7049	TGFBR3	1	92145900	92351787	205887	-	1	1_PC3_ARID4B::1::489	683	in gene	1	24	1	1_PC3_ARID4B::1	24	Gene TGFBR3	betaglycan, BGCAN, TGFBR3	transforming growth factor, beta receptor III	NM_003243, hCT12804.3, hCT2328511.0	204731_at	NP_003234.2, EAW73113.1, EAW73112.1
GeneID:11146	GLMN	1	92711955	92764566	52611	-	1	1_PC3_ARID4B::1::490	230	in gene	1	26	1	1_PC3_ARID4B::1	26	Gene GLMN	FAP68, GLMN, GVM, GLML, VMGLOM, FAP, FAP48, FKBPAP	glomulin, FKBP associated protein	NM_053274, hCT13989.3, hCT1952358.1	207153_s_at, 236924_at, 237388_at	NP_444504.1, EAW73097.1, EAW73098.1
GeneID:79871	RPAP2	1	92764522	92853732	89210	+	1	1_PC3_ARID4B::1::490	-186	upstream	1	26	1	1_PC3_ARID4B::1	26	Gene RPAP2	C1orf82, RPAP2, FLJ13150	RNA polymerase II associated protein 2	NM_024813, hCT13995.3, hCT2355109.0	219504_s_at, 222893_s_at	NP_079089.2, EAW73095.1, EAW73096.1
GeneID:7813	EVI5	1	92974253	93257961	283708	-	1	1_PC3_ARID4B::1::491	7401	in gene	1	21	1	1_PC3_ARID4B::1	21	Gene EVI5	EVI5, NB4S	ecotropic viral integration site 5	NM_005665	208297_s_at, 208298_at, 209717_at	NP_005656.4
GeneID:6125	RPL5	1	93297594	93307481	9887	+	1	1_PC3_ARID4B::1::492	6	in gene	1	33	1	1_PC3_ARID4B::1	33	Gene RPL5	L5, MGC117339, DBA6, MSTP030, RPL5	ribosomal protein L5	NM_000969, hCT2329247.0, hCT2329248.0, hCT2355118.0	1556498_at, 200937_s_at, 213080_x_at, 213689_x_at	NP_000960.2, EAW73088.1, EAW73087.1, EAW73089.1
GeneID:6083	SNORD21	1	93302846	93302940	94	+	1	1_PC3_ARID4B::1::492	-5246	upstream	1	33	1	1_PC3_ARID4B::1	33	Gene SNORD21	SNORD21, U21, RNU21	small nucleolar RNA, C/D box 21	NR_000006
GeneID:26782	SNORA66	1	93306276	93306408	132	+	1	1_PC3_ARID4B::1::492	-8676	upstream	1	33	1	1_PC3_ARID4B::1	33	Gene SNORA66	RNU66, SNORA66, U66	small nucleolar RNA, H/ACA box 66	NR_002444	210035_s_at
GeneID:388650	FAM69A	1	93307721	93427079	119358	-	2	1_PC3_ARID4B::1::492, 1_PC3_ARID4B::1::493	129479, -217	downstream, upstream	1	27	2	1_PC3_ARID4B::1	33	Gene FAM69A	FLJ23493, FAM69A	family with sequence similarity 69, member A	NM_001006605, hCT13993.2	216044_x_at	NP_001006606.2, EAW73086.1
GeneID:22823	MTF2	1	93544792	93604638	59846	+	1	1_PC3_ARID4B::1::494	-35	upstream	1	23	1	1_PC3_ARID4B::1	23	Gene MTF2	PCL2, RP5-976O13.1, dJ976O13.2, MTF2, M96	metal response element binding transcription factor 2	NM_007358, NM_001164391, NM_001164392, NM_001164393, hCT23129.3, hCT2355144.0, hCT2355145.0	203345_s_at, 203346_s_at, 203347_s_at, 209705_at	NP_031384.1, NP_001157863.1, NP_001157864.1, NP_001157865.1, EAW73084.1, EAW73085.1, EAW73083.1
GeneID:50999	TMED5	1	93615299	93646246	30947	-	1	1_PC3_ARID4B::1::495	518	in gene	1	29	1	1_PC3_ARID4B::1	29	Gene TMED5	TMED5, DKFZp781B2248, CGI-100	transmembrane emp24 protein transport domain containing 5	NM_016040, NR_030761, NM_001167830, hCT22667.3, hCT2329069.0	1558813_at, 1558814_s_at, 202194_at, 202195_s_at, 239283_at, 242263_at	NP_057124.3, NP_001161302.1, EAW73081.1, EAW73082.1
GeneID:343099	CCDC18	1	93645920	93744270	98350	+	1	1_PC3_ARID4B::1::495	-192	upstream	1	29	1	1_PC3_ARID4B::1	29	Gene CCDC18	CCDC18, RP4-717I23.1, NY-SAR-41, dJ717I23.1	coiled-coil domain containing 18	NM_206886, hCT2329251.0, hCT2329252.0, hCT2329253.0	228022_at, 232362_at, 236665_at	NP_996769.2, EAW73080.1, EAW73078.1, EAW73079.1
GeneID:100131564	LOC100131564	1	93775666	93811368	35702	-	1	1_PC3_ARID4B::1::496	-168	upstream	1	53	1	1_PC3_ARID4B::1	53	Gene LOC100131564	FLJ42965	hypothetical LOC100131564	NR_034089
GeneID:1810	DR1	1	93811478	93828149	16671	+	1	1_PC3_ARID4B::1::496	58	in gene	1	53	1	1_PC3_ARID4B::1	53	Gene DR1	NC2, NC2-BETA, DR1	down-regulator of transcription 1, TBP-binding (negative cofactor 2)	NM_001938, hCT23125.3, hCT2329254.0, hCT2329256.0, hCT2329257.0, hCT2355133.0	207654_x_at, 209187_at, 209188_x_at, 216652_s_at, 216653_at	NP_001929.1, EAW73074.1, EAW73072.1, EAW73073.1, EAW73075.1, EAW73076.1
GeneID:54874	FNBP1L	1	93913688	94020218	106530	+	1	1_PC3_ARID4B::1::497	253	in gene	1	29	1	1_PC3_ARID4B::1	29	Gene FNBP1L	FNBP1L, TOCA1, C1orf39	formin binding protein 1-like	NM_017737, NM_001164473, NM_001024948, hCT2329258.0, hCT2329259.0, hCT2329260.0	215017_s_at	NP_060207.2, NP_001157945.1, NP_001020119.1, EAW73069.1, EAW73070.1, EAW73071.1
GeneID:8412	BCAR3	1	94027348	94147385	120037	-	1	1_PC3_ARID4B::1::498	580	in gene	1	15	1	1_PC3_ARID4B::1	15	Gene BCAR3	SH2D3B, BCAR3, KIAA0554, NSP2	breast cancer anti-estrogen resistance 3	NM_003567, hCT2329063.1, hCT2329064.1, hCT2329065.1, hCT2329066.1	204032_at	NP_003558.1, EAW73067.1, EAW73065.1, EAW73066.1, EAW73068.1
GeneID:100126348	MIR760	1	94312388	94312467	79	+	1	1_PC3_ARID4B::1::499	604	downstream	1	22	1	1_PC3_ARID4B::1	22	Gene MIR760	MIRN760, hsa-mir-760, MIR760	microRNA 760	NR_030621
GeneID:30836	DNTTIP2	1	94335336	94344742	9406	-	1	1_PC3_ARID4B::1::500	134	in gene	1	81	1	1_PC3_ARID4B::1	81	Gene DNTTIP2	RP4-561L24.1, LPTS-RP2, MGC163494, FLJ98849, FCF2, DNTTIP2, TdIF2, HSU15552, ERBP	deoxynucleotidyltransferase, terminal, interacting protein 2	NM_014597, hCT23126.3, hCT2329059.0	202776_at	NP_055412.2, EAW73064.1, EAW73063.1
GeneID:2730	GCLM	1	94352590	94375012	22422	-	2	1_PC3_ARID4B::1::500, 1_PC3_ARID4B::1::501	30404, 452	downstream, in gene	1	53	2	1_PC3_ARID4B::1	81	Gene GCLM	GLCLR, GCLM	glutamate-cysteine ligase, modifier subunit	NM_002061, hCT1952375.1, hCT23127.2, hCT2329055.0, hCT2329057.0	203925_at, 236140_at	NP_002052.1, EAW73059.1, EAW73060.1, EAW73061.1, EAW73062.1
GeneID:9411	ARHGAP29	1	94634463	94703307	68844	-	1	1_PC3_ARID4B::1::502	587	in gene	1	30	1	1_PC3_ARID4B::1	30	Gene ARHGAP29	PARG1, RP11-255E17.1, ARHGAP29	Rho GTPase activating protein 29	NM_004815, hCT1952378.1, hCT23223.2	1554736_at, 1560318_at, 203910_at	NP_004806.3, EAW73051.1, EAW73052.1
GeneID:100505940	LOC100505940	1	94713414	94800404	86990	+	1	1_PC3_ARID4B::1::502	-10694	upstream	1	30	1	1_PC3_ARID4B::1	30	Gene LOC100505940		hypothetical LOC100505940	XR_112091, XR_110477, XR_113517
GeneID:5825	ABCD3	1	94883933	94984219	100286	+	1	1_PC3_ARID4B::1::503	451	in gene	1	23	1	1_PC3_ARID4B::1	23	Gene ABCD3	PMP70, PXMP1, ZWS2, ABC43, ABCD3	ATP-binding cassette, sub-family D (ALD), member 3	NM_002858, NM_001122674, hCT23224.2, hCT2328648.0, hCT2328649.0, hCT2328651.0, hCT2355108.0	1554878_a_at, 202850_at	NP_002849.1, NP_001116146.1, EAW73046.1, EAW73047.1, EAW73048.1, EAW73049.1, EAW73050.1
GeneID:2152	F3	1	94994732	95007413	12681	-	1	1_PC3_ARID4B::1::504	245	in gene	1	19	1	1_PC3_ARID4B::1	19	Gene F3	TFA, FLJ17960, F3, CD142, TF	coagulation factor III (thromboplastin, tissue factor)	NM_001178096, NM_001993, hCT1952379.1, hCT23225.2, hCT2355110.0	204363_at	NP_001171567.1, NP_001984.1, EAW73043.1, EAW73044.1, EAW73045.1
GeneID:1266	CNN3	1	95362507	95392735	30228	-	1	1_PC3_ARID4B::1::505	255	in gene	1	26	1	1_PC3_ARID4B::1	26	Gene CNN3	CNN3		NM_001839, hCT23097.3	201445_at, 228297_at	NP_001830.1, EAW73029.1
GeneID:729970	LOC729970	1	95393584	95428826	35242	+	1	1_PC3_ARID4B::1::505	-1104	upstream	1	26	1	1_PC3_ARID4B::1	26	Gene LOC729970		hCG2028352-like	NR_033998	230433_at
GeneID:199857	ALG14	1	95448279	95538507	90228	-	1	1_PC3_ARID4B::1::506	-21	upstream	1	29	1	1_PC3_ARID4B::1	29	Gene ALG14	MGC19780, ALG14	asparagine-linked glycosylation 14 homolog (S. cerevisiae)	NM_144988, hCT1952372.1, hCT23098.2	1553954_at	NP_659425.1, EAW73026.1, EAW73027.1
GeneID:148534	TMEM56	1	95582894	95663163	80269	+	1	1_PC3_ARID4B::1::507	-174	upstream	1	14	1	1_PC3_ARID4B::1	14	Gene TMEM56	MGC102912, TMEM56, FLJ31842	transmembrane protein 56	NM_152487, hCT2328338.1, hCT2328339.1	234980_at, 237515_at	NP_689700.1, EAW73024.1, EAW73025.1
GeneID:25950	RWDD3	1	95699711	95712781	13070	+	1	1_PC3_ARID4B::1::508	289	in gene	1	14	1	1_PC3_ARID4B::1	14	Gene RWDD3	FLJ51225, RSUME, RWDD3, DKFZp566K023	RWD domain containing 3	NM_015485, NM_001128142, hCT2328341.0, hCT2328342.0, hCT2328343.0, hCT2355114.0, hCT2355115.0	205087_at	NP_056300.2, NP_001121614.1, EAW73019.1, EAW73020.1, EAW73021.1, EAW73022.1, EAW73023.1
GeneID:58155	PTBP2	1	97187175	97280605	93430	+	1	1_PC3_ARID4B::1::509	649	in gene	1	14	1	1_PC3_ARID4B::1	14	Gene PTBP2	PTBP2, FLJ34897, nPTB6, brPTB, PTB, nPTB8, PTBLP, nPTB, nPTB7, nPTB5	polypyrimidine tract binding protein 2	NM_021190, hCT23102.3, hCT2331087.0, hCT2355135.0, hCT2355136.0, hCT2355137.0, hCT2355138.0	1554614_a_at, 218683_at	NP_067013.1, EAW73005.1, EAW73006.1, EAW73007.1, EAW73008.1, EAW73010.1, EAW73009.1
GeneID:400765	FLJ35409	1	98508712	98511014	2302	-	1	1_PC3_ARID4B::1::510	-8410	upstream	1	19	1	1_PC3_ARID4B::1	19	Gene FLJ35409		FLJ35409 protein	XR_112090, XR_110478, XR_113505	1559504_at, 1559506_x_at
GeneID:406928	MIR137	1	98511626	98511727	101	-	1	1_PC3_ARID4B::1::510	-7697	upstream	1	19	1	1_PC3_ARID4B::1	19	Gene MIR137	MIR137, MIRN137	microRNA 137	NR_029679
GeneID:51375	SNX7	1	99127236	99226056	98820	+	1	1_PC3_ARID4B::1::511	332	in gene	1	20	1	1_PC3_ARID4B::1	20	Gene SNX7	MGC8717, DKFZp564F052, SNX7	sorting nexin 7	NM_015976, NM_152238, NR_033716, hCT1811857.1, hCT22673.3, hCT2328312.0, hCT2355125.0	205573_s_at	NP_057060.2, NP_689424.2, EAW72995.1, EAW72996.1, EAW72997.1, EAW72998.1
GeneID:178	AGL	1	100315640	100389579	73939	+	1	1_PC3_ARID4B::1::512	152	in gene	1	38	1	1_PC3_ARID4B::1	38	Gene AGL	GDE, AGL	amylo-1, 6-glucosidase, 4-alpha-glucanotransferase	NM_000028, NM_000645, NM_000643, NM_000646, NM_000644, NM_000642, hCT1814575.1, hCT22678.2, hCT23064.2, hCT23065.2, hCT2328473.0, hCT2328477.0, hCT2328478.0, hCT2328479.0	203566_s_at	NP_000019.2, NP_000636.2, NP_000634.2, NP_000637.2, NP_000635.2, NP_000633.2, EAW72980.1, EAW72981.1, EAW72982.1, EAW72983.1, EAW72984.1, EAW72985.1, EAW72986.1, EAW72987.1
GeneID:730081	LOC730081	1	100433942	100435838	1896	-	1	1_PC3_ARID4B::1::513	414	in gene	1	46	1	1_PC3_ARID4B::1	46	Gene LOC730081		hypothetical LOC730081	XR_112089, XR_110479, XR_113506
GeneID:23443	SLC35A3	1	100435540	100489006	53466	+	1	1_PC3_ARID4B::1::513	-116	upstream	1	46	1	1_PC3_ARID4B::1	46	Gene SLC35A3	SLC35A3, DKFZp781P1297	solute carrier family 35 (UDP-N-acetylglucosamine (UDP-GlcNAc) transporter), member A3	NM_012243, hCT22676.2, hCT2328480.0, hCT2328481.0	206770_s_at, 209865_at, 226894_at	NP_036375.1, EAW72978.1, EAW72977.1, EAW72979.1
GeneID:64645	HIAT1	1	100503789	100548933	45144	+	1	1_PC3_ARID4B::1::514	51	in gene	1	27	1	1_PC3_ARID4B::1	27	Gene HIAT1	HIAT1, DKFZp564L0864	hippocampus abundant transcript 1	NM_033055, hCT23019.2	225222_at	NP_149044.2, EAW72976.1
GeneID:163786	SASS6	1	100549100	100598511	49411	-	1	1_PC3_ARID4B::1::515	-337	upstream	1	40	1	1_PC3_ARID4B::1	40	Gene SASS6	SAS-6, SAS6, MGC119440, FLJ22097, SASS6	spindle assembly 6 homolog (C. elegans)	NM_194292, hCT2328214.0, hCT2328215.0	231895_at	NP_919268.1, EAW72974.1, EAW72975.1
GeneID:54482	CCDC76	1	100598706	100616054	17348	+	1	1_PC3_ARID4B::1::515	142	in gene	1	40	1	1_PC3_ARID4B::1	40	Gene CCDC76	FLJ11219, FLJ10287, CCDC76	coiled-coil domain containing 76	NM_019083, hCT23017.3, hCT2328485.0, hCT2328486.0, hCT2355134.0	219130_at, 232489_at	NP_061956.2, EAW72971.1, EAW72970.1, EAW72972.1, EAW72973.1
GeneID:1629	DBT	1	100652478	100715409	62931	-	1	1_PC3_ARID4B::1::516	113	in gene	1	40	1	1_PC3_ARID4B::1	40	Gene DBT	E2, E2B, BCATE2, DBT, MGC9061	dihydrolipoamide branched chain transacylase E2	NM_001918, hCT23018.1	205369_x_at, 205370_x_at, 205371_s_at, 211196_at, 231919_at, 244687_at	NP_001909.2, EAW72963.1
GeneID:100506007	LOC100506007	1	100730237	100731703	1466	-	1	1_PC3_ARID4B::1::517	-201	upstream	1	34	1	1_PC3_ARID4B::1	34	Gene LOC100506007		hypothetical LOC100506007	XR_112088, XR_110480, XR_113507
GeneID:8634	RTCD1	1	100731714	100758325	26611	+	1	1_PC3_ARID4B::1::517	190	in gene	1	34	1	1_PC3_ARID4B::1	34	Gene RTCD1	RTCD1, RPC	RNA terminal phosphate cyclase domain 1	NM_003729, NM_001130841, hCT1814588.1, hCT87646.3	203594_at, 215351_at	NP_003720.1, NP_001124313.1, EAW72961.1, EAW72962.1
GeneID:8556	CDC14A	1	100818023	100985833	167810	+	1	1_PC3_ARID4B::1::518	281	in gene	1	27	1	1_PC3_ARID4B::1	27	Gene CDC14A	hCDC14, CDC14A, cdc14	CDC14 cell division cycle 14 homolog A (S. cerevisiae)	NM_033312, NM_003672, NM_033313, hCT1967649.1, hCT2328492.0, hCT2328493.0, hCT2355140.0, hCT24042.3	205288_at, 210440_s_at, 210441_at, 210742_at, 210743_s_at	NP_201569.1, NP_003663.2, NP_201570.1, EAW72956.1, EAW72958.1, EAW72960.1, EAW72957.1, EAW72959.1
GeneID:54112	GPR88	1	101003728	101007583	3855	+	1	1_PC3_ARID4B::1::519	1104	in gene	1	16	1	1_PC3_ARID4B::1	16	Gene GPR88	STRG, GPR88	G protein-coupled receptor 88	NM_022049, hCT1795111.1	220313_at	NP_071332.2, EAW72954.1
GeneID:2135	EXTL2	1	101337941	101360418	22477	-	1	1_PC3_ARID4B::1::520	-1406	upstream	1	19	1	1_PC3_ARID4B::1	19	Gene EXTL2	EXTL2, EXTR2	exostoses (multiple)-like 2	NM_001033025, NM_001439, hCT1967645.1, hCT2355149.0, hCT24040.4	209537_at	NP_001028197.1, NP_001430.1, EAW72946.1, EAW72947.1, EAW72948.1
GeneID:148867	SLC30A7	1	101361632	101447311	85679	+	1	1_PC3_ARID4B::1::520	192	in gene	1	19	1	1_PC3_ARID4B::1	19	Gene SLC30A7	SLC30A7, ZnTL2, ZnT-7, ZNT7, DKFZp686M0368	solute carrier family 30 (zinc transporter), member 7	NM_133496, NM_001144884, hCT2328319.0, hCT2328320.0	226217_at, 226601_at, 239596_at, 240277_at	NP_598003.2, NP_001138356.1, EAW72942.1, EAW72943.1
GeneID:51611	DPH5	1	101455179	101491362	36183	-	1	1_PC3_ARID4B::1::521	98	in gene	1	29	1	1_PC3_ARID4B::1	29	Gene DPH5	HSPC143, NPD015, AD-018, CGI-30, MGC61450, DPH5	DPH5 homolog (S. cerevisiae)	NM_015958, NM_001077395, NM_001077394, hCT1962725.2, hCT1962726.1, hCT1962728.2, hCT1962729.2, hCT1967646.2, hCT2328227.1, hCT2355150.0, hCT2355151.0, hCT2355152.0, hCT24041.4	219590_x_at, 222360_at, 223671_x_at, 224060_s_at, 224196_x_at	NP_057042.2, NP_001070863.1, NP_001070862.1, EAW72935.1, EAW72938.1, EAW72940.1, EAW72932.1, EAW72933.1, EAW72934.1, EAW72936.1, EAW72937.1, EAW72939.1, EAW72941.1
GeneID:100506051	LOC100506051	1	101491434	101546991	55557	+	1	1_PC3_ARID4B::1::521	-170	upstream	1	29	1	1_PC3_ARID4B::1	29	Gene LOC100506051		hypothetical LOC100506051	XR_110482
GeneID:55599	RNPC3	1	104068578	104097861	29283	+	1	1_PC3_ARID4B::1::522	126	in gene	1	22	1	1_PC3_ARID4B::1	22	Gene RNPC3	RNPC3, FLJ20008, RBM40, FLJ25070, KIAA183, RNP, DKFZp667O0118	RNA-binding region (RNP1, RRM) containing 3	NM_017619	226975_at, 226999_at, 229903_x_at	NP_060089.1
GeneID:55170	PRMT6	1	107599267	107601916	2649	+	1	1_PC3_ARID4B::1::523	445	in gene	1	32	1	1_PC3_ARID4B::1	32	Gene PRMT6	PRMT6, FLJ10559, FLJ51477, HRMT1L6	protein arginine methyltransferase 6	NM_018137, hCT1644369.3	223275_at	NP_060607.2, EAW51248.1
GeneID:29957	SLC25A24	1	108677445	108742974	65529	-	1	1_PC3_ARID4B::1::524	318	in gene	1	22	1	1_PC3_ARID4B::1	22	Gene SLC25A24	SCAMC-1, DKFZp586G0123, SLC25A24, APC1	solute carrier family 25 (mitochondrial carrier; phosphate carrier), member 24	NM_213651, NM_013386, hCT2294436.0, hCT2352452.0	1569121_at, 204342_at, 244481_at	NP_998816.1, NP_037518.3, EAW51254.1, EAW51255.1
GeneID:284611	FAM102B	1	109102971	109181949	78978	+	1	1_PC3_ARID4B::1::525	213	in gene	1	16	1	1_PC3_ARID4B::1	16	Gene FAM102B	DKFZp779B126, FAM102B, DKFZp686N01110	family with sequence similarity 102, member B	NM_001010883, hCT1837735.1	226568_at, 243202_at	NP_001010883.2, EAW56323.1
GeneID:55119	PRPF38B	1	109234932	109244425	9493	+	1	1_PC3_ARID4B::1::526	60	in gene	1	30	1	1_PC3_ARID4B::1	30	Gene PRPF38B	MGC163218, FLJ10330, MGC41809, PRPF38B, NET1, RP11-293A10.1	PRP38 pre-mRNA processing factor 38 (yeast) domain containing B	NM_018061, hCT2353062.0, hCT31171.3	218040_at, 230270_at	NP_060531.2, EAW56328.1, EAW56327.1
GeneID:29899	GPSM2	1	109419603	109473044	53441	+	1	1_PC3_ARID4B::1::527	120	in gene	1	21	1	1_PC3_ARID4B::1	21	Gene GPSM2	LGN, Pins, PINS, GPSM2, DFNB82	G-protein signaling modulator 2	NM_013296, hCT1960757.2, hCT2279235.1, hCT2279237.1, hCT2279238.1, hCT31165.4	205240_at, 221922_at	NP_037428.3, EAW56340.1, EAW56341.1, EAW56342.1, EAW56343.1, EAW56344.1
GeneID:23155	CLCC1	1	109472130	109506111	33981	-	1	1_PC3_ARID4B::1::528	171	in gene	1	13	1	1_PC3_ARID4B::1	13	Gene CLCC1	MCLC, KIAA0761, CLCC1	chloride channel CLIC-like 1	NM_015127, NM_001048210, hCT2297502.1, hCT2297503.1, hCT2297504.1, hCT2297505.1, hCT31178.4	1555543_a_at, 207855_s_at, 213628_at, 230002_at	NP_055942.1, NP_001041675.1, EAW56346.1, EAW56347.1, EAW56348.1, EAW56349.1, EAW56345.1
GeneID:22911	WDR47	1	109512836	109584850	72014	-	2	1_PC3_ARID4B::1::528, 1_PC3_ARID4B::1::529	78910, 306	downstream, in gene	1	25.5	2	1_PC3_ARID4B::1	38	Gene WDR47	KIAA0893, FLJ90135, WDR47	WD repeat domain 47	NM_014969, NM_001142550, NM_001142551, hCT2353064.0, hCT29400.2	203855_at	NP_055784.3, NP_001136022.1, NP_001136023.1, EAW56350.1, EAW56351.1
GeneID:6884	TAF13	1	109606998	109618624	11626	-	1	1_PC3_ARID4B::1::530	0	in gene	1	36	1	1_PC3_ARID4B::1	36	Gene TAF13	TAF13, TAFII18, MGC22425, TAF2K	TAF13 RNA polymerase II, TATA box binding protein (TBP)-associated factor, 18kDa	NM_005645, hCT2297498.0, hCT29999.2	205966_at	NP_005636.1, EAW56354.1, EAW56355.1
GeneID:56900	TMEM167B	1	109633403	109639554	6151	+	2	1_PC3_ARID4B::1::531, 1_PC3_ARID4B::1::532	-123, 9616	upstream, downstream	1	32	2	1_PC3_ARID4B::1	36	Gene TMEM167B	AD-020, FLJ90710, C1orf119, TMEM167B	transmembrane protein 167B	NM_020141, hCT2279245.0, hCT31169.3	222495_at	NP_064526.1, EAW56357.1, EAW56356.1
GeneID:677766	SCARNA2	1	109642815	109643234	419	+	2	1_PC3_ARID4B::1::531, 1_PC3_ARID4B::1::532	-9535, 204	upstream, in gene	1	32	2	1_PC3_ARID4B::1	36	Gene SCARNA2	SCARNA2, HBII-382, mgU2-25/61	small Cajal body-specific RNA 2	NR_003023	237137_at
GeneID:127003	C1orf194	1	109648573	109656479	7906	-	1	1_PC3_ARID4B::1::532	13460	downstream	1	28	1	1_PC3_ARID4B::1	28	Gene C1orf194	C1orf194	chromosome 1 open reading frame 194	NM_001122961	231044_at	NP_001116433.1
GeneID:1952	CELSR2	1	109792641	109818378	25737	+	2	1_PC3_ARID4B::1::533, 1_PC3_ARID4B::1::534	20159, 24831	in gene, in gene	1	17.5	2	1_PC3_ARID4B::1	18	Gene CELSR2	CDHF10, Flamingo1, FLJ45845, FLJ34118, FLJ45143, EGFL2, MEGF3, CELSR2, KIAA0279, FLJ42737	cadherin, EGF LAG seven-pass G-type receptor 2 (flamingo homolog, Drosophila)	NM_001408, hCT2279246.0	204029_at, 36499_at	NP_001399.1, EAW56372.1
GeneID:84722	PSRC1	1	109822176	109825790	3614	-	2	1_PC3_ARID4B::1::533, 1_PC3_ARID4B::1::534	12990, 8318	downstream, downstream	1	17.5	2	1_PC3_ARID4B::1	18	Gene PSRC1	FP3214, DDA3, MGC1780, PSRC1	proline/serine-rich coiled-coil 1	NM_001032291, NM_001005290, NM_032636, hCT2297493.0, hCT2297495.0, hCT2353031.0, hCT2353032.0, hCT31174.3	201896_s_at	NP_001027462.1, NP_001005290.1, NP_116025.1, EAW56375.1, EAW56376.1, EAW56377.1, EAW56373.1, EAW56374.1
GeneID:5686	PSMA5	1	109944472	109969037	24565	-	1	1_PC3_ARID4B::1::535	141	in gene	1	27	1	1_PC3_ARID4B::1	27	Gene PSMA5	MGC125802, PSC5, FLJ42315, ZETA, PSMA5, MGC125804, MGC117302, MGC125803	proteasome (prosome, macropain) subunit, alpha type, 5	NM_002790, hCT1958860.0, hCT2353059.0, hCT31168.3	201274_at	NP_002781.2, EAW56382.1, EAW56381.1, EAW56383.1
GeneID:284612	SYPL2	1	110009100	110024764	15664	+	1	1_PC3_ARID4B::1::536	17652	downstream	1	36	1	1_PC3_ARID4B::1	36	Gene SYPL2	MG29, SYPL2	synaptophysin-like 2	NM_001040709, hCT2279442.0	230611_at	NP_001035799.1, EAW56385.1
GeneID:127002	ATXN7L2	1	110026561	110035426	8865	+	2	1_PC3_ARID4B::1::536, 1_PC3_ARID4B::1::537	191, 10175	in gene, downstream	1	32	2	1_PC3_ARID4B::1	36	Gene ATXN7L2	MGC46534, ATXN7L2, FLJ00381	ataxin 7-like 2	NM_153340	230038_at	NP_699171.3
GeneID:284613	CYB561D1	1	110036658	110043063	6405	+	2	1_PC3_ARID4B::1::536, 1_PC3_ARID4B::1::537	-9906, 78	upstream, in gene	1	32	2	1_PC3_ARID4B::1	36	Gene CYB561D1	CYB561D1, FLJ44753, FLJ39035, MGC138204	cytochrome b-561 domain containing 1	NM_182580, NM_001134400, NM_001134402, NM_001134403, NM_001134404		NP_872386.1, NP_001127872.1, NP_001127874.1, NP_001127875.1, NP_001127876.1
GeneID:83873	GPR61	1	110082494	110088455	5961	+	1	1_PC3_ARID4B::1::538	8770	downstream	1	38	1	1_PC3_ARID4B::1	38	Gene GPR61	GPR61, BALGR, GPCR3	G protein-coupled receptor 61	NM_031936, hCT2279452.1	224531_at	NP_114142.3, EAW56392.1
GeneID:2773	GNAI3	1	110091186	110138452	47266	+	1	1_PC3_ARID4B::1::538	78	in gene	1	38	1	1_PC3_ARID4B::1	38	Gene GNAI3	87U6, FLJ26559, GNAI3	guanine nucleotide binding protein (G protein), alpha inhibiting activity polypeptide 3	NM_006496, hCT2279450.0	201179_s_at, 201180_s_at, 201181_at	NP_006487.1, EAW56393.1
GeneID:2780	GNAT2	1	110145889	110155705	9816	-	1	1_PC3_ARID4B::1::539	-6855	upstream	1	24	1	1_PC3_ARID4B::1	24	Gene GNAT2	GNAT2, ACHM4, GNATC	guanine nucleotide binding protein (G protein), alpha transducing activity polypeptide 2	NM_005272, hCT2279814.0, hCT31511.2	210604_at	NP_005263.1, EAW56394.1, EAW56395.1
GeneID:271	AMPD2	1	110162459	110174677	12218	+	2	1_PC3_ARID4B::1::539, 1_PC3_ARID4B::1::540	101, 8549	in gene, in gene	1	19.5	2	1_PC3_ARID4B::1	24	Gene AMPD2	AMPD2		NM_203404, NM_139156, NM_004037, hCT1966411.1, hCT2279454.0, hCT2279455.0, hCT2279456.0, hCT2279458.0, hCT31499.2	212360_at	NP_981949.1, NP_631895.1, NP_004028.3, EAW56399.1, EAW56400.1, EAW56401.1, EAW56396.1, EAW56397.1, EAW56398.1
GeneID:85369	FAM40A	1	110577241	110597263	20022	+	1	1_PC3_ARID4B::1::541	348	in gene	1	23	1	1_PC3_ARID4B::1	23	Gene FAM40A	FAM40A, RP4-773N10.1, MGC148091, FLJ14743, KIAA1761	family with sequence similarity 40, member A	NM_033088, hCT2353050.0, hCT31512.3	225226_at	NP_149079.2, EAW56428.1, EAW56429.1
GeneID:388662	SLC6A17	1	110693132	110744824	51692	+	1	1_PC3_ARID4B::1::542	60628	downstream	1	23	1	1_PC3_ARID4B::1	23	Gene SLC6A17	NTT4, SLC6A17	solute carrier family 6, member 17	NM_001010898, hCT31513.3	229925_at, 233287_at	NP_001010898.1, EAW56432.1
GeneID:3749	KCNC4	1	110753336	110776674	23338	+	1	1_PC3_ARID4B::1::542	424	in gene	1	23	1	1_PC3_ARID4B::1	23	Gene KCNC4	KV3.4, HKSHIIIC, C1orf30, KCNC4, MGC126818, KSHIIIC	potassium voltage-gated channel, Shaw-related subfamily, member 4	NM_001039574, NM_004978, NR_036437, hCT1964252.2, hCT1964253.2, hCT2351623.0, hCT31503.3	208251_at, 228436_at, 235467_s_at	NP_001034663.1, NP_004969.2, EAW56433.1, EAW56434.1, EAW56435.1, EAW56436.1
GeneID:64783	RBM15	1	110881945	110889303	7358	+	1	1_PC3_ARID4B::1::543	295	in gene	1	40	1	1_PC3_ARID4B::1	40	Gene RBM15	FLJ21943, OTT1, MGC119584, SPEN, RBM15, OTT, FLJ12479	RNA binding motif protein 15	NM_022768, hCT1642035.3, hCT2279432.0, hCT2279434.0	1555760_a_at, 1555761_x_at, 1555762_s_at, 219286_s_at, 228455_at, 232971_at	NP_073605.4, EAW56438.1, EAW56439.1, EAW56440.1
GeneID:10542	HBXIP	1	110943875	110950546	6671	-	1	1_PC3_ARID4B::1::544	242	in gene	1	55	1	1_PC3_ARID4B::1	55	Gene HBXIP	XIP, HBXIP, MGC71071	hepatitis B virus x interacting protein	NM_006402, hCT31507.3	202299_s_at, 202300_at	NP_006393.2, EAW56447.1
GeneID:128338	DRAM2	1	111659954	111682838	22884	-	1	1_PC3_ARID4B::1::545	-170	upstream	1	32	1	1_PC3_ARID4B::1	32	Gene DRAM2	RP5-1180E21.1, MGC54289, TMEM77, DRAM2, WWFQ154, PRO180	DNA-damage regulated autophagy modulator 2	NM_178454, hCT2353067.0, hCT2353068.0, hCT2353069.0, hCT2353070.0, hCT31243.3	225228_at, 225230_at	NP_848549.3, EAW56468.1, EAW56464.1, EAW56465.1, EAW56466.1, EAW56467.1
GeneID:10390	CEPT1	1	111682249	111727724	45475	+	1	1_PC3_ARID4B::1::545	759	in gene	1	32	1	1_PC3_ARID4B::1	32	Gene CEPT1	MGC45223, CEPT1, DKFZp313G0615	choline/ethanolamine phosphotransferase 1	NM_001007794, NM_006090, hCT2278193.0, hCT2278197.0, hCT2278201.0, hCT31234.3	1561884_at, 219375_at	NP_001007795.1, NP_006081.1, EAW56469.1, EAW56470.1, EAW56471.1, EAW56472.1
GeneID:79084	WDR77	1	111982512	111991830	9318	-	1	1_PC3_ARID4B::1::546	-138	upstream	1	29	1	1_PC3_ARID4B::1	29	Gene WDR77	HKMT1069, RP11-552M11.3, MGC2722, p44, MEP50, Nbla10071, WDR77	WD repeat domain 77	NM_024102, hCT2278580.0, hCT31244.3	201420_s_at, 201421_s_at	NP_077007.1, EAW56494.1, EAW56493.1
GeneID:515	ATP5F1	1	111991743	112004540	12797	+	1	1_PC3_ARID4B::1::546	225	in gene	1	29	1	1_PC3_ARID4B::1	29	Gene ATP5F1	ATP5F1, MGC24431, PIG47	ATP synthase, H+ transporting, mitochondrial F0 complex, subunit B1	NM_001688	211755_s_at	NP_001679.2
GeneID:55924	C1orf183	1	112264686	112298419	33733	-	2	1_PC3_ARID4B::1::547, 1_PC3_ARID4B::1::548	16099, -173	in gene, upstream	1	34	2	1_PC3_ARID4B::1	48	Gene C1orf183	C1orf183, FLJ31105	chromosome 1 open reading frame 183	NM_019099, NM_198926, hCT2278297.0, hCT31333.3	220476_s_at, 229382_at, 229608_at, 241809_at	NP_061972.1, NP_945120.1, EAW56504.1, EAW56505.1
GeneID:100506343	LOC100506343	1	112282463	112290420	7957	+	2	1_PC3_ARID4B::1::547, 1_PC3_ARID4B::1::548	-143, 16129	upstream, downstream	1	34	2	1_PC3_ARID4B::1	48	Gene LOC100506343		hypothetical LOC100506343	XR_112100, XR_110488, XR_113708
GeneID:11218	DDX20	1	112298190	112310199	12009	+	1	1_PC3_ARID4B::1::548	402	in gene	1	48	1	1_PC3_ARID4B::1	48	Gene DDX20	DKFZp434H052, GEMIN3, DP103, DDX20	DEAD (Asp-Glu-Ala-Asp) box polypeptide 20	NM_007204, hCT2277978.1, hCT31332.3	223331_s_at, 224315_at	NP_009135.4, EAW56507.1, EAW56508.1
GeneID:55917	CTTNBP2NL	1	112938800	113003786	64986	+	1	1_PC3_ARID4B::1::549	320	in gene	1	19	1	1_PC3_ARID4B::1	19	Gene CTTNBP2NL	FLJ13278, CTTNBP2NL, DKFZp547A023	CTTNBP2 N-terminal like	NM_018704, hCT2277985.0, hCT2277986.0, hCT31340.2	214731_at, 226000_at, 231822_at, 239525_at, 240868_at	NP_061174.1, EAW56516.1, EAW56515.1, EAW56517.1
GeneID:7482	WNT2B	1	113033630	113063910	30280	+	1	1_PC3_ARID4B::1::550	11066	in gene	1	15	1	1_PC3_ARID4B::1	15	Gene WNT2B	WNT13, WNT2B, XWNT2	wingless-type MMTV integration site family, member 2B	NM_024494, NM_004185, hCT31337.2	206458_s_at, 206459_s_at	NP_078613.1, NP_004176.2, EAW56519.1
GeneID:54879	ST7L	1	113066140	113162040	95900	-	1	1_PC3_ARID4B::1::551	360	in gene	1	34	1	1_PC3_ARID4B::1	34	Gene ST7L	ST7R, FAM4B, ST7L, FLJ20284, STLR, FLJ11657	suppression of tumorigenicity 7 like	NM_017744, NM_138727, NM_138728, NM_138729, hCT2278286.0, hCT2278288.0, hCT2278289.0, hCT2278291.0, hCT29705.3	1552738_a_at, 1552739_s_at, 219964_at, 230079_at, 233141_s_at, 236123_at	NP_060214.2, NP_620055.1, NP_620056.1, NP_620057.1, EAW56520.1, EAW56521.1, EAW56522.1, EAW56523.1, EAW56524.1
GeneID:829	CAPZA1	1	113162075	113214241	52166	+	2	1_PC3_ARID4B::1::551, 1_PC3_ARID4B::1::552	-395, 55013	upstream, downstream	1	28.5	2	1_PC3_ARID4B::1	34	Gene CAPZA1	CAPPA1, CAPZA1, CAPZ, CAZ1	capping protein (actin filament) muscle Z-line, alpha 1	NM_006135, hCT2277974.0, hCT2353048.0, hCT29707.3	208374_s_at, 217392_at, 241275_at	NP_006126.1, EAW56525.1, EAW56526.1, EAW56527.1
GeneID:4343	MOV10	1	113217048	113243368	26320	+	3	1_PC3_ARID4B::1::552, 1_PC3_ARID4B::1::553, 1_PC3_ARID4B::1::554	40, 31576, 32733	in gene, downstream, downstream	1	22.333	3	1_PC3_ARID4B::1	26	Gene MOV10	FLJ32791, MOV10, DKFZp667O1423, gb110, KIAA1631, fSAP113	Mov10, Moloney leukemia virus 10, homolog (mouse)	NM_020963, NM_001130079, hCT2278397.0, hCT2278399.0, hCT2278400.0, hCT29706.3	223849_s_at, 233917_s_at	NP_066014.1, NP_001123551.1, EAW56528.1, EAW56529.1, EAW56530.1, EAW56531.1
GeneID:389	RHOC	1	113243749	113250025	6276	-	4	1_PC3_ARID4B::1::553, 1_PC3_ARID4B::1::554, 1_PC3_ARID4B::1::555, 1_PC3_ARID4B::1::556	1401, 244, -7479, -8375	in gene, in gene, upstream, upstream	1	22.5	4	1_PC3_ARID4B::1	26	Gene RHOC	ARHC, MGC61427, MGC1448, RHOC, ARH9, RHOH9, H9	ras homolog gene family, member C	NM_001042678, NM_175744, NM_001042679	200885_at, 235742_at	NP_001036143.1, NP_786886.1, NP_001036144.1
GeneID:333926	PPM1J	1	113252616	113257950	5334	-	4	1_PC3_ARID4B::1::553, 1_PC3_ARID4B::1::554, 1_PC3_ARID4B::1::555, 1_PC3_ARID4B::1::556	9326, 8169, 446, -450	downstream, downstream, in gene, upstream	1	22.5	4	1_PC3_ARID4B::1	26	Gene PPM1J	PPM1J, PPP2CZ, DKFZp434P1514, MGC90149, PP2Czeta, MGC19531, PP2CZ, FLJ35951	protein phosphatase 1J (PP2C domain containing)	NM_005167	229484_at	NP_005158.5
GeneID:284467	FAM19A3	1	113263189	113269857	6668	+	2	1_PC3_ARID4B::1::555, 1_PC3_ARID4B::1::556	-5685, -4789	upstream, upstream	1	23	2	1_PC3_ARID4B::1	26	Gene FAM19A3	TAFA3, MGC138473, FAM19A3, TAFA-3	family with sequence similarity 19 (chemokine (C-C motif)-like), member A3	NM_182759, NM_001004440, hCT1809304.3, hCT2353058.0		NP_877436.1, NP_001004440.1, EAW56548.1, EAW56549.1
GeneID:6566	SLC16A1	1	113454469	113498975	44506	-	1	1_PC3_ARID4B::1::558	335	in gene	1	32	1	1_PC3_ARID4B::1	32	Gene SLC16A1	MCT1, SLC16A1, MGC44475, HHF7, MCT, FLJ36745	solute carrier family 16, member 1 (monocarboxylic acid transporter 1)	NM_003051, NM_001166496, hCT2278772.0, hCT2353023.0, hCT28688.4	1557918_s_at, 202234_s_at, 202235_at, 202236_s_at, 209900_s_at	NP_003042.3, NP_001159968.1, EAW56551.1, EAW56552.1, EAW56553.1
GeneID:100506392	LOC100506392	1	113499020	113511609	12589	+	1	1_PC3_ARID4B::1::558	-380	upstream	1	32	1	1_PC3_ARID4B::1	32	Gene LOC100506392		hypothetical LOC100506392	XR_110490
GeneID:9860	LRIG2	1	113615831	113667342	51511	+	1	1_PC3_ARID4B::1::559	169	in gene	1	23	1	1_PC3_ARID4B::1	23	Gene LRIG2	KIAA0806, LIG2, DKFZp451C181, LRIG2	leucine-rich repeats and immunoglobulin-like domains 2	NM_014813, hCT2278413.0, hCT28309.2	205953_at, 242164_s_at, 242165_at	NP_055628.1, EAW56556.1, EAW56557.1
GeneID:260425	MAGI3	1	113933475	114228545	295070	+	1	1_PC3_ARID4B::1::560	413	in gene	1	24	1	1_PC3_ARID4B::1	24	Gene MAGI3	RP4-730K3.1, MAGI3, MAGI-3, dJ730K3.2, MGC163281	membrane associated guanylate kinase, WW and PDZ domain containing 3	NM_152900, NM_001142782, hCT2349961.0, hCT2349962.0, hCT2349963.0, hCT2353065.0, hCT2353066.0	224307_x_at, 226770_at	NP_690864.2, NP_001136254.1, EAW56559.1, EAW56560.1, EAW56562.1, EAW56563.1, EAW56561.1
GeneID:10745	PHTF1	1	114239824	114301777	61953	-	1	1_PC3_ARID4B::1::561	-79	upstream	1	21	1	1_PC3_ARID4B::1	21	Gene PHTF1	PHTF, PHTF1	putative homeodomain transcription factor 1	NM_006608, hCT2278562.0, hCT2278563.0, hCT2278564.0, hCT29880.2	205702_at, 210191_s_at, 215285_s_at, 235844_at	NP_006599.2, EAW56567.1, EAW56566.1, EAW56568.1, EAW56569.1
GeneID:54665	RSBN1	1	114304454	114355070	50616	-	2	1_PC3_ARID4B::1::561, 1_PC3_ARID4B::1::562	53214, 478	downstream, in gene	1	29.5	2	1_PC3_ARID4B::1	38	Gene RSBN1	DKFZp781E21150, RP11-324J2.1, ROSBIN, RSBN1	round spermatid basic protein 1	NM_018364, hCT2278559.0, hCT2353047.0, hCT29884.3	213694_at, 222788_s_at, 222789_at, 222790_s_at, 222791_at	NP_060834.2, EAW56572.1, EAW56570.1, EAW56571.1
GeneID:26191	PTPN22	1	114356433	114414375	57942	-	1	1_PC3_ARID4B::1::562	59783	downstream	1	38	1	1_PC3_ARID4B::1	38	Gene PTPN22	LYP, LYP1, PTPN22, PEP, PTPN8, LYP2	protein tyrosine phosphatase, non-receptor type 22 (lymphoid)	NM_015967, NM_012411, NM_001193431, hCT1767727.2, hCT2278555.0, hCT2278557.0, hCT29883.3	206060_s_at, 208010_s_at, 208011_at, 236539_at	NP_057051.3, NP_036543.4, NP_001180360.1, EAW56573.1, EAW56575.1, EAW56576.1, EAW56574.1
GeneID:100287722	LOC100287722	1	114399257	114443859	44602	+	1	1_PC3_ARID4B::1::563	48679	downstream	1	28	1	1_PC3_ARID4B::1	28	Gene LOC100287722		hypothetical LOC100287722	XR_112103, XR_110491, XR_113711
GeneID:10717	AP4B1	1	114437677	114447741	10064	-	1	1_PC3_ARID4B::1::563	-195	upstream	1	28	1	1_PC3_ARID4B::1	28	Gene AP4B1	BETA-4, AP4B1	adaptor-related protein complex 4, beta 1 subunit	NM_006594	231714_s_at, 231962_at, 236221_at	NP_006585.2
GeneID:64858	DCLRE1B	1	114447915	114456708	8793	+	1	1_PC3_ARID4B::1::563	21	in gene	1	28	1	1_PC3_ARID4B::1	28	Gene DCLRE1B	APOLLO, DCLRE1B, FLJ13998, SNM1B, FLJ12810, SNMIB, DKFZp686C24187	DNA cross-link repair 1B	NM_022836, hCT2353030.0, hCT29881.3	219490_s_at, 222889_at	NP_073747.1, EAW56583.1, EAW56582.1
GeneID:204851	HIPK1	1	114471996	114520422	48426	+	1	1_PC3_ARID4B::1::564	-28	upstream	1	34	1	1_PC3_ARID4B::1	34	Gene HIPK1	KIAA0630, Nbak2, Myak, HIPK1, MGC33446, MGC33548, MGC26642	homeodomain interacting protein kinase 1	NM_152696, NM_198268, NM_198269, NM_181358, hCT2278086.0, hCT2278087.0, hCT2278088.0, hCT2278089.0, hCT2278090.0, hCT2353051.0, hCT2353052.0, hCT2353053.0, hCT29887.3	1552515_at, 1552516_a_at, 212291_at, 212293_at	NP_689909.2, NP_938009.1, NP_938010.1, NP_852003.1, EAW56587.1, EAW56591.1, EAW56585.1, EAW56586.1, EAW56588.1, EAW56589.1, EAW56590.1, EAW56592.1, EAW56593.1
GeneID:51592	TRIM33	1	114935399	115053781	118382	-	2	1_PC3_ARID4B::1::565, 1_PC3_ARID4B::1::566	565, -315	in gene, upstream	1	23	2	1_PC3_ARID4B::1	28	Gene TRIM33	TIFGAMMA, FLJ32925, TRIM33, RFG7, TF1G, ECTO, PTC7, TIF1G, TIF1GAMMA	tripartite motif containing 33	NM_015906, NM_033020, hCT2278545.0, hCT2278547.0, hCT28306.3	210266_s_at, 212435_at, 212436_at, 214815_at	NP_056990.3, NP_148980.2, EAW56599.1, EAW56600.1, EAW56601.1
GeneID:10286	BCAS2	1	115110178	115124265	14087	-	1	1_PC3_ARID4B::1::567	-87	upstream	1	28	1	1_PC3_ARID4B::1	28	Gene BCAS2	DAM1, BCAS2, Snt309, SPF27	breast carcinoma amplified sequence 2	NM_005872, hCT1961996.1, hCT2353027.0, hCT29698.3	203053_at	NP_005863.1, EAW56603.1, EAW56602.1, EAW56604.1
GeneID:163259	DENND2C	1	115127196	115212732	85536	-	2	1_PC3_ARID4B::1::567, 1_PC3_ARID4B::1::568	88380, 252	downstream, in gene	1	22.5	2	1_PC3_ARID4B::1	28	Gene DENND2C	DKFZp686N1631, DENND2C, DKFZp686G0351, FLJ37099, DKFZp779P1149, dJ1156J9.1	DENN/MADD domain containing 2C	NM_198459, hCT29701.2	230769_at, 233294_at	NP_940861.3, EAW56605.1
GeneID:270	AMPD1	1	115215719	115238239	22520	-	1	1_PC3_ARID4B::1::568	25759	downstream	1	17	1	1_PC3_ARID4B::1	17	Gene AMPD1	AMPD1, MADA, MAD	adenosine monophosphate deaminase 1	NM_001172626, NM_000036, hCT2353029.0, hCT29700.3	206121_at	NP_001166097.1, NP_000027.2, EAW56606.1, EAW56607.1
GeneID:80143	SIKE1	1	115312100	115323308	11208	-	1	1_PC3_ARID4B::1::569	76	in gene	1	55	1	1_PC3_ARID4B::1	55	Gene SIKE1	DKFZp686A0768, SIKE, SIKE1, FLJ21168	suppressor of IKBKE 1	NM_025073, NM_001102396, hCT29702.3	204665_at, 204666_s_at, 221705_s_at	NP_079349.2, NP_001095866.1, EAW56620.1
GeneID:81839	VANGL1	1	116184574	116240845	56271	+	2	1_PC3_ARID4B::1::570, 1_PC3_ARID4B::1::571	850, 29250	in gene, in gene	1	19	2	1_PC3_ARID4B::1	21	Gene VANGL1	VANGL1, KITENIN, LPP2, STB2, MGC5338, STBM2	vang-like 1 (van gogh, Drosophila)	NM_138959, NM_001172411, NM_001172412, hCT2353034.0, hCT2353035.0, hCT29182.3	219330_at, 229134_at, 229492_at, 229997_at	NP_620409.1, NP_001165882.1, NP_001165883.1, EAW56630.1, EAW56631.1, EAW56632.1
GeneID:55356	SLC22A15	1	116519119	116612675	93556	+	1	1_PC3_ARID4B::1::572	1041	in gene	1	20	1	1_PC3_ARID4B::1	20	Gene SLC22A15	FLIPT1, DKFZp761G0313, PRO34686, SLC22A15	solute carrier family 22, member 15	NM_018420, hCT2278529.1, hCT2278530.0	228497_at	NP_060890.2, EAW56640.1, EAW56641.1
GeneID:476	ATP1A1	1	116915795	116947396	31601	+	1	1_PC3_ARID4B::1::573	-227	upstream	1	31	1	1_PC3_ARID4B::1	31	Gene ATP1A1	ATP1A1, MGC3285, MGC51750	ATPase, Na+/K+ transporting, alpha 1 polypeptide	NM_000701, NM_001160233, NM_001160234, hCT1963402.1, hCT1963403.1, hCT1963404.1, hCT2278534.0, hCT29179.3	220948_s_at	NP_000692.2, NP_001153705.1, NP_001153706.1, EAW56645.1, EAW56646.1, EAW56647.1, EAW56644.1, EAW56648.1
GeneID:84852	C1orf203	1	116935487	116961244	25757	-	1	1_PC3_ARID4B::1::574	-132	upstream	1	26	1	1_PC3_ARID4B::1	26	Gene C1orf203	C1orf203, MGC16179, ATP1A1OS	ATP1A1 opposite strand	NR_024126, NR_024124, NR_024125, NR_027645, NR_027646	1559376_at, 236623_at
GeneID:100506459	LOC100506459	1	117035638	117041834	6196	-	1	1_PC3_ARID4B::1::575	-5078	upstream	1	12	1	1_PC3_ARID4B::1	12	Gene LOC100506459		hypothetical LOC100506459	XR_112104, XR_110492, XR_113712
GeneID:965	CD58	1	117057156	117113715	56559	-	2	1_PC3_ARID4B::1::575, 1_PC3_ARID4B::1::576	66803, 1171	downstream, in gene	1	14	2	1_PC3_ARID4B::1	16	Gene CD58	FLJ23181, CD58, FLJ43722, LFA3, LFA-3	CD58 molecule	NM_001144822, NM_001779, NR_026665, hCT1961878.1, hCT2282188.0, hCT2282190.0, hCT2353063.0, hCT28305.3	205173_x_at, 211744_s_at, 216322_at, 216942_s_at, 222061_at	NP_001138294.1, NP_001770.1, EAW56652.1, EAW56654.1, EAW56655.1, EAW56656.1, EAW56653.1
GeneID:3321	IGSF3	1	117117031	117210314	93283	-	1	1_PC3_ARID4B::1::576	97770	downstream	1	16	1	1_PC3_ARID4B::1	16	Gene IGSF3	EWI-3, MGC117164, V8, IGSF3	immunoglobulin superfamily, member 3	NM_001542, NM_001007237, hCT2282183.0, hCT2282185.0, hCT2282186.0	1552672_a_at, 1556162_at, 1556163_a_at, 202421_at	NP_001533.2, NP_001007238.1, EAW56657.1, EAW56658.1, EAW56659.1
GeneID:5738	PTGFRN	1	117452689	117532972	80283	+	1	1_PC3_ARID4B::1::577	79	in gene	1	21	1	1_PC3_ARID4B::1	21	Gene PTGFRN	KIAA1436, EWI-F, FLJ11001, CD9P-1, CD315, FPRP, SMAP-6, PTGFRN	prostaglandin F2 receptor negative regulator	NM_020440, hCT1641559.3, hCT2278120.0	224937_at, 224950_at	NP_065173.2, EAW56663.1, EAW56662.1
GeneID:8458	TTF2	1	117602949	117645492	42543	+	1	1_PC3_ARID4B::1::578	-421	upstream	1	25	1	1_PC3_ARID4B::1	25	Gene TTF2	HuF2, TTF2	transcription termination factor, RNA polymerase II	NM_003594, hCT2278124.0, hCT30310.3	1555307_at, 204407_at	NP_003585.3, EAW56667.1, EAW56666.1
GeneID:10905	MAN1A2	1	117910085	118068320	158235	+	1	1_PC3_ARID4B::1::579	11	in gene	1	31	1	1_PC3_ARID4B::1	31	Gene MAN1A2	MAN1A2, MAN1B	mannosidase, alpha, class 1A, member 2	NM_006699, hCT2278130.0, hCT28304.3	1552481_s_at, 214242_at, 217282_at, 217920_at	NP_006690.1, EAW56676.1, EAW56675.1
GeneID:54855	FAM46C	1	118148604	118171011	22407	+	1	1_PC3_ARID4B::1::580	324	in gene	1	22	1	1_PC3_ARID4B::1	22	Gene FAM46C	FLJ20202, FAM46C	family with sequence similarity 46, member C	NM_017709, hCT1647291.3	220306_at, 226811_at	NP_060179.2, EAW56679.1
GeneID:54834	GDAP2	1	118406107	118472302	66195	-	1	1_PC3_ARID4B::1::581	494	in gene	1	53	1	1_PC3_ARID4B::1	53	Gene GDAP2	dJ776P7.1, FLJ20142, GDAP2	ganglioside induced differentiation associated protein 2	NM_017686, NM_001135589, hCT1968061.0, hCT29410.3	1554154_at, 219473_at	NP_060156.1, NP_001129061.1, EAW56682.1, EAW56683.1
GeneID:10885	WDR3	1	118472372	118503049	30677	+	1	1_PC3_ARID4B::1::581	-564	upstream	1	53	1	1_PC3_ARID4B::1	53	Gene WDR3	FLJ12796, WDR3	WD repeat domain 3	NM_006784, hCT2277906.0, hCT2277907.0, hCT28303.2	218882_s_at	NP_006775.1, EAW56685.1, EAW56684.1, EAW56686.1
GeneID:10352	WARS2	1	119573839	119683295	109456	-	1	1_PC3_ARID4B::1::582	159	in gene	1	31	1	1_PC3_ARID4B::1	31	Gene WARS2	WARS2, TrpRS	tryptophanyl tRNA synthetase 2, mitochondrial	NM_201263, NM_015836, hCT2353033.0, hCT29902.2	1561297_at, 218766_s_at, 222734_at	NP_957715.1, NP_056651.1, EAW56693.1, EAW56694.1
GeneID:90874	ZNF697	1	120162000	120190390	28390	-	1	1_PC3_ARID4B::1::583	-74	upstream	1	20	1	1_PC3_ARID4B::1	20	Gene ZNF697	ZNF697, MGC45731	zinc finger protein 697	NM_001080470	1553702_at, 227080_at	NP_001073939.1
GeneID:26227	PHGDH	1	120254419	120286849	32430	+	1	1_PC3_ARID4B::1::584	285	in gene	1	21	1	1_PC3_ARID4B::1	21	Gene PHGDH	3PGDH, PDG, PGD, MGC3017, PGAD, SERA, PHGDH, PGDH, 3-PGDH	phosphoglycerate dehydrogenase	NM_006623, hCT1964096.0, hCT28846.3	201397_at	NP_006614.2, EAW56707.1, EAW56708.1
GeneID:4853	NOTCH2	1	120454176	120612276	158100	-	1	1_PC3_ARID4B::1::585	132	in gene	1	32	1	1_PC3_ARID4B::1	32	Gene NOTCH2	NOTCH2, hN2, AGS2	Notch homolog 2 (Drosophila)	NM_024408, hCT2278573.1, hCT28850.3	202443_x_at, 202445_s_at, 210756_s_at, 212377_s_at	NP_077719.2, EAW56718.1, EAW56719.1
GeneID:9659	PDE4DIP	1	144851427	145076079	224652	-	1	1_PC3_ARID4B::1::587	143823	in gene	1	52	1	1_PC3_ARID4B::1	52	Gene PDE4DIP	DKFZp781J054, MGC75440, PDE4DIP, MMGL, CMYA2	phosphodiesterase 4D interacting protein	NM_001002812, NM_001002811, NM_022359, NM_001002810, NM_014644	205872_x_at, 209700_x_at, 210305_at, 211751_at, 215575_at, 232509_at	NP_001002812.1, NP_001002811.1, NP_055459.4, NP_071754.3, NP_001002810.1
GeneID:9554	SEC22B	1	145096407	145116922	20515	+	1	1_PC3_ARID4B::1::588	73	in gene	1	37	1	1_PC3_ARID4B::1	37	Gene SEC22B	SEC22B, ERS-24, SEC22L1	SEC22 vesicle trafficking protein homolog B (S. cerevisiae)	NM_004892	209206_at, 209207_s_at, 214257_s_at	NP_004883.2
GeneID:388677	NOTCH2NL	1	145209111	145285912	76801	+	1	1_PC3_ARID4B::1::589	233	in gene	1	29	1	1_PC3_ARID4B::1	29	Gene NOTCH2NL	FLJ35032, FLJ55807, N2N, NOTCH2NL	Notch homolog 2 (Drosophila) N-terminal like	NM_203458	214722_at, 227067_x_at	NP_982283.2
GeneID:10628	TXNIP	1	145438462	145442635	4173	+	1	1_PC3_ARID4B::1::591	-190	upstream	1	20	1	1_PC3_ARID4B::1	20	Gene TXNIP	THIF, VDUP1, HHCPA78, TXNIP, EST01027	thioredoxin interacting protein	NM_006472, hCT2291093.0, hCT28605.3	201008_s_at, 201009_s_at, 201010_s_at	NP_006463.3, EAW71411.1, EAW71410.1
GeneID:84265	POLR3GL	1	145456236	145470387	14151	-	1	1_PC3_ARID4B::1::592	-4013	upstream	1	18	1	1_PC3_ARID4B::1	18	Gene POLR3GL	POLR3GL, RPC32HOM, flj32422, MGC3200, FLJ34890	polymerase (RNA) III (DNA directed) polypeptide G (32kD)-like	NM_032305, hCT2354928.0, hCT2354929.0, hCT28611.3	223269_at	NP_115681.1, EAW71412.1, EAW71413.1, EAW71414.1
GeneID:284615	ANKRD34A	1	145470508	145475647	5139	+	1	1_PC3_ARID4B::1::592	3892	in gene	1	18	1	1_PC3_ARID4B::1	18	Gene ANKRD34A	ANKRD34A, ANKRD34, DKFZp761F202	ankyrin repeat domain 34A	NM_001039888	232735_at	NP_001034977.1
GeneID:128077	LIX1L	1	145477085	145499091	22006	+	2	1_PC3_ARID4B::1::592, 1_PC3_ARID4B::1::593	-2685, 30691	upstream, downstream	1	27	2	1_PC3_ARID4B::1	36	Gene LIX1L	MGC46719, DKFZp762F237, LIX1L	Lix1 homolog (mouse)-like	NM_153713, hCT2291095.0, hCT1800795.1	225793_at, 235036_at	NP_714924.1, EAW71417.1, EAW71416.1
GeneID:9939	RBM8A	1	145507638	145511444	3806	+	2	1_PC3_ARID4B::1::593, 1_PC3_ARID4B::1::594	138, 8938	in gene, downstream	1	33	2	1_PC3_ARID4B::1	36	Gene RBM8A	BOV-1C, BOV-1A, RBM8B, RBM8, BOV-1B, ZRNP1, RBM8A, ZNRP, MDS014, Y14	RNA binding motif protein 8A	NM_005105, hCT2291097.1, hCT2350105.0	1554602_at, 213852_at, 214113_s_at, 217856_at, 217857_s_at, 222443_s_at	NP_005096.1, EAW71419.1, EAW71418.1
GeneID:8799	PEX11B	1	145516165	145523732	7567	+	2	1_PC3_ARID4B::1::593, 1_PC3_ARID4B::1::594	-8389, 411	upstream, in gene	1	33	2	1_PC3_ARID4B::1	36	Gene PEX11B	PEX11B, PEX11-BETA	peroxisomal biogenesis factor 11 beta	NM_001184795, NM_003846, hCT2291101.0, hCT28604.3	202658_at	NP_001171724.1, NP_003837.1, EAW71422.1, EAW71423.1
GeneID:8515	ITGA10	1	145524990	145543868	18878	+	1	1_PC3_ARID4B::1::594	-8414	upstream	1	30	1	1_PC3_ARID4B::1	30	Gene ITGA10	PRO827, ITGA10	integrin, alpha 10	NM_003637, hCT2291102.0, hCT28606.3	206766_at	NP_003628.2, EAW71424.1, EAW71425.1
GeneID:148741	ANKRD35	1	145549209	145568526	19317	+	1	1_PC3_ARID4B::1::595	27170	downstream	1	15	1	1_PC3_ARID4B::1	15	Gene ANKRD35	MGC126667, ANKRD35, MGC126669, FLJ25124	ankyrin repeat domain 35	NM_144698, hCT2344190.1, hCT2351221.0	231118_at	NP_653299.3, EAW71427.1, EAW71426.1
GeneID:10401	PIAS3	1	145575988	145586546	10558	+	1	1_PC3_ARID4B::1::595	391	in gene	1	15	1	1_PC3_ARID4B::1	15	Gene PIAS3	ZMIZ5, FLJ14651, PIAS3	protein inhibitor of activated STAT, 3	NM_006099, hCT2291107.0, hCT2291109.0, hCT28259.3	203035_s_at	NP_006090.2, EAW71430.1, EAW71429.1, EAW71431.1
GeneID:200035	NUDT17	1	145586491	145589435	2944	-	1	1_PC3_ARID4B::1::595	13056	downstream	1	15	1	1_PC3_ARID4B::1	15	Gene NUDT17	NUDT17, FLJ34433	nudix (nucleoside diphosphate linked moiety X)-type motif 17	NM_001012758, hCT1966827.1, hCT1950903.1	1561847_at, 229044_at	NP_001012776.1, EAW71433.1, EAW71432.1
GeneID:10623	POLR3C	1	145592605	145610884	18279	-	1	1_PC3_ARID4B::1::596	-188	upstream	1	33	1	1_PC3_ARID4B::1	33	Gene POLR3C	RPC3, RPC62, POLR3C	polymerase (RNA) III (DNA directed) polypeptide C (62kD)	NM_006468, hCT1967967.1, hCT2291315.0, hCT28602.3	209382_at, 210573_s_at	NP_006459.3, EAW71436.1, EAW71434.1, EAW71435.1
GeneID:27246	RNF115	1	145611036	145688776	77740	+	1	1_PC3_ARID4B::1::596	36	in gene	1	33	1	1_PC3_ARID4B::1	33	Gene RNF115	BCA2, ZNF364, RNF115	ring finger protein 115	NM_014455, hCT2354930.0, hCT1641381.3	212742_at	NP_055270.1, EAW71437.1, EAW71438.1
GeneID:653519	GPR89A	1	145764595	145827103	62508	-	1	1_PC3_ARID4B::1::597	351	in gene	1	21	1	1_PC3_ARID4B::1	21	Gene GPR89A	FLJ36909, UNQ192, FLJ79270, FLJ10492, MGC688, GPR89A, GPR89B, MGC87324, FLJ11696	G protein-coupled receptor 89A	NM_001097612, NM_001097613, NR_036541	225463_x_at	NP_001091081.1, NP_001091082.2
GeneID:100505723	LOC100505723	1	146373522	146374393	871	-	1	1_PC3_ARID4B::1::598	57	in gene	1	18	1	1_PC3_ARID4B::1	18	Gene LOC100505723		hypothetical LOC100505723	XR_110820, XR_110821
GeneID:100505752	LOC100505752	1	146373555	146384529	10974	+	1	1_PC3_ARID4B::1::598	781	in gene	1	18	1	1_PC3_ARID4B::1	18	Gene LOC100505752		hypothetical LOC100505752	XR_110822
GeneID:5565	PRKAB2	1	146626685	146644129	17444	-	1	1_PC3_ARID4B::1::599	97	in gene	1	37	1	1_PC3_ARID4B::1	37	Gene PRKAB2	PRKAB2, MGC61468	protein kinase, AMP-activated, beta 2 non-catalytic subunit	NM_005399, hCT11232.2	1558027_s_at, 214474_at, 225278_at	NP_005390.1, EAW50945.1
GeneID:100505794	LOC100505794	1	146644326	146681643	37317	+	1	1_PC3_ARID4B::1::599	-294	upstream	1	37	1	1_PC3_ARID4B::1	37	Gene LOC100505794		hypothetical LOC100505794	XR_110825, XR_110824
GeneID:9557	CHD1L	1	146714291	146767443	53152	+	1	1_PC3_ARID4B::1::600	141	in gene	1	26	1	1_PC3_ARID4B::1	26	Gene CHD1L	ALC1, CHD1L, FLJ22530, CHDL	chromodomain helicase DNA binding protein 1-like	NM_004284, hCT2255592.0, hCT2255593.0, hCT2255594.0	1556988_s_at, 207645_s_at, 212539_at, 238070_at, 244848_at	NP_004275.3, EAW50936.1, EAW50937.1, EAW50938.1
GeneID:284565	NBPF15	1	148558188	148596267	38079	+	1	1_PC3_ARID4B::1::601	-1612	upstream	1	27	1	1_PC3_ARID4B::1	27	Gene NBPF15	AB14, FLJ78393, NBPF15, MGC8902, FLJ59046	neuroblastoma breakpoint family, member 15	NM_173638, NM_001170755	213612_x_at	NP_775909.2, NP_001164226.1
GeneID:26863	RNU1-5	1	149224058	149224221	163	-	1	1_PC3_ARID4B::1::602	717	downstream	1	25	1	1_PC3_ARID4B::1	25	Gene RNU1-5	RNU1-5, U1P15, RNU1P1, RNU1P9, U1P101, U1.15	RNA, U1 small nuclear 5	NR_004400
GeneID:126961	HIST2H3C	1	149812259	149812765	506	-	1	1_PC3_ARID4B::1::603	-8899	upstream	1	16	1	1_PC3_ARID4B::1	16	Gene HIST2H3C	MGC9629, H3, H3.2, HIST2H3A, H3FM, HIST2H3D, H3FN, H3/M, H3F2, HIST2H3C	histone cluster 2, H3c	NM_021059		NP_066403.2
GeneID:8337	HIST2H2AA3	1	149813785	149814318	533	-	1	1_PC3_ARID4B::1::603	-7346	upstream	1	16	1	1_PC3_ARID4B::1	16	Gene HIST2H2AA3	H2A/q, H2A.2, HIST2H2AA4, H2AFO, H2A/O, H2a-615, HIST2H2AA, HIST2H2AA3, H2A	histone cluster 2, H2aa3	NM_003516	218279_s_at	NP_003507.1
GeneID:100132909	LOC100132909	1	149816055	149833778	17723	-	1	1_PC3_ARID4B::1::603	12114	in gene	1	16	1	1_PC3_ARID4B::1	16	Gene LOC100132909		hypothetical LOC100132909	XR_111933, XR_108345
GeneID:723790	HIST2H2AA4	1	149822628	149823161	533	+	1	1_PC3_ARID4B::1::603	-964	upstream	1	16	1	1_PC3_ARID4B::1	16	Gene HIST2H2AA4	HIST2H2AA4, H2A/R, HIST2H2AA3	histone cluster 2, H2aa4	NM_001040874	214290_s_at, 218280_x_at	NP_001035807.1
GeneID:333932	HIST2H3A	1	149824181	149824687	506	+	1	1_PC3_ARID4B::1::603	-2517	upstream	1	16	1	1_PC3_ARID4B::1	16	Gene HIST2H3A	HIST2H3A, HIST2H3D, H3/o, H3/n, HIST2H3C	histone cluster 2, H3a	NM_001005464		NP_001005464.1
GeneID:8349	HIST2H2BE	1	149856010	149858232	2222	-	1	1_PC3_ARID4B::1::604	-264	upstream	1	25	1	1_PC3_ARID4B::1	25	Gene HIST2H2BE	MGC119804, MGC129734, HIST2H2BE, H2BGL105, H2B.1, H2B, MGC119802, H2BFQ, GL105, MGC129733, H2BQ	histone cluster 2, H2be	NM_003528	202708_s_at	NP_003519.1
GeneID:8338	HIST2H2AC	1	149858525	149858961	436	+	1	1_PC3_ARID4B::1::604	-29	upstream	1	25	1	1_PC3_ARID4B::1	25	Gene HIST2H2AC	H2A/q, H2AFQ, H2A-GL101, HIST2H2AC, MGC74460, H2A	histone cluster 2, H2ac	NM_003517, hCT2278692.0		NP_003508.1, EAW53604.1
GeneID:317772	HIST2H2AB	1	149859019	149859466	447	-	1	1_PC3_ARID4B::1::604	970	downstream	1	25	1	1_PC3_ARID4B::1	25	Gene HIST2H2AB	HIST2H2AB		NM_175065, hCT2278661.1		NP_778235.1, EAW53603.1
GeneID:100507640	LOC100507640	1	149873536	149895907	22371	+	1	1_PC3_ARID4B::1::605	26048	downstream	1	55	1	1_PC3_ARID4B::1	55	Gene LOC100507640		hypothetical LOC100507640	XR_111934, XR_108346, XR_114799
GeneID:9900	SV2A	1	149874870	149889434	14564	-	1	1_PC3_ARID4B::1::605	-10150	upstream	1	55	1	1_PC3_ARID4B::1	55	Gene SV2A	SV2, SV2A, KIAA0736	synaptic vesicle glycoprotein 2A	NM_014849, hCT1819422.2, hCT2278659.0, hCT2352624.0	203069_at	NP_055664.3, EAW53596.1, EAW53597.1, EAW53598.1
GeneID:10262	SF3B4	1	149895211	149899702	4491	-	1	1_PC3_ARID4B::1::605	118	in gene	1	55	1	1_PC3_ARID4B::1	55	Gene SF3B4	SAP49, Hsh49, MGC10828, SF3B4, SF3b49	splicing factor 3b, subunit 4, 49kDa	NM_005850, hCT28512.3	209044_x_at	NP_005841.1, EAW53595.1
GeneID:10903	MTMR11	1	149900543	149908791	8248	-	1	1_PC3_ARID4B::1::605	9207	downstream	1	55	1	1_PC3_ARID4B::1	55	Gene MTMR11	CRA, MTMR11, RP11-212K13.1	myotubularin related protein 11	NM_181873, NM_001145862, hCT1950480.1, hCT2278677.0, hCT2352597.0, hCT2352598.0, hCT2352599.0, hCT2352600.0, hCT28509.2	1556034_s_at, 205076_s_at	NP_870988.2, NP_001139334.1, EAW53588.1, EAW53589.1, EAW53590.1, EAW53593.1, EAW53591.1, EAW53592.1, EAW53594.1
GeneID:56957	OTUD7B	1	149912231	149982686	70455	-	1	1_PC3_ARID4B::1::606	158	in gene	1	48	1	1_PC3_ARID4B::1	48	Gene OTUD7B	OTUD7B, CEZANNE, ZA20D1	OTU domain containing 7B	NM_020205, hCT1960923.1, hCT2278667.0	1555139_a_at, 220031_at, 227436_at, 229488_at, 238994_at	NP_064590.2, EAW53587.1, EAW53586.1
GeneID:11311	VPS45	1	150039342	150117505	78163	+	2	1_PC3_ARID4B::1::607, 1_PC3_ARID4B::1::608	498, 82338	in gene, downstream	1	30	2	1_PC3_ARID4B::1	48	Gene VPS45	VPS45A, VSP45, H1VPS45, VSP45A, VPS45, VPS45B, VPS54A, H1	vacuolar protein sorting 45 homolog (S. cerevisiae)	NM_007259, hCT2281748.0, hCT30634.2	207967_at, 209268_at	NP_009190.2, EAW53584.1, EAW53585.1
GeneID:51177	PLEKHO1	1	150122170	150131825	9655	+	1	1_PC3_ARID4B::1::608	-490	upstream	1	12	1	1_PC3_ARID4B::1	12	Gene PLEKHO1	PLEKHO1, CKIP-1	pleckstrin homology domain containing, family O member 1	NM_016274, hCT1969202.1, hCT1969203.1, hCT2352612.0, hCT30633.3	218223_s_at	NP_057358.2, EAW53583.1, EAW53580.1, EAW53581.1, EAW53582.1
GeneID:81611	ANP32E	1	150190717	150208504	17787	-	1	1_PC3_ARID4B::1::609	1304	in gene	1	30	1	1_PC3_ARID4B::1	30	Gene ANP32E	ANP32E, LANP-L, LANPL, MGC5350	acidic (leucine-rich) nuclear phosphoprotein 32 family, member E	NM_001136479, NM_001136478, NM_030920, hCT2280568.0, hCT2280569.0, hCT2280570.0, hCT2352628.0, hCT2352629.0	208103_s_at, 221505_at, 229128_s_at	NP_001129951.1, NP_001129950.1, NP_112182.1, EAW53576.1, EAW53577.1, EAW53579.1, EAW53575.1, EAW53578.1
GeneID:23632	CA14	1	150230218	150237478	7260	+	1	1_PC3_ARID4B::1::610	10998	downstream	1	41	1	1_PC3_ARID4B::1	41	Gene CA14	CA14, CAXiV	carbonic anhydrase XIV	NM_012113, hCT1969204.1, hCT1969205.1, hCT1969206.1, hCT2281758.0, hCT30635.3	219464_at	NP_036245.1, EAW53570.1, EAW53571.1, EAW53572.1, EAW53573.1, EAW53574.1
GeneID:51107	APH1A	1	150237799	150241532	3733	-	1	1_PC3_ARID4B::1::610	316	in gene	1	41	1	1_PC3_ARID4B::1	41	Gene APH1A	6530402N02Rik, APH1A, APH-1, CGI-78, APH-1A	anterior pharynx defective 1 homolog A (C. elegans)	NM_016022, NM_001077628, hCT1950481.1, hCT2280563.0, hCT30632.3	1554417_s_at, 218389_s_at, 237327_at	NP_057106.2, NP_001071096.1, EAW53565.1, EAW53566.1, EAW53567.1
GeneID:79630	C1orf54	1	150245183	150253335	8152	+	2	1_PC3_ARID4B::1::610, 1_PC3_ARID4B::1::611	-3967, 9313	upstream, downstream	1	37.5	2	1_PC3_ARID4B::1	41	Gene C1orf54	C1orf54, FLJ23221	chromosome 1 open reading frame 54	NM_024579, hCT1819443.3, hCT1962195.1	219506_at	NP_078855.2, EAW53568.1, EAW53569.1
GeneID:148523	C1orf51	1	150255229	150259501	4272	+	2	1_PC3_ARID4B::1::611, 1_PC3_ARID4B::1::612	-733, 11347	upstream, downstream	1	35.5	2	1_PC3_ARID4B::1	37	Gene C1orf51	FLJ25889, C1orf51	chromosome 1 open reading frame 51	NM_144697, hCT1819450.1, hCT1950479.1, hCT1969198.1, hCT2349498.0, hCT2349499.0	227285_at	NP_653298.1, EAW53560.1, EAW53561.1, EAW53562.1, EAW53563.1, EAW53564.1
GeneID:54460	MRPS21	1	150266269	150280819	14550	+	2	1_PC3_ARID4B::1::611, 1_PC3_ARID4B::1::612	-11773, 307	upstream, in gene	1	35.5	2	1_PC3_ARID4B::1	37	Gene MRPS21	MRP-S21, RPMS21, MDS016, MRPS21	mitochondrial ribosomal protein S21	NM_018997, NM_031901, hCT1950477.1, hCT2281765.0, hCT2281768.0	222997_s_at	NP_061870.1, NP_114107.1, EAW53557.1, EAW53558.1, EAW53559.1
GeneID:9129	PRPF3	1	150293928	150325704	31776	+	2	1_PC3_ARID4B::1::613, 1_PC3_ARID4B::1::614	56, 42360	in gene, downstream	1	29.5	2	1_PC3_ARID4B::1	42	Gene PRPF3	PRPF3, HPRP3, HPRP3P, RP18, Prp3p, PRP3	PRP3 pre-mRNA processing factor 3 homolog (S. cerevisiae)	NM_004698, hCT2281769.0	202251_at	NP_004689.1, EAW53556.1
GeneID:23248	RPRD2	1	150336990	150449042	112052	+	2	1_PC3_ARID4B::1::614, 1_PC3_ARID4B::1::615	-702, 122786	upstream, downstream	1	46.5	2	1_PC3_ARID4B::1	76	Gene RPRD2	RPRD2, HSPC099, KIAA0460, FLJ32145	regulation of nuclear pre-mRNA domain containing 2	NM_015203, hCT2281772.0, hCT2281773.0, hCT2352649.0, hCT2352650.0, hCT30646.2	212553_at	NP_056018.2, EAW53555.1, EAW53551.1, EAW53552.1, EAW53553.1, EAW53554.1
GeneID:80222	TARS2	1	150459920	150479756	19836	+	2	1_PC3_ARID4B::1::615, 1_PC3_ARID4B::1::616	-144, 28400	upstream, downstream	1	46.5	2	1_PC3_ARID4B::1	76	Gene TARS2	TARSL1, TARS2, FLJ12528	threonyl-tRNA synthetase 2, mitochondrial (putative)	NM_025150, hCT2281774.1, hCT2281777.1, hCT2352688.0	221189_s_at	NP_079426.2, EAW53549.1, EAW53548.1, EAW53550.1
GeneID:1893	ECM1	1	150480487	150486265	5778	+	1	1_PC3_ARID4B::1::616	7833	downstream	1	17	1	1_PC3_ARID4B::1	17	Gene ECM1	ECM1	extracellular matrix protein 1	NM_004425, NM_022664, hCT2281775.1, hCT2281781.1, hCT2344272.0, hCT2344273.0	209365_s_at	NP_004416.2, NP_073155.2, EAW53544.1, EAW53545.1, EAW53546.1, EAW53547.1
GeneID:54507	ADAMTSL4	1	150521898	150533413	11515	+	2	1_PC3_ARID4B::1::617, 1_PC3_ARID4B::1::618	1334, 9622	in gene, in gene	1	18	2	1_PC3_ARID4B::1	21	Gene ADAMTSL4	ADAMTSL4, TSRC1	ADAMTS-like 4	NM_019032, NM_025008, hCT1819447.3	220578_at, 226071_at	NP_061905.2, NP_079284.2, EAW53542.1
GeneID:100422997	MIR4257	1	150524405	150524490	85	+	2	1_PC3_ARID4B::1::617, 1_PC3_ARID4B::1::618	-1173, 7115	upstream, downstream	1	18	2	1_PC3_ARID4B::1	21	Gene MIR4257	MIR4257	microRNA 4257	NR_036211
GeneID:4170	MCL1	1	150547034	150552136	5102	-	1	1_PC3_ARID4B::1::619	520	in gene	1	39	1	1_PC3_ARID4B::1	39	Gene MCL1	MCL1L, EAT, MCL1-ES, MCL1S, Mcl-1, TM, MGC104264, BCL2L3, MGC1839, MCL1	myeloid cell leukemia sequence 1 (BCL2-related)	NM_182763, NM_021960, hCT2280551.0, hCT2280552.0, hCT2280554.0, hCT2352757.0	200796_s_at, 200797_s_at, 200798_x_at, 214056_at, 214057_at, 227175_at	NP_877495.1, NP_068779.1, EAW53538.1, EAW53539.1, EAW53540.1, EAW53541.1
GeneID:9869	SETDB1	1	150898815	150937220	38405	+	3	1_PC3_ARID4B::1::620, 1_PC3_ARID4B::1::621, 1_PC3_ARID4B::1::622	-31, 47793, 49089	upstream, downstream, downstream	1	25.333	3	1_PC3_ARID4B::1	26	Gene SETDB1	SETDB1, ESET, KG1T, KMT1E, H3-K9-HMTase4, KIAA0067	SET domain, bifurcated 1	NR_026977, NM_001145415, NM_012432, hCT1969201.1, hCT2281789.0, hCT2281790.0, hCT2281791.0, hCT2352723.0, hCT30626.3	203155_at, 214197_s_at	NP_001138887.1, NP_036564.3, EAW53503.1, EAW53504.1, EAW53505.1, EAW53508.1, EAW53506.1, EAW53507.1
GeneID:29956	LASS2	1	150937649	150947440	9791	-	2	1_PC3_ARID4B::1::621, 1_PC3_ARID4B::1::622	832, -464	in gene, upstream	1	25	2	1_PC3_ARID4B::1	26	Gene LASS2	TMSG1, LASS2, FLJ10243, L3, SP260, MGC987, CerS2	LAG1 homolog, ceramide synthase 2	NM_022075, NM_181746, hCT1816715.1, hCT1961483.1, hCT2280503.0, hCT2352669.0, hCT2352670.0, hCT28308.4	222212_s_at	NP_071358.1, NP_859530.1, EAW53497.1, EAW53498.1, EAW53500.1, EAW53502.1, EAW53499.1, EAW53501.1
GeneID:8416	ANXA9	1	150954499	150968114	13615	+	2	1_PC3_ARID4B::1::621, 1_PC3_ARID4B::1::622	-7891, -6595	upstream, upstream	1	25	2	1_PC3_ARID4B::1	26	Gene ANXA9	ANXA9, ANX31	annexin A9	NM_003568, hCT30627.3	210085_s_at, 211712_s_at	NP_003559.2, EAW53496.1
GeneID:149428	BNIPL	1	151009029	151020076	11047	+	1	1_PC3_ARID4B::1::623	11835	downstream	1	28	1	1_PC3_ARID4B::1	28	Gene BNIPL	BNIPL-2, BNIPL-1, BNIP-S, PP753, BNIPL	BCL2/adenovirus E1B 19kD interacting protein like	NM_138278, NM_001159642, hCT2281799.0, hCT2281800.0	1553072_at, 236534_at	NP_612122.2, NP_001153114.1, EAW53483.1, EAW53484.1
GeneID:54964	C1orf56	1	151020259	151023896	3637	+	2	1_PC3_ARID4B::1::623, 1_PC3_ARID4B::1::624	605, 11677	in gene, downstream	1	30.5	2	1_PC3_ARID4B::1	33	Gene C1orf56	RP11-316M1.9, C1orf56, FLJ20519	chromosome 1 open reading frame 56	NM_017860, hCT1817544.2, hCT1963052.1	221222_s_at, 223459_s_at, 230468_s_at	NP_060330.2, EAW53481.1, EAW53482.1
GeneID:56882	CDC42SE1	1	151023447	151032125	8678	-	2	1_PC3_ARID4B::1::623, 1_PC3_ARID4B::1::624	11261, 189	downstream, in gene	1	30.5	2	1_PC3_ARID4B::1	33	Gene CDC42SE1	SPEC1, CDC42SE1, SCIP1	CDC42 small effector 1	NM_001038707, NM_020239, hCT1817543.2, hCT2280493.0, hCT2280495.0	218157_x_at, 222537_s_at, 223674_s_at, 229120_s_at	NP_001033796.1, NP_064624.1, EAW53477.1, EAW53478.1, EAW53479.1
GeneID:10962	MLLT11	1	151032151	151040973	8822	+	1	1_PC3_ARID4B::1::624	-215	upstream	1	33	1	1_PC3_ARID4B::1	33	Gene MLLT11	AF1Q, MLLT11, RP11-316M1.10	myeloid/lymphoid or mixed-lineage leukemia (trithorax homolog, Drosophila); translocated to, 11	NM_006818, hCT1817545.2	211071_s_at	NP_006809.1, EAW53476.1
GeneID:126626	GABPB2	1	151043080	151091007	47927	+	1	1_PC3_ARID4B::1::624	-11144	upstream	1	33	1	1_PC3_ARID4B::1	33	Gene GABPB2	MGC29891, GABPB2	GA binding protein transcription factor, beta subunit 2	NM_144618, hCT2280069.1, hCT2280070.1, hCT2352743.0		NP_653219.1, EAW53475.1, EAW53473.1, EAW53474.1
GeneID:10500	SEMA6C	1	151104161	151119140	14979	-	1	1_PC3_ARID4B::1::625	15300	downstream	1	18	1	1_PC3_ARID4B::1	18	Gene SEMA6C	m-SemaY, SEMA6C, SEMAY, m-SemaY2	sema domain, transmembrane domain (TM), and cytoplasmic domain, (semaphorin) 6C	NM_001178061, NM_001178062, NM_030913, hCT2278142.0, hCT2278143.0, hCT2278144.0, hCT2278145.0	208100_x_at	NP_001171532.1, NP_001171533.1, NP_112175.2, EAW53469.1, EAW53471.1, EAW53472.1, EAW53470.1
GeneID:79626	TNFAIP8L2	1	151129105	151132225	3120	+	1	1_PC3_ARID4B::1::626	9455	downstream	1	54	1	1_PC3_ARID4B::1	54	Gene TNFAIP8L2	TIPE2, TNFAIP8L2, FLJ23467	tumor necrosis factor, alpha-induced protein 8-like 2	NM_024575, hCT1779366.2	223583_at	NP_078851.2, EAW53468.1
GeneID:388695	LYSMD1	1	151132224	151138424	6200	-	1	1_PC3_ARID4B::1::626	-136	upstream	1	54	1	1_PC3_ARID4B::1	54	Gene LYSMD1	SB145, MGC35223, LYSMD1, RP11-68I18.5	LysM, putative peptidoglycan-binding, domain containing 1	NM_212551, NM_001136543, hCT1779372.1	232283_at	NP_997716.1, NP_001130015.1, EAW53467.1
GeneID:79005	SCNM1	1	151138517	151141614	3097	+	1	1_PC3_ARID4B::1::626	43	in gene	1	54	1	1_PC3_ARID4B::1	54	Gene SCNM1	MGC3180, SCNM1	sodium channel modifier 1	NM_024041, hCT2280072.0	218672_at	NP_076946.1, EAW53466.1
GeneID:29765	TMOD4	1	151142463	151148547	6084	-	1	1_PC3_ARID4B::1::626	9987	downstream	1	54	1	1_PC3_ARID4B::1	54	Gene TMOD4	SK-TMOD, TMOD4, DKFZp779I0852	tropomodulin 4 (muscle)	NM_013353, hCT1779368.1, hCT2352693.0, hCT2352694.0	223762_at	NP_037485.2, EAW53465.1, EAW53463.1, EAW53464.1
GeneID:6944	VPS72	1	151148934	151162640	13706	-	4	1_PC3_ARID4B::1::626, 1_PC3_ARID4B::1::627, 1_PC3_ARID4B::1::628, 1_PC3_ARID4B::1::629	24080, 16, -4560, -8805	downstream, in gene, upstream, upstream	1	34.5	4	1_PC3_ARID4B::1	54	Gene VPS72	Swc2, CFL1, VPS72, YL-1, TCFL1, YL1	vacuolar protein sorting 72 homolog (S. cerevisiae)	NM_005997, hCT1779370.1	202261_at	NP_005988.1, EAW53462.1
GeneID:8394	PIP5K1A	1	151171021	151222007	50986	+	4	1_PC3_ARID4B::1::627, 1_PC3_ARID4B::1::628, 1_PC3_ARID4B::1::629, 1_PC3_ARID4B::1::630	-8397, -3821, 424, 56339	upstream, upstream, in gene, downstream	1	33.25	4	1_PC3_ARID4B::1	49	Gene PIP5K1A	PIP5K1A		NM_003557, NM_001135636, NM_001135637, NM_001135638, hCT1955469.2, hCT2280074.0, hCT2280075.0	207391_s_at, 210256_s_at, 211205_x_at	NP_003548.1, NP_001129108.1, NP_001129109.1, NP_001129110.1, EAW53460.1, EAW53461.1, EAW53459.1
GeneID:5710	PSMD4	1	151227197	151239955	12758	+	1	1_PC3_ARID4B::1::630	163	in gene	1	49	1	1_PC3_ARID4B::1	49	Gene PSMD4	ASF, PSMD4, S5A, AF-1, pUB-R5, AF, MCB1, Rpn10	proteasome (prosome, macropain) 26S subunit, non-ATPase, 4	NM_002810, hCT1779364.1, hCT2280077.0, hCT2280078.0, hCT2352687.0	200882_s_at, 210459_at, 210460_s_at, 211609_x_at	NP_002801.1, EAW53455.1, EAW53456.1, EAW53457.1, EAW53458.1
GeneID:100507670	LOC100507670	1	151252500	151254765	2265	-	1	1_PC3_ARID4B::1::631	557	in gene	1	38	1	1_PC3_ARID4B::1	38	Gene LOC100507670		hypothetical LOC100507670	XR_111936, XR_108348, XR_114801
GeneID:57592	ZNF687	1	151254791	151264381	9590	+	1	1_PC3_ARID4B::1::631	-583	upstream	1	38	1	1_PC3_ARID4B::1	38	Gene ZNF687	DKFZp781I1719, ZNF687, KIAA1441	zinc finger protein 687	NM_020832, hCT2280079.0, hCT2352603.0, hCT2352604.0, hCT9971.3	234924_s_at	NP_065883.1, EAW53451.1, EAW53452.1, EAW53453.1, EAW53454.1
GeneID:5298	PI4KB	1	151264413	151298724	34311	-	2	1_PC3_ARID4B::1::631, 1_PC3_ARID4B::1::632	44516, -1804	downstream, upstream	1	31.5	2	1_PC3_ARID4B::1	38	Gene PI4KB	PI4KB, PI4KBETA, PI4K-BETA, DKFZp686O1820, PI4KIIIBETA, FLJ30129, PI4K92, NPIK, PIK4CB	phosphatidylinositol 4-kinase, catalytic, beta	NM_002651, hCT1968266.1, hCT2278134.0	206138_s_at, 206139_at, 210417_s_at	NP_002642.1, EAW53449.1, EAW53450.1
GeneID:100505497	LOC100505497	1	151372041	151372880	839	-	1	1_PC3_ARID4B::1::633	648	in gene	1	33	1	1_PC3_ARID4B::1	33	Gene LOC100505497		hypothetical LOC100505497	XR_111938, XR_108350, XR_114803
GeneID:5692	PSMB4	1	151372041	151374412	2371	+	1	1_PC3_ARID4B::1::633	191	in gene	1	33	1	1_PC3_ARID4B::1	33	Gene PSMB4	HN3, HsN3, PSMB4, PROS26, PROS-26	proteasome (prosome, macropain) subunit, beta type, 4	NM_002796, hCT9969.3	202243_s_at, 202244_at, 228204_at	NP_002787.2, EAW53442.1
GeneID:23126	POGZ	1	151375200	151431941	56741	-	2	1_PC3_ARID4B::1::633, 1_PC3_ARID4B::1::634	59709, 1749	downstream, in gene	1	26	2	1_PC3_ARID4B::1	33	Gene POGZ	ZNF635m, SUHW5, ZNF635, POGZ, KIAA0461, ZNF280E, MGC71543	pogo transposable element with ZNF domain	NM_015100, NM_207171, NM_145796, NM_001194937, NM_001194938, hCT2278167.0, hCT2278168.0, hCT2278169.0, hCT2352653.0, hCT2352654.0, hCT2352655.0	212153_at, 215281_x_at	NP_055915.2, NP_997054.1, NP_665739.3, NP_001181866.1, NP_001181867.1, EAW53436.1, EAW53437.1, EAW53438.1, EAW53439.1, EAW53440.1, EAW53441.1
GeneID:100505516	LOC100505516	1	151422239	151426659	4420	-	1	1_PC3_ARID4B::1::634	-3533	upstream	1	19	1	1_PC3_ARID4B::1	19	Gene LOC100505516		hypothetical LOC100505516	XR_111939, XR_108351, XR_114804
GeneID:57530	CGN	1	151483862	151511168	27306	+	2	1_PC3_ARID4B::1::635, 1_PC3_ARID4B::1::636	266, 28986	in gene, downstream	1	24.5	2	1_PC3_ARID4B::1	30	Gene CGN	KIAA1319, FLJ39281, CGN, DKFZp779N1112	cingulin	NM_020770, hCT1780950.1, hCT1812992.1	223232_s_at, 223233_s_at	NP_065821.1, EAW53434.1, EAW53435.1
GeneID:7286	TUFT1	1	151512781	151556059	43278	+	1	1_PC3_ARID4B::1::636	67	in gene	1	30	1	1_PC3_ARID4B::1	30	Gene TUFT1	TUFT1	tuftelin 1	NM_020127, NM_001126337, hCT2280052.0, hCT2280053.0, hCT2280054.0, hCT2280055.0, hCT2352699.0	205807_s_at	NP_064512.1, NP_001119809.1, EAW53429.1, EAW53430.1, EAW53431.1, EAW53433.1, EAW53432.1
GeneID:693139	MIR554	1	151518272	151518367	95	+	1	1_PC3_ARID4B::1::636	-5424	upstream	1	30	1	1_PC3_ARID4B::1	30	Gene MIR554	hsa-mir-554, MIR554, MIRN554	microRNA 554	NR_030280
GeneID:81609	SNX27	1	151584662	151671559	86897	+	1	1_PC3_ARID4B::1::637	138	in gene	1	23	1	1_PC3_ARID4B::1	23	Gene SNX27	MY014, MRT1, SNX27, MGC126871, MGC126873, KIAA0488, MGC20471	sorting nexin family member 27	NM_030918, hCT1780948.3, hCT1952748.2, hCT2280057.1, hCT2280059.1, hCT2280061.1, hCT2280062.1	221006_s_at, 221498_at	NP_112180.4, EAW53424.1, EAW53423.1, EAW53425.1, EAW53426.1, EAW53427.1, EAW53428.1
GeneID:65005	MRPL9	1	151732123	151736040	3917	-	1	1_PC3_ARID4B::1::638	104	in gene	1	162	1	1_PC3_ARID4B::1	162	Gene MRPL9	MRPL9, L9mt	mitochondrial ribosomal protein L9	NM_031420, hCT1952743.1, hCT7969.3	209609_s_at, 211594_s_at	NP_113608.1, EAW53416.1, EAW53415.1
GeneID:51686	OAZ3	1	151735445	151743806	8361	+	1	1_PC3_ARID4B::1::638	491	in gene	1	162	1	1_PC3_ARID4B::1	162	Gene OAZ3	OAZ-t, OAZ3, TISP15, AZ3	ornithine decarboxylase antizyme 3	NM_016178, NM_001134939, hCT1952736.1, hCT2352632.0, hCT7960.3	213863_s_at, 222075_s_at	NP_057262.2, NP_001128411.1, EAW53412.1, EAW53413.1, EAW53414.1
GeneID:11022	TDRKH	1	151744040	151763010	18970	-	2	1_PC3_ARID4B::1::638, 1_PC3_ARID4B::1::639	27074, -30	downstream, upstream	1	99.5	2	1_PC3_ARID4B::1	162	Gene TDRKH	TDRKH, TDRD2	tudor and KH domain containing	NM_001083964, NM_006862, NM_001083965, NM_001083963, hCT2352666.0, hCT2352667.0, hCT2352668.0, hCT7966.2	221052_at, 221053_s_at, 223530_at	NP_001077433.1, NP_006853.2, NP_001077434.1, NP_001077432.1, EAW53408.1, EAW53409.1, EAW53410.1, EAW53411.1
GeneID:339398	LINGO4	1	151772765	151777882	5117	-	1	1_PC3_ARID4B::1::639	14842	downstream	1	37	1	1_PC3_ARID4B::1	37	Gene LINGO4	LINGO4, LRRN6D, PRO34002, DAAT9248	leucine rich repeat and Ig domain containing 4	NM_001004432		NP_001004432.1
GeneID:117145	THEM4	1	151846060	151882113	36053	-	1	1_PC3_ARID4B::1::640	-95	upstream	1	41	1	1_PC3_ARID4B::1	41	Gene THEM4	MGC29636, THEM4, CTMP, FLJ27206	thioesterase superfamily member 4	NM_053055, hCT2278153.0, hCT2278154.0, hCT2278155.0	1553118_at, 229253_at, 243492_at	NP_444283.2, EAW53400.1, EAW53401.1, EAW53402.1
GeneID:6281	S100A10	1	151955386	151966714	11328	-	2	1_PC3_ARID4B::1::641, 1_PC3_ARID4B::1::642	4058, 762	in gene, in gene	1	23.5	2	1_PC3_ARID4B::1	28	Gene S100A10	42C, Ca[1], CLP11, MGC111133, ANX2L, CAL1L, p10, P11, GP11, S100A10, ANX2LG	S100 calcium binding protein A10	NM_002966, hCT1812306.1, hCT1816945.1, hCT7961.2	200872_at, 238909_at	NP_002957.1, EAW53398.1, EAW53397.1, EAW53399.1
GeneID:6282	S100A11	1	152004982	152009511	4529	-	1	1_PC3_ARID4B::1::643	71	in gene	1	22	1	1_PC3_ARID4B::1	22	Gene S100A11	S100A11, MLN70, S100C	S100 calcium binding protein A11	NM_005620, hCT7962.2	200660_at	NP_005611.1, EAW53392.1
GeneID:100505623	LOC100505623	1	153506062	153507593	1531	+	1	1_PC3_ARID4B::1::644	1298	in gene	1	23	1	1_PC3_ARID4B::1	23	Gene LOC100505623		hypothetical LOC100505623	XR_111941, XR_108353, XR_114806
GeneID:6277	S100A6	1	153507076	153508717	1641	-	1	1_PC3_ARID4B::1::644	1357	in gene	1	23	1	1_PC3_ARID4B::1	23	Gene S100A6	5B10, PRA, 2A9, CACY, CABP, S100A6	S100 calcium binding protein A6	NM_014624, hCT1952276.1, hCT1952279.2, hCT2343687.0, hCT2343688.0, hCT2343689.0, hCT2343690.0, hCT2343691.0, hCT2343692.0, hCT2343693.0	217728_at, 228923_at	NP_055439.1, EAW53318.1, EAW53319.1, EAW53320.1, EAW53324.1, EAW53326.1, EAW53321.1, EAW53322.1, EAW53323.1, EAW53325.1
GeneID:6276	S100A5	1	153509623	153514241	4618	-	1	1_PC3_ARID4B::1::644	6881	downstream	1	23	1	1_PC3_ARID4B::1	23	Gene S100A5	S100A5, S100D	S100 calcium binding protein A5	NM_002962, hCT1809062.0, hCT6490.0	207763_at	NP_002953.2, EAW53316.1, EAW53317.1
GeneID:6275	S100A4	1	153516095	153518282	2187	-	1	1_PC3_ARID4B::1::644	10922	downstream	1	23	1	1_PC3_ARID4B::1	23	Gene S100A4	S100A4, CAPL, PEL98, FSP1, 42A, 18A2, MTS1, P9KA	S100 calcium binding protein A4	NM_002961, NM_019554, hCT2344333.0, hCT2344335.0, hCT2344338.0, hCT2344339.0, hCT2344340.0, hCT2344341.0	203186_s_at	NP_002952.1, NP_062427.1, EAW53310.1, EAW53311.1, EAW53312.1, EAW53315.1, EAW53313.1, EAW53314.1
GeneID:6274	S100A3	1	153519809	153521734	1925	-	1	1_PC3_ARID4B::1::644	14374	downstream	1	23	1	1_PC3_ARID4B::1	23	Gene S100A3	S100E, S100A3	S100 calcium binding protein A3	NM_002960, hCT2344332.0, hCT2344334.0, hCT2344336.0, hCT2344337.0	206027_at	NP_002951.1, EAW53307.1, EAW53306.1, EAW53308.1, EAW53309.1
GeneID:140576	S100A16	1	153579367	153585514	6147	-	2	1_PC3_ARID4B::1::645, 1_PC3_ARID4B::1::646	2506, 58	in gene, in gene	1	24.5	2	1_PC3_ARID4B::1	26	Gene S100A16	MGC17528, DT1P1A7, S100F, AAG13, S100A16	S100 calcium binding protein A16	NM_080388, hCT1781988.2, hCT2276710.0	227998_at	NP_525127.1, EAW53303.1, EAW53304.1
GeneID:57402	S100A14	1	153586731	153588790	2059	-	2	1_PC3_ARID4B::1::645, 1_PC3_ARID4B::1::646	5782, 3334	downstream, downstream	1	24.5	2	1_PC3_ARID4B::1	26	Gene S100A14	S100A15, BCMP84, S100A14	S100 calcium binding protein A14	NM_020672	218677_at	NP_065723.1
GeneID:6284	S100A13	1	153591275	153606568	15293	-	2	1_PC3_ARID4B::1::645, 1_PC3_ARID4B::1::646	23560, 21112	downstream, downstream	1	24.5	2	1_PC3_ARID4B::1	26	Gene S100A13	S100A13		NM_005979, NM_001024210, NM_001024211, NM_001024212, NM_001024213, hCT1781970.3, hCT1952280.1, hCT1952281.1, hCT1952282.2, hCT1952283.2	202598_at, 213481_at	NP_005970.1, NP_001019381.1, NP_001019382.1, NP_001019383.1, NP_001019384.1, EAW53299.1, EAW53296.1, EAW53297.1, EAW53298.1, EAW53300.1
GeneID:23557	SNAPIN	1	153631145	153634326	3181	+	2	1_PC3_ARID4B::1::647, 1_PC3_ARID4B::1::648	487, 12263	in gene, downstream	1	32	2	1_PC3_ARID4B::1	47	Gene SNAPIN	SNAPIN, SNAPAP	SNAP-associated protein	NM_012437, hCT1971418.1, hCT2277550.0, hCT2277555.0	223066_at	NP_036569.1, EAW53287.1, EAW53288.1, EAW53289.1
GeneID:3608	ILF2	1	153634514	153643479	8965	-	2	1_PC3_ARID4B::1::647, 1_PC3_ARID4B::1::648	11847, 71	downstream, in gene	1	32	2	1_PC3_ARID4B::1	47	Gene ILF2	PRO3063, NF45, ILF2, MGC8391	interleukin enhancer binding factor 2, 45kDa	NM_004515, hCT2276685.0, hCT2276687.0	200052_s_at	NP_004506.2, EAW53285.1, EAW53286.1
GeneID:4881	NPR1	1	153651164	153666468	15304	+	1	1_PC3_ARID4B::1::648	-7756	upstream	1	47	1	1_PC3_ARID4B::1	47	Gene NPR1	NPR1, GUCY2A, GUC2A, ANPa, ANPRA, NPRA	natriuretic peptide receptor A/guanylate cyclase A (atrionatriuretic peptide receptor A)	NM_000906, hCT87904.1	204648_at, 32625_at	NP_000897.3, EAW53284.1
GeneID:65123	INTS3	1	153700567	153746555	45988	+	2	1_PC3_ARID4B::1::649, 1_PC3_ARID4B::1::650	-503, 47945	upstream, downstream	1	35	2	1_PC3_ARID4B::1	45	Gene INTS3	DKFZp781I1253, FLJ44849, SOSS-A, C1orf193, C1orf60, INTS3, DKFZp686E1950, FLJ21919, DKFZp686O20115, INT3	integrator complex subunit 3	NM_023015, hCT2277561.0, hCT2277567.0, hCT2277570.0, hCT2277572.0, hCT2277574.0	202809_s_at	NP_075391.3, EAW53279.1, EAW53280.1, EAW53281.1, EAW53282.1, EAW53283.1
GeneID:11000	SLC27A3	1	153747768	153752633	4865	+	1	1_PC3_ARID4B::1::650	744	in gene	1	45	1	1_PC3_ARID4B::1	45	Gene SLC27A3	FATP3, ACSVL3, SLC27A3, VLCS-3, MGC4365	solute carrier family 27 (fatty acid transporter), member 3	NM_024330, hCT10347.3, hCT2277576.0, hCT2277577.0, hCT2277578.0, hCT2277579.0	222217_s_at	NP_077306.1, EAW53277.1, EAW53274.1, EAW53275.1, EAW53276.1, EAW53278.1
GeneID:57459	GATAD2B	1	153777201	153895451	118250	-	1	1_PC3_ARID4B::1::651	-400	upstream	1	18	1	1_PC3_ARID4B::1	18	Gene GATAD2B	FLJ37346, GATAD2B, KIAA1150, MGC138285, P66beta, MGC138257, RP11-216N14.6	GATA zinc finger domain containing 2B	NM_020699, hCT2276678.1	225393_at	NP_065750.1, EAW53270.1
GeneID:9909	DENND4B	1	153901977	153919154	17177	-	3	1_PC3_ARID4B::1::651, 1_PC3_ARID4B::1::652, 1_PC3_ARID4B::1::653	23303, 658, -11790	downstream, in gene, upstream	1	29.667	3	1_PC3_ARID4B::1	38	Gene DENND4B	FLJ26202, KIAA0476, DKFZp762N174, DENND4B	DENN/MADD domain containing 4B	NM_014856	202860_at	NP_055671.2
GeneID:200186	CRTC2	1	153920151	153931043	10892	-	4	1_PC3_ARID4B::1::652, 1_PC3_ARID4B::1::653, 1_PC3_ARID4B::1::654, 1_PC3_ARID4B::1::655	12547, 99, -4733, -9277	downstream, in gene, upstream, upstream	1	28.75	4	1_PC3_ARID4B::1	38	Gene CRTC2	TORC2, RP11-422P24.6, CRTC2	CREB regulated transcription coactivator 2	NM_181715	226307_at	NP_859066.1
GeneID:27173	SLC39A1	1	153931588	153940188	8600	-	4	1_PC3_ARID4B::1::653, 1_PC3_ARID4B::1::654, 1_PC3_ARID4B::1::655, 1_PC3_ARID4B::1::656	9244, 4412, -132, -9892	downstream, in gene, upstream, upstream	1	27.5	4	1_PC3_ARID4B::1	33	Gene SLC39A1	ZIRTL, SLC39A1, ZIP1	solute carrier family 39 (zinc transporter), member 1	NM_014437	217778_at	NP_055252.2
GeneID:148327	CREB3L4	1	153940397	153946832	6435	+	4	1_PC3_ARID4B::1::653, 1_PC3_ARID4B::1::654, 1_PC3_ARID4B::1::655, 1_PC3_ARID4B::1::656	-9453, -4621, -77, 9683	upstream, upstream, upstream, downstream	1	27.5	4	1_PC3_ARID4B::1	33	Gene CREB3L4	hJAL, CREB3, CREB4, AIBZIP, JAL, CREB3L4, ATCE1	cAMP responsive element binding protein 3-like 4	NM_130898, hCT1964212.1, hCT1964213.0, hCT2277583.0, hCT2277584.0, hCT2352671.0, hCT2352672.0, hCT2352673.0, hCT88033.3	226455_at	NP_570968.1, EAW53251.1, EAW53253.1, EAW53254.1, EAW53255.1, EAW53258.1, EAW53252.1, EAW53256.1, EAW53257.1
GeneID:10899	JTB	1	153946745	153950451	3706	-	3	1_PC3_ARID4B::1::654, 1_PC3_ARID4B::1::655, 1_PC3_ARID4B::1::656	14675, 10131, 371	downstream, downstream, in gene	1	25.667	3	1_PC3_ARID4B::1	33	Gene JTB	HSPC222, HJTB, JTB, hJT, PAR	jumping translocation breakpoint	NM_006694	200048_s_at, 210434_x_at, 210927_x_at	NP_006685.1
GeneID:5872	RAB13	1	153954127	153958806	4679	-	2	1_PC3_ARID4B::1::656, 1_PC3_ARID4B::1::657	8726, -4522	downstream, upstream	1	31	2	1_PC3_ARID4B::1	33	Gene RAB13	RAB13, GIG4	RAB13, member RAS oncogene family	NM_002870	202252_at	NP_002861.1
GeneID:6232	RPS27	1	153963239	153964631	1392	+	1	1_PC3_ARID4B::1::657	89	in gene	1	29	1	1_PC3_ARID4B::1	29	Gene RPS27	MPS-1, RPS27, S27, MPS1	ribosomal protein S27	NM_001030, hCT1785054.2, hCT1964201.0	200741_s_at, 236621_at	NP_001021.1, EAW53239.1, EAW53240.1
GeneID:91181	NUP210L	1	153965166	154127592	162426	-	1	1_PC3_ARID4B::1::657	164264	downstream	1	29	1	1_PC3_ARID4B::1	29	Gene NUP210L	NUP210L, RP11-144B19.1	nucleoporin 210kDa-like	NM_207308, NM_001159484, hCT1785057.2	232598_at	NP_997191.2, NP_001152956.1, EAW53238.1
GeneID:7170	TPM3	1	154127780	154164609	36829	-	1	1_PC3_ARID4B::1::658	9057	in gene	1	41	1	1_PC3_ARID4B::1	41	Gene TPM3	TPM3, OK/SW-cl.5, TPMsk3, MGC14582, MGC3261, MGC72094, TM3, TM30nm, TM30, TM-5, hscp30, NEM1, TRK, FLJ41118	tropomyosin 3	NM_153649, NM_152263, NM_001043351, NM_001043352, NM_001043353, hCT2278510.0, hCT2278511.0, hCT2278512.0, hCT2278513.0, hCT2278514.0, hCT2278515.0, hCT2278516.0, hCT2278517.0, hCT2278518.0	214365_at, 222976_s_at, 224164_at, 238065_at, 238079_at	NP_705935.1, NP_689476.2, NP_001036816.1, NP_001036817.1, NP_001036818.1, EAW53234.1, EAW53229.1, EAW53230.1, EAW53231.1, EAW53232.1, EAW53233.1, EAW53235.1, EAW53236.1, EAW53237.1
GeneID:100126346	MIR190B	1	154166141	154166219	78	-	1	1_PC3_ARID4B::1::658	10667	downstream	1	41	1	1_PC3_ARID4B::1	41	Gene MIR190B	MIRN190B, MIR190B	microRNA 190b	NR_030600
GeneID:9898	UBAP2L	1	154192655	154243329	50674	+	1	1_PC3_ARID4B::1::659	52273	downstream	1	65	1	1_PC3_ARID4B::1	65	Gene UBAP2L	FLJ42300, UBAP2L, NICE-4, KIAA0144	ubiquitin associated protein 2-like	NM_001127320, NM_014847, hCT1950715.1, hCT2280175.0, hCT2280177.0, hCT2280178.0, hCT2280180.0, hCT2280181.0, hCT2352610.0, hCT29534.2	201377_at, 201378_s_at, 209947_at, 214695_at	NP_001120792.1, NP_055662.3, EAW53213.1, EAW53214.1, EAW53219.1, EAW53220.1, EAW53215.1, EAW53216.1, EAW53217.1, EAW53218.1
GeneID:10456	HAX1	1	154245039	154248351	3312	+	1	1_PC3_ARID4B::1::659	-111	upstream	1	65	1	1_PC3_ARID4B::1	65	Gene HAX1	SCN3, HCLSBP1, HS1BP1, FLJ17042, FLJ93803, FLJ18492, HAX1	HCLS1 associated protein X-1	NM_006118, NM_001018837, hCT29535.3	201145_at, 244865_at	NP_006109.2, NP_001018238.1, EAW53212.1
GeneID:3570	IL6R	1	154377669	154440188	62519	+	1	1_PC3_ARID4B::1::660	582	in gene	1	26	1	1_PC3_ARID4B::1	26	Gene IL6R	IL-6R-1, CD126, MGC104991, IL6RA, IL-6R-alpha, IL6R	interleukin 6 receptor	NM_181359, NM_000565, hCT1950712.1, hCT2280196.0, hCT2352647.0	205945_at, 217489_s_at, 226333_at	NP_852004.1, NP_000556.1, EAW53199.1, EAW53200.1, EAW53201.1
GeneID:103	ADAR	1	154554533	154600456	45923	-	1	1_PC3_ARID4B::1::661	392	in gene	1	44	1	1_PC3_ARID4B::1	44	Gene ADAR	DSRAD, DRADA, K88dsRBP, P136, IFI4, G1P1, p136, K88DSRBP, ADAR, DSH, ADAR1, IFI-4	adenosine deaminase, RNA-specific	NM_001111, NM_001025107, NM_015840, NM_015841, NM_001193495, hCT1962283.1, hCT2278483.0, hCT2278484.0, hCT2278485.0, hCT2278487.0, hCT2278489.0, hCT2352674.0, hCT9875.2	201786_s_at	NP_001102.2, NP_001020278.1, NP_056655.2, NP_056656.2, NP_001180424.1, EAW53189.1, EAW53183.1, EAW53184.1, EAW53185.1, EAW53186.1, EAW53187.1, EAW53188.1, EAW53190.1
GeneID:57326	PBXIP1	1	154916556	154928567	12011	-	1	1_PC3_ARID4B::1::662	-5641	upstream	1	37	1	1_PC3_ARID4B::1	37	Gene PBXIP1	HPIP, PBXIP1	pre-B-cell leukemia homeobox interacting protein 1	NM_020524, hCT2278476.1, hCT2278478.0, hCT2352750.0	207838_x_at, 212259_s_at, 214176_s_at, 214177_s_at	NP_065385.2, EAW53174.1, EAW53175.1, EAW53176.1
GeneID:90780	PYGO2	1	154929502	154934258	4756	-	2	1_PC3_ARID4B::1::662, 1_PC3_ARID4B::1::663	50, -12910	in gene, upstream	1	41.5	2	1_PC3_ARID4B::1	46	Gene PYGO2	1190004M21Rik, FLJ33226, PYGO2	pygopus homolog 2 (Drosophila)	NM_138300, hCT2344269.0, hCT2344270.0	225370_at, 239666_at	NP_612157.1, EAW53172.1, EAW53173.1
GeneID:6464	SHC1	1	154934774	154946959	12185	-	3	1_PC3_ARID4B::1::662, 1_PC3_ARID4B::1::663, 1_PC3_ARID4B::1::664	12751, -209, -8881	downstream, upstream, upstream	1	36.333	3	1_PC3_ARID4B::1	46	Gene SHC1	SHC1, SHCA, FLJ26504, SHC	SHC (Src homology 2 domain containing) transforming protein 1	NM_003029, NM_183001, NM_001130040, NM_001130041, hCT2278470.1, hCT2278473.1, hCT2278477.0, hCT2352636.0, hCT2352637.0	201469_s_at, 214853_s_at	NP_003020.2, NP_892113.4, NP_001123512.1, NP_001123513.1, EAW53168.1, EAW53170.1, EAW53167.1, EAW53169.1, EAW53171.1
GeneID:1163	CKS1B	1	154947118	154951725	4607	+	2	1_PC3_ARID4B::1::663, 1_PC3_ARID4B::1::664	50, 8722	in gene, downstream	1	36	2	1_PC3_ARID4B::1	46	Gene CKS1B	PNAS-16, CKS1B, CKS1, PNAS-18, ckshs1	CDC28 protein kinase regulatory subunit 1B	NM_001826, NR_024163, hCT1777359.3, hCT1963031.2, hCT2351530.0, hCT2351531.0, hCT2351532.0, hCT2351533.0, hCT2351534.0	201897_s_at	NP_001817.1, EAW53165.1, EAW53160.1, EAW53161.1, EAW53164.1, EAW53166.1, EAW53162.1, EAW53163.1
GeneID:100423020	MIR4258	1	154948169	154948259	90	+	2	1_PC3_ARID4B::1::663, 1_PC3_ARID4B::1::664	-1001, 7671	upstream, downstream	1	36	2	1_PC3_ARID4B::1	46	Gene MIR4258	MIR4258	microRNA 4258	NR_036212
GeneID:80308	FLAD1	1	154955770	154965587	9817	+	3	1_PC3_ARID4B::1::663, 1_PC3_ARID4B::1::664, 1_PC3_ARID4B::1::665	-8602, 70, 20310	upstream, in gene, downstream	1	34.667	3	1_PC3_ARID4B::1	46	Gene FLAD1	FAD1, MGC31803, FADS, FLAD1, RP11-307C12.7, MGC40255, PP591	FAD1 flavin adenine dinucleotide synthetase homolog (S. cerevisiae)	NM_001184891, NM_001184892, NM_025207, NM_201398, hCT11091.2, hCT1953595.1, hCT1953596.1, hCT1953598.1, hCT2352696.0, hCT2352697.0, hCT2352698.0	205661_s_at, 212541_at	NP_001171820.1, NP_001171821.1, NP_079483.3, NP_958800.1, EAW53154.1, EAW53155.1, EAW53153.1, EAW53156.1, EAW53157.1, EAW53158.1, EAW53159.1
GeneID:55891	LENEP	1	154966062	154966791	729	+	2	1_PC3_ARID4B::1::664, 1_PC3_ARID4B::1::665	-10222, 10018	upstream, downstream	1	29	2	1_PC3_ARID4B::1	32	Gene LENEP	LENEP, LEP503	lens epithelial protein	NM_018655, hCT1783402.1	221115_s_at	NP_061125.1, EAW53152.1
GeneID:51043	ZBTB7B	1	154975112	154990999	15887	+	1	1_PC3_ARID4B::1::665	968	in gene	1	32	1	1_PC3_ARID4B::1	32	Gene ZBTB7B	ZNF857B, THPOK, ZFP67, ZBTB15, ZBTB7B, c-Krox, hcKrox, DKFZp686G01254	zinc finger and BTB domain containing 7B	NM_015872, hCT2280155.0, hCT2280156.0, hCT2280157.0	205853_at, 235145_at	NP_056956.2, EAW53150.1, EAW53149.1, EAW53151.1
GeneID:149095	DCST1	1	155006300	155023406	17106	+	3	1_PC3_ARID4B::1::666, 1_PC3_ARID4B::1::667, 1_PC3_ARID4B::1::668	16932, 24580, 29220	in gene, downstream, downstream	1	27	3	1_PC3_ARID4B::1	34	Gene DCST1	FLJ32785, RP11-307C12.10, DCST1	DC-STAMP domain containing 1	NM_152494, NM_001143687	1553860_at	NP_689707.2, NP_001137159.1
GeneID:100505666	LOC100505666	1	155017667	155036419	18752	-	4	1_PC3_ARID4B::1::666, 1_PC3_ARID4B::1::667, 1_PC3_ARID4B::1::668, 1_PC3_ARID4B::1::669	13187, 5539, 899, -7541	in gene, in gene, in gene, upstream	1	24	4	1_PC3_ARID4B::1	34	Gene LOC100505666		hypothetical LOC100505666	XR_111946, XR_111947, XR_108354, XR_108356, XR_108355, XR_114811, XR_114813, XR_114812
GeneID:8751	ADAM15	1	155023762	155035252	11490	+	4	1_PC3_ARID4B::1::666, 1_PC3_ARID4B::1::667, 1_PC3_ARID4B::1::668, 1_PC3_ARID4B::1::669	-530, 7118, 11758, 20198	upstream, in gene, downstream, downstream	1	24	4	1_PC3_ARID4B::1	34	Gene ADAM15	MDC15, ADAM15	ADAM metallopeptidase domain 15	NM_003815, NM_207191, NM_207194, NM_207195, NM_207196, NM_207197	1555896_a_at, 217007_s_at	NP_003806.3, NP_997074.1, NP_997077.1, NP_997078.1, NP_997079.1, NP_997080.1
GeneID:1945	EFNA4	1	155036213	155042029	5816	+	4	1_PC3_ARID4B::1::666, 1_PC3_ARID4B::1::667, 1_PC3_ARID4B::1::668, 1_PC3_ARID4B::1::669	-12981, -5333, -693, 7747	upstream, upstream, upstream, downstream	1	24	4	1_PC3_ARID4B::1	34	Gene EFNA4	EFNA4, FLJ57652, EPLG4, MGC125826, EFL4, LERK4	ephrin-A4	NM_005227, NM_182689, NM_182690, hCT11095.2, hCT2280163.0, hCT2352737.0	205107_s_at	NP_005218.1, NP_872631.1, NP_872632.2, EAW53138.1, EAW53139.1, EAW53140.1
GeneID:1944	EFNA3	1	155051348	155060014	8666	+	1	1_PC3_ARID4B::1::669	-7388	upstream	1	15	1	1_PC3_ARID4B::1	15	Gene EFNA3	EFL2, Ehk1-L, LERK3, EPLG3, EFNA3	ephrin-A3	NM_004952, hCT11094.3, hCT1953601.1	210132_at	NP_004943.1, EAW53137.1, EAW53136.1
GeneID:1942	EFNA1	1	155100349	155107386	7037	+	3	1_PC3_ARID4B::1::670, 1_PC3_ARID4B::1::671, 1_PC3_ARID4B::1::672	-525, 8067, 12515	upstream, downstream, downstream	1	33.333	3	1_PC3_ARID4B::1	42	Gene EFNA1	TNFAIP4, EFNA1, ECKLG, B61, EFL1, EPLG1, LERK1	ephrin-A1	NM_182685, NM_004428, hCT1783408.2, hCT2280166.0, hCT2280167.0, hCT2280168.0, hCT2352708.0	202023_at	NP_872626.1, NP_004419.2, EAW53131.1, EAW53132.1, EAW53133.1, EAW53134.1, EAW53135.1
GeneID:55974	RAG1AP1	1	155108288	155111334	3046	+	3	1_PC3_ARID4B::1::670, 1_PC3_ARID4B::1::671, 1_PC3_ARID4B::1::672	-8464, 128, 4576	upstream, in gene, downstream	1	33.333	3	1_PC3_ARID4B::1	42	Gene RAG1AP1	HsSWEET1, RAG1AP1, SLC50A1, SWEET1, slv, SCP	recombination activating gene 1 activating protein 1	NM_018845, NM_001122837, NM_001122839, hCT1950804.1, hCT2280170.0, hCT2280173.0, hCT90560.3	219125_s_at	NP_061333.2, NP_001116309.1, NP_001116311.1, EAW53127.1, EAW53128.1, EAW53129.1, EAW53130.1
GeneID:54344	DPM3	1	155112367	155112996	629	-	3	1_PC3_ARID4B::1::670, 1_PC3_ARID4B::1::671, 1_PC3_ARID4B::1::672	13172, 4580, 132	downstream, downstream, in gene	1	33.333	3	1_PC3_ARID4B::1	42	Gene DPM3	MGC125904, DPM3, MGC34275, CDG1O, MGC125905	dolichyl-phosphate mannosyltransferase polypeptide 3	NM_018973, NM_153741, hCT1640883.3, hCT1953578.1	219373_at	NP_061846.2, NP_714963.1, EAW53125.1, EAW53126.1
GeneID:80128	TRIM46	1	155146360	155157445	11085	+	2	1_PC3_ARID4B::1::673, 1_PC3_ARID4B::1::674	11432, 17416	downstream, downstream	1	24.5	2	1_PC3_ARID4B::1	31	Gene TRIM46	TRIM46, TRIFIC, FLJ23229, GENEY	tripartite motif containing 46	NM_025058, hCT2278820.0, hCT2278821.0, hCT2278822.0, hCT2352717.0	220909_at, 238147_at	NP_079334.3, EAW53123.1, EAW53120.1, EAW53121.1, EAW53122.1
GeneID:4582	MUC1	1	155158300	155162700	4400	-	2	1_PC3_ARID4B::1::673, 1_PC3_ARID4B::1::674	4908, -1076	downstream, upstream	1	24.5	2	1_PC3_ARID4B::1	31	Gene MUC1	H23AG, PEMT, PEM, MUC1, EMA, CD227, PUM, KL-6, MAM6	mucin 1, cell surface associated	NM_002456, NM_001018016, NM_001018017, NM_001044390, NM_001044391, NM_001044392, NM_001044393	207847_s_at, 211695_x_at, 213693_s_at	NP_002447.4, NP_001018016.1, NP_001037855.1, NP_001037856.1, NP_001037857.1, NP_001018017.1, NP_001037858.1
GeneID:693235	MIR92B	1	155164968	155165063	95	+	2	1_PC3_ARID4B::1::673, 1_PC3_ARID4B::1::674	-7176, -1192	upstream, upstream	1	24.5	2	1_PC3_ARID4B::1	31	Gene MIR92B	MIRN92B, hsa-mir-92b, MIR92B	microRNA 92b	NR_030281
GeneID:7059	THBS3	1	155165379	155177690	12311	-	3	1_PC3_ARID4B::1::673, 1_PC3_ARID4B::1::674, 1_PC3_ARID4B::1::675	19898, 13914, -1478	downstream, downstream, upstream	1	38.667	3	1_PC3_ARID4B::1	67	Gene THBS3	MGC119565, MGC119564, TSP3, THBS3	thrombospondin 3	NM_007112, hCT1954408.1, hCT7162.2	209561_at	NP_009043.1, EAW53109.1, EAW53110.1
GeneID:100129268	LOC100129268	1	155170593	155175575	4982	+	2	1_PC3_ARID4B::1::674, 1_PC3_ARID4B::1::675	-6817, 8575	upstream, downstream	1	49	2	1_PC3_ARID4B::1	67	Gene LOC100129268		hypothetical LOC100129268	XR_111944, XR_111943, XR_111945, XR_108358, XR_108357, XR_114815, XR_114814
GeneID:4580	MTX1	1	155178490	155183625	5135	+	1	1_PC3_ARID4B::1::675	678	in gene	1	67	1	1_PC3_ARID4B::1	67	Gene MTX1	MTX1, MTXN, MTX	metaxin 1	NM_198883, NM_002455, hCT2278824.1, hCT2278825.1, hCT2278827.1, hCT2352736.0	210386_s_at	NP_942584.1, NP_002446.2, EAW53105.1, EAW53106.1, EAW53107.1, EAW53108.1
GeneID:2629	GBA	1	155204239	155214653	10414	-	2	1_PC3_ARID4B::1::676, 1_PC3_ARID4B::1::677	3613, 61	in gene, in gene	1	25.5	2	1_PC3_ARID4B::1	28	Gene GBA	GBA1, GBA, GLUC, GCB	glucosidase, beta, acid	NM_001005742, NM_001005741, NM_000157, NM_001171811, NM_001171812, hCT2277266.1, hCT2277267.2, hCT2277268.2, hCT2352748.0	209093_s_at, 210589_s_at, 216400_at	NP_001005742.1, NP_001005741.1, NP_000148.2, NP_001165282.1, NP_001165283.1, EAW53101.1, EAW53100.1, EAW53102.1, EAW53103.1
GeneID:10712	FAM189B	1	155216996	155225274	8278	-	2	1_PC3_ARID4B::1::676, 1_PC3_ARID4B::1::677	14234, 10682	downstream, downstream	1	25.5	2	1_PC3_ARID4B::1	28	Gene FAM189B	FAM189B, COTE1, C1orf2	family with sequence similarity 189, member B	NM_006589, NM_198264, hCT1954396.1, hCT1954397.1, hCT2352633.0, hCT2352634.0, hCT2352635.0, hCT7149.2	1555515_a_at, 203550_s_at	NP_006580.2, NP_937995.1, EAW53094.1, EAW53095.1, EAW53097.1, EAW53099.1, EAW53096.1, EAW53098.1
GeneID:10067	SCAMP3	1	155225770	155232195	6425	-	1	1_PC3_ARID4B::1::678	-11117	upstream	1	27	1	1_PC3_ARID4B::1	27	Gene SCAMP3	SCAMP3, C1orf3	secretory carrier membrane protein 3	NM_005698, NM_052837, hCT1963120.1, hCT1963122.1, hCT1963123.1, hCT1963124.1	201771_at	NP_005689.2, NP_443069.1, EAW53090.1, EAW53091.1, EAW53092.1, EAW53093.1
GeneID:1196	CLK2	1	155232659	155243281	10622	-	2	1_PC3_ARID4B::1::678, 1_PC3_ARID4B::1::679	-31, -4175	upstream, upstream	1	29.5	2	1_PC3_ARID4B::1	32	Gene CLK2	CLK2, hCLK2, MGC61500	CDC-like kinase 2	NM_003993, hCT2277258.0, hCT7150.2, hCT7151.2	203229_s_at	NP_003984.2, EAW53089.1, EAW53087.1, EAW53088.1
GeneID:57657	HCN3	1	155247374	155259638	12264	+	2	1_PC3_ARID4B::1::678, 1_PC3_ARID4B::1::679	-4062, 82	upstream, in gene	1	29.5	2	1_PC3_ARID4B::1	32	Gene HCN3	KIAA1535, HCN3, MGC131493	hyperpolarization activated cyclic nucleotide-gated potassium channel 3	NM_020897, hCT2278829.1, hCT2278830.1, hCT2278831.1, hCT2352638.0, hCT2352639.0, hCT7160.3	228741_s_at	NP_065948.1, EAW53082.1, EAW53081.1, EAW53083.1, EAW53084.1, EAW53085.1, EAW53086.1
GeneID:5313	PKLR	1	155259084	155271225	12141	-	2	1_PC3_ARID4B::1::679, 1_PC3_ARID4B::1::680	23769, -7335	downstream, upstream	1	39.5	2	1_PC3_ARID4B::1	47	Gene PKLR	PKLR, PKR, PKL, PKRL, PK1, RPK	pyruvate kinase, liver and RBC	NM_000298, NM_181871, hCT1954411.2, hCT7165.3	207858_s_at, 210451_at	NP_000289.1, NP_870986.1, EAW53079.1, EAW53080.1
GeneID:2224	FDPS	1	155278539	155290457	11918	+	2	1_PC3_ARID4B::1::680, 1_PC3_ARID4B::1::681	21, 16597	in gene, downstream	1	38.5	2	1_PC3_ARID4B::1	47	Gene FDPS	FPPS, FDPS, FPS	farnesyl diphosphate synthase (farnesyl pyrophosphate synthetase, dimethylallyltranstransferase, geranyltranstransferase)	NM_002004, NM_001135821, NM_001135822, hCT2278837.0, hCT2278838.1, hCT2278840.1, hCT2352749.0	201275_at	NP_001995.1, NP_001129293.1, NP_001129294.1, EAW53075.1, EAW53076.1, EAW53078.1, EAW53077.1
GeneID:284618	C1orf104	1	155290251	155293938	3687	-	2	1_PC3_ARID4B::1::680, 1_PC3_ARID4B::1::681	15378, -1198	downstream, upstream	1	38.5	2	1_PC3_ARID4B::1	47	Gene C1orf104	C1orf104, FLJ35976, RP11-21N7.3	chromosome 1 open reading frame 104	NM_001039517	1552862_at	NP_001034606.1
GeneID:23623	RUSC1	1	155290640	155300909	10269	+	1	1_PC3_ARID4B::1::681	4496	in gene	1	30	1	1_PC3_ARID4B::1	30	Gene RUSC1	DKFZp761A1822, NESCA, RUSC1	RUN and SH3 domain containing 1	NM_014328, NM_001105203, NM_001105204, NM_001105205, hCT2278834.1, hCT2278835.1, hCT2278836.1, hCT2344271.0	206949_s_at	NP_055143.2, NP_001098673.1, NP_001098674.1, NP_001098675.1, EAW53070.1, EAW53071.1, EAW53069.1, EAW53072.1
GeneID:55870	ASH1L	1	155305052	155532324	227272	-	2	1_PC3_ARID4B::1::681, 1_PC3_ARID4B::1::682	237188, -572	downstream, upstream	1	42	2	1_PC3_ARID4B::1	54	Gene ASH1L	KMT2H, ASH1, FLJ10504, ASH1L1, ASH1L, KIAA1420	ash1 (absent, small, or homeotic)-like (Drosophila)	NM_018489, hCT7158.3	218554_s_at, 222667_s_at, 226447_at	NP_060959.2, EAW53068.1
GeneID:645676	LOC645676	1	155531772	155533735	1963	+	1	1_PC3_ARID4B::1::682	1124	in gene	1	54	1	1_PC3_ARID4B::1	54	Gene LOC645676	FLJ44595	hypothetical LOC645676	NR_027023	1554057_at
GeneID:55154	MSTO1	1	155580007	155584758	4751	+	1	1_PC3_ARID4B::1::683	-263	upstream	1	31	1	1_PC3_ARID4B::1	31	Gene MSTO1	MST, RP11-29H23.3, MSTO1, DKFZp686B1757, DKFZp686I01261, LST005, FLJ10504	misato homolog 1 (Drosophila)	NM_018116, hCT2278855.0, hCT2278856.0, hCT2278857.0, hCT2278858.0, hCT2352618.0	218296_x_at, 222584_at, 224233_s_at	NP_060586.2, EAW53038.1, EAW53039.1, EAW53040.1, EAW53041.1, EAW53042.1
GeneID:55249	YY1AP1	1	155629233	155658791	29558	-	1	1_PC3_ARID4B::1::684	71	in gene	1	67	1	1_PC3_ARID4B::1	67	Gene YY1AP1	YY1AP1, FLJ13914, YAP, HCCA2, HCCA1, FLJ10875, YY1AP	YY1 associated protein 1	NM_139118, NM_139119, hCT2277245.0, hCT2277246.0, hCT2277247.0, hCT2352711.0, hCT2352712.0, hCT2352713.0, hCT2352714.0, hCT2352715.0, hCT2352716.0	217836_s_at, 227608_at, 232516_x_at	NP_620829.1, NP_620830.1, EAW53052.1, EAW53056.1, EAW53058.1, EAW53060.1, EAW53053.1, EAW53054.1, EAW53055.1, EAW53057.1, EAW53059.1
GeneID:7818	DAP3	1	155658874	155708320	49446	+	1	1_PC3_ARID4B::1::684	-154	upstream	1	67	1	1_PC3_ARID4B::1	67	Gene DAP3	DAP-3, MRP-S29, FLJ12817, bMRP-10, DKFZp686G12159, MRPS29, DAP3, MGC126058, MGC126059	death associated protein 3	NM_033657, NM_004632, hCT1954429.1, hCT1966078.1, hCT1966079.1, hCT1966080.1, hCT1966081.1, hCT1966082.1, hCT2278846.0, hCT2278848.0, hCT8225.3	208822_s_at	NP_387506.1, NP_004623.1, EAW53043.1, EAW53048.1, EAW53049.1, EAW53051.1, EAW53044.1, EAW53045.1, EAW53046.1, EAW53047.1, EAW53050.1
GeneID:54856	GON4L	1	155719510	155826972	107462	-	1	1_PC3_ARID4B::1::685	60	in gene	1	38	1	1_PC3_ARID4B::1	38	Gene GON4L	RP11-101O6.1, MGC138817, GON4L, GON-4, RP11-243J18.4, FLJ20203, MGC138818, GON4, KIAA1606, FLJ12923, FLJ23040, DKFZp761I241	gon-4-like (C. elegans)	NM_001037533, NM_032292, hCT2349480.0, hCT2349481.0, hCT2349482.0, hCT2349483.0, hCT2349484.0, hCT2349485.0, hCT2352622.0, hCT2352623.0	1555913_at, 218873_at, 219846_at, 223555_at	NP_001032622.1, NP_115668.4, EAW53029.1, EAW53030.1, EAW53031.1, EAW53035.1, EAW53032.1, EAW53033.1, EAW53034.1, EAW53036.1
GeneID:100132108	LOC100132108	1	155815131	155816266	1135	+	1	1_PC3_ARID4B::1::685	11781	downstream	1	38	1	1_PC3_ARID4B::1	38	Gene LOC100132108		proteasome (prosome, macropain) 26S subunit, non-ATPase, 7 pseudogene
GeneID:23208	SYT11	1	155829260	155854990	25730	+	1	1_PC3_ARID4B::1::685	-2348	upstream	1	38	1	1_PC3_ARID4B::1	38	Gene SYT11	MGC17226, SYT12, MGC10881, KIAA0080, DKFZp781D015, SYT11	synaptotagmin XI	NM_152280, hCT2278860.0, hCT8241.3	209197_at, 209198_s_at	NP_689493.3, EAW53026.1, EAW53025.1
GeneID:22889	KIAA0907	1	155882836	155904188	21352	-	1	1_PC3_ARID4B::1::686	28	in gene	1	50	1	1_PC3_ARID4B::1	50	Gene KIAA0907	KIAA0907, BLOM7, RP11-336K24.1	KIAA0907	NM_014949, hCT1954423.2, hCT2351511.0, hCT8219.3	202220_at, 230028_at	NP_055764.2, EAW53023.1, EAW53021.1, EAW53022.1
GeneID:677771	SCARNA4	1	155895749	155895877	128	-	1	1_PC3_ARID4B::1::686	-8283	upstream	1	50	1	1_PC3_ARID4B::1	50	Gene SCARNA4	ACA26, SCARNA4	small Cajal body-specific RNA 4	NR_003005
GeneID:339403	RXFP4	1	155911480	155912625	1145	+	1	1_PC3_ARID4B::1::686	-7320	upstream	1	50	1	1_PC3_ARID4B::1	50	Gene RXFP4	MGC126556, GPCR142, RLN3R2, RXFP4, RXFPR4, GPR100, MGC126558	relaxin/insulin-like family peptide receptor 4	NM_181885, hCT2351614.0		NP_871001.1, EAW53020.1
GeneID:9181	ARHGEF2	1	155916630	155948336	31706	-	1	1_PC3_ARID4B::1::687	128	in gene	1	29	1	1_PC3_ARID4B::1	29	Gene ARHGEF2	GEFH1, DKFZp547P1516, ARHGEF2, DKFZp547L106, P40, FLJ45440, GEF-H1, GEF, LFP40, KIAA0651	Rho/Rac guanine nucleotide exchange factor (GEF) 2	NM_004723, NM_001162383, NM_001162384, hCT2277223.1, hCT2277224.1, hCT2277225.1, hCT2277226.1, hCT2277227.1, hCT2351567.0, hCT2351568.0	1554783_s_at, 207629_s_at, 209435_s_at, 235595_at	NP_004714.2, NP_001155855.1, NP_001155856.1, EAW53014.1, EAW53015.1, EAW53016.1, EAW53012.1, EAW53013.1, EAW53017.1, EAW53018.1
GeneID:56893	UBQLN4	1	156005092	156023516	18424	-	1	1_PC3_ARID4B::1::688	-1220	upstream	1	43	1	1_PC3_ARID4B::1	43	Gene UBQLN4	CIP75, UBQLN4, UBIN, A1U, C1orf6	ubiquilin 4	NM_020131, hCT1954431.1, hCT2277217.0, hCT2277218.0, hCT2277219.0, hCT2352651.0	222252_x_at, 224513_s_at	NP_064516.2, EAW53005.1, EAW53006.1, EAW53007.1, EAW53008.1, EAW53009.1
GeneID:28956	ROBLD3	1	156024517	156028301	3784	+	1	1_PC3_ARID4B::1::688	219	in gene	1	43	1	1_PC3_ARID4B::1	43	Gene ROBLD3	ROBLD3, Ragulator2, MAPKSP1AP, ENDAP, LAMTOR2, HSPC003, p14, MAPBPIP	late endosomal/lysosomal adaptor, MAPK and MTOR activator 2	NM_014017, NM_001145264, hCT1963147.1	218291_at	NP_054736.1, NP_001138736.1, EAW53004.1
GeneID:57111	RAB25	1	156030966	156040295	9329	+	1	1_PC3_ARID4B::1::688	-6230	upstream	1	43	1	1_PC3_ARID4B::1	43	Gene RAB25	RAB25, CATX-8, RAB11C	RAB25, member RAS oncogene family	NM_020387, hCT8238.2	218186_at	NP_065120.2, EAW53003.1
GeneID:92312	MEX3A	1	156041804	156051789	9985	-	1	1_PC3_ARID4B::1::689	-371	upstream	1	25	1	1_PC3_ARID4B::1	25	Gene MEX3A	RKHD4, MEX-3A, MEX3A	mex-3 homolog A (C. elegans)	NM_001093725	226346_at, 227512_at, 236885_at	NP_001087194.1
GeneID:4000	LMNA	1	156084461	156109878	25417	+	3	1_PC3_ARID4B::1::690, 1_PC3_ARID4B::1::691, 1_PC3_ARID4B::1::692	307, 9427, 22515	in gene, in gene, in gene	1	31	3	1_PC3_ARID4B::1	60	Gene LMNA	IDC, FPL, LMNA, LMNL1, LGMD1B, LMNC, PRO1, LFP, CMT2B1, EMD2, FPLD, LMN1, HGPS, LDP1, CMD1A, CDDC, CDCD1	lamin A/C	NM_005572, NM_170707, NM_170708, hCT2278868.0, hCT2278869.0, hCT2278870.0, hCT2278871.0, hCT2278873.0	1554600_s_at, 203411_s_at, 212086_x_at, 212089_at, 214213_x_at	NP_005563.1, NP_733821.1, NP_733822.1, EAW52996.1, EAW52997.1, EAW52998.1, EAW52999.1, EAW53000.1
GeneID:9673	SLC25A44	1	156163730	156182587	18857	+	2	1_PC3_ARID4B::1::693, 1_PC3_ARID4B::1::694	270, 19214	in gene, downstream	1	45.5	2	1_PC3_ARID4B::1	53	Gene SLC25A44	RP11-54H19.3, FLJ90431, SLC25A44, KIAA0446	solute carrier family 25, member 44	NM_014655, hCT1963145.2	212683_at, 32091_at	NP_055470.1, EAW52991.1
GeneID:11243	PMF1	1	156182784	156209833	27049	+	2	1_PC3_ARID4B::1::694, 1_PC3_ARID4B::1::695	160, 31936	in gene, downstream	1	31	2	1_PC3_ARID4B::1	38	Gene PMF1	PMF1	polyamine-modulated factor 1	NM_007221	202337_at	NP_009152.2
GeneID:632	BGLAP	1	156211951	156213112	1161	+	1	1_PC3_ARID4B::1::695	2769	downstream	1	24	1	1_PC3_ARID4B::1	24	Gene BGLAP	OC, BGLAP, BGP, PMF1	bone gamma-carboxyglutamate (gla) protein	NM_199173	206956_at	NP_954642.1
GeneID:79957	PAQR6	1	156213207	156217843	4636	-	1	1_PC3_ARID4B::1::695	3123	in gene	1	24	1	1_PC3_ARID4B::1	24	Gene PAQR6	FLJ22672, PAQR6	progestin and adipoQ receptor family member VI	NM_024897, NM_198406, hCT1954436.1, hCT1954437.1, hCT2281937.0, hCT2349462.0, hCT2352656.0, hCT2352657.0, hCT2352658.0, hCT2352659.0, hCT2352660.0, hCT8233.3	219236_at	NP_079173.2, NP_940798.1, EAW52975.1, EAW52978.1, EAW52982.1, EAW52984.1, EAW52976.1, EAW52977.1, EAW52979.1, EAW52980.1, EAW52981.1, EAW52983.1
GeneID:23381	SMG5	1	156219015	156252620	33605	-	2	1_PC3_ARID4B::1::695, 1_PC3_ARID4B::1::696	37900, 108	downstream, in gene	1	44	2	1_PC3_ARID4B::1	64	Gene SMG5	LPTS-RP1, RP11-54H19.7, FLJ12287, LPTSRP1, SMG-5, EST1B, FLJ34864, SMG5, KIAA1089	Smg-5 homolog, nonsense mediated mRNA decay factor (C. elegans)	NM_015327, hCT2281930.0, hCT8240.3	212147_at, 34868_at	NP_056142.2, EAW52973.1, EAW52974.1
GeneID:84283	TMEM79	1	156252704	156262234	9530	+	2	1_PC3_ARID4B::1::696, 1_PC3_ARID4B::1::697	-192, 12704	upstream, downstream	1	46	2	1_PC3_ARID4B::1	64	Gene TMEM79	FLJ32254, MGC13102, FLJ16057, TMEM79	transmembrane protein 79	NM_032323, NR_026678, hCT1954440.1, hCT2352703.0, hCT8242.2	223544_at	NP_115699.1, EAW52972.1, EAW52970.1, EAW52971.1
GeneID:112770	C1orf85	1	156262484	156265449	2965	-	2	1_PC3_ARID4B::1::696, 1_PC3_ARID4B::1::697	12937, 41	downstream, in gene	1	46	2	1_PC3_ARID4B::1	64	Gene C1orf85	NCU-G1, MGC31963, C1orf85	chromosome 1 open reading frame 85	NM_144580, hCT2349463.0, hCT8234.3	1558692_at, 1558693_s_at, 225401_at	NP_653181.1, EAW52969.1, EAW52968.1
GeneID:391104	VHLL	1	156268415	156269428	1013	-	1	1_PC3_ARID4B::1::697	4020	downstream	1	28	1	1_PC3_ARID4B::1	28	Gene VHLL	VLP, VHLP, VHLL	von Hippel-Lindau tumor suppressor-like	NM_001004319		NP_001004319.1
GeneID:4209	MEF2D	1	156433519	156470529	37010	-	3	1_PC3_ARID4B::1::698, 1_PC3_ARID4B::1::699, 1_PC3_ARID4B::1::700	25121, 417, -4607	in gene, in gene, upstream	1	27	3	1_PC3_ARID4B::1	32	Gene MEF2D	DKFZp686I1536, MEF2D	myocyte enhancer factor 2D	NM_005920, hCT2281908.0, hCT2281910.0, hCT2281912.0, hCT2281913.0, hCT2281915.0	203003_at, 203004_s_at, 225641_at	NP_005911.1, EAW52949.1, EAW52948.1, EAW52950.1, EAW52951.1, EAW52952.1
GeneID:128239	IQGAP3	1	156495197	156542396	47199	-	1	1_PC3_ARID4B::1::701	204	in gene	1	61	1	1_PC3_ARID4B::1	61	Gene IQGAP3	MGC1947, IQGAP3, MGC10170, MGC10831	IQ motif containing GTPase activating protein 3	NM_178229, hCT1954441.2, hCT2349469.0, hCT2352702.0	1569061_at, 1569062_s_at, 229538_s_at, 241939_at	NP_839943.2, EAW52946.1, EAW52945.1, EAW52947.1
GeneID:164118	TTC24	1	156549519	156556562	7043	+	2	1_PC3_ARID4B::1::701, 1_PC3_ARID4B::1::702	-7327, 12305	upstream, downstream	1	42.5	2	1_PC3_ARID4B::1	61	Gene TTC24	FLJ20249, TTC24	tetratricopeptide repeat domain 24	NM_001105669		NP_001099139.2
GeneID:128240	APOA1BP	1	156561558	156564091	2533	+	2	1_PC3_ARID4B::1::702, 1_PC3_ARID4B::1::703	266, 9626	in gene, downstream	1	28	2	1_PC3_ARID4B::1	32	Gene APOA1BP	APOA1BP, MGC119143, AIBP, MGC119145, MGC119144, YJEFN1	apolipoprotein A-I binding protein	NM_144772, hCT2349461.0, hCT2352652.0, hCT8231.2	225427_s_at	NP_658985.2, EAW52941.1, EAW52942.1, EAW52943.1
GeneID:54865	GPATCH4	1	156564279	156571270	6991	-	2	1_PC3_ARID4B::1::702, 1_PC3_ARID4B::1::703	9446, 86	downstream, in gene	1	28	2	1_PC3_ARID4B::1	32	Gene GPATCH4	GPATCH4, GPATC4	G patch domain containing 4	NM_182679, NM_015590, hCT2281898.0, hCT2281899.0, hCT2352732.0, hCT2352733.0	220596_at, 221733_s_at, 224632_at, 224633_s_at, 224634_at	NP_872620.1, NP_056405.2, EAW52935.1, EAW52936.1, EAW52937.1, EAW52938.1
GeneID:60484	HAPLN2	1	156589086	156595517	6431	+	1	1_PC3_ARID4B::1::704	4786	in gene	1	26	1	1_PC3_ARID4B::1	26	Gene HAPLN2	BRAL1, HAPLN2	hyaluronan and proteoglycan link protein 2	NM_021817, hCT1645004.3, hCT2282117.0	220142_at	NP_068589.1, EAW52933.1, EAW52934.1
GeneID:1382	CRABP2	1	156669403	156675375	5972	-	3	1_PC3_ARID4B::1::705, 1_PC3_ARID4B::1::706, 1_PC3_ARID4B::1::707	12335, 4527, -689	downstream, in gene, upstream	1	19.667	3	1_PC3_ARID4B::1	24	Gene CRABP2	CRABP2, RBP6, CRABP-II	cellular retinoic acid binding protein 2	NM_001878, hCT2281887.0, hCT2281888.0	202575_at	NP_001869.1, EAW52922.1, EAW52921.1
GeneID:81875	ISG20L2	1	156692413	156697705	5292	-	1	1_PC3_ARID4B::1::708	-439	upstream	1	42	1	1_PC3_ARID4B::1	42	Gene ISG20L2	FLJ12671, ISG20L2	interferon stimulated exonuclease gene 20kDa-like 2	NM_030980, hCT1813894.2, hCT2281884.0	208114_s_at, 212766_s_at, 216502_at, 233728_at	NP_112242.1, EAW52919.1, EAW52920.1
GeneID:51093	C1orf66	1	156698263	156706752	8489	+	2	1_PC3_ARID4B::1::708, 1_PC3_ARID4B::1::709	-119, 23593	upstream, downstream	1	39	2	1_PC3_ARID4B::1	42	Gene C1orf66	CGI-41, C1orf66, RRNAD1	chromosome 1 open reading frame 66	NM_015997, NM_001142560, hCT2282127.0, hCT2282128.0, hCT2282129.0, hCT2352627.0	218914_at	NP_057081.3, NP_001136032.1, EAW52915.1, EAW52916.1, EAW52917.1, EAW52918.1
GeneID:79590	MRPL24	1	156707094	156710923	3829	-	2	1_PC3_ARID4B::1::708, 1_PC3_ARID4B::1::709	12779, -10933	downstream, upstream	1	39	2	1_PC3_ARID4B::1	42	Gene MRPL24	MRPL24, FLJ20917, MGC9831, MGC22737, MRP-L24, MRP-L18, L24mt	mitochondrial ribosomal protein L24	NM_145729, NM_024540, hCT1813895.1, hCT1966813.1	218270_at	NP_663781.1, NP_078816.2, EAW52913.1, EAW52914.1
GeneID:3068	HDGF	1	156711899	156722240	10341	-	1	1_PC3_ARID4B::1::709	384	in gene	1	36	1	1_PC3_ARID4B::1	36	Gene HDGF	HDGF, FLJ96580, HMG1L2, DKFZp686J1764	hepatoma-derived growth factor (high-mobility group protein 1-like)	NM_004494, NM_001126050, NM_001126051, hCT1813896.1, hCT2281879.0, hCT2352690.0	200896_x_at, 216484_x_at	NP_004485.1, NP_001119522.1, NP_001119523.1, EAW52910.1, EAW52911.1, EAW52912.1
GeneID:5546	PRCC	1	156737274	156770609	33335	+	1	1_PC3_ARID4B::1::710	198	in gene	1	40	1	1_PC3_ARID4B::1	40	Gene PRCC	RCCP1, MGC17178, TPRC, MGC4723, PRCC	papillary renal cell carcinoma (translocation-associated)	NM_005973, hCT1967979.1, hCT31083.2	208938_at	NP_005964.3, EAW52909.1, EAW52908.1
GeneID:9047	SH2D2A	1	156776035	156786640	10605	-	1	1_PC3_ARID4B::1::711	3056	in gene	1	31	1	1_PC3_ARID4B::1	31	Gene SH2D2A	SH2D2A, SCAP, TSAD, F2771, VRAP	SH2 domain containing 2A	NM_003975, NM_001161441, NM_001161442, NM_001161443, NM_001161444, hCT2281877.0, hCT2352646.0, hCT31073.3	207351_s_at	NP_003966.2, NP_001154913.1, NP_001154914.1, NP_001154915.1, NP_001154916.1, EAW52905.1, EAW52906.1, EAW52907.1
GeneID:4914	NTRK1	1	156785542	156851642	66100	+	2	1_PC3_ARID4B::1::711, 1_PC3_ARID4B::1::712	-1958, 44138	upstream, in gene	1	29.5	2	1_PC3_ARID4B::1	31	Gene NTRK1	TRKA, p140-TrkA, NTRK1, DKFZp781I14186, Trk-A, TRK1, TRK, MTC	neurotrophic tyrosine kinase, receptor, type 1	NM_001007792, NM_002529, NM_001012331, hCT2282133.0, hCT2352648.0, hCT31074.3	208605_s_at	NP_001007793.1, NP_002520.2, NP_001012331.1, EAW52900.1, EAW52901.1, EAW52902.1
GeneID:3645	INSRR	1	156810665	156828666	18001	-	1	1_PC3_ARID4B::1::712	-1014	upstream	1	28	1	1_PC3_ARID4B::1	28	Gene INSRR	INSRR, IRR	insulin receptor-related receptor	NM_014215, hCT2281875.0, hCT31077.1	215776_at	NP_055030.1, EAW52903.1, EAW52904.1
GeneID:2117	ETV3	1	157094459	157108383	13924	-	1	1_PC3_ARID4B::1::713	159	in gene	1	30	1	1_PC3_ARID4B::1	30	Gene ETV3	PE-1, PE1, METS, bA110J1.4, FLJ79173, ETV3	ets variant 3	NM_005240, NM_001145312, hCT2281867.1, hCT31078.3	1552423_at, 214480_at	NP_005231.1, NP_001138784.1, EAW52888.1, EAW52889.1
GeneID:55243	KIRREL	1	157963063	158065846	102783	+	1	1_PC3_ARID4B::1::714	745	in gene	1	27	1	1_PC3_ARID4B::1	27	Gene KIRREL	MGC129543, MGC129542, NEPH1, FLJ10845, KIRREL	kin of IRRE like (Drosophila)	NM_018240, hCT2275271.0, hCT2275272.0, hCT31205.3	220825_s_at, 225303_at, 232467_at	NP_060710.3, EAW52853.1, EAW52854.1, EAW52855.1
GeneID:284677	C1orf204	1	159804264	159825137	20873	-	1	1_PC3_ARID4B::1::715	657	in gene	1	26	1	1_PC3_ARID4B::1	26	Gene C1orf204	FLJ20442, FLJ39187, C1orf204	chromosome 1 open reading frame 204	NM_001134233	1556633_at	NP_001127705.1
GeneID:391123	VSIG8	1	159824106	159832447	8341	-	1	1_PC3_ARID4B::1::715	7967	in gene	1	26	1	1_PC3_ARID4B::1	26	Gene VSIG8	VSIG8	V-set and immunoglobulin domain containing 8	NM_001013661		NP_001013683.1
GeneID:8407	TAGLN2	1	159887903	159895284	7381	-	1	1_PC3_ARID4B::1::716	356	in gene	1	36	1	1_PC3_ARID4B::1	36	Gene TAGLN2	TAGLN2, HA1756, KIAA0120	transgelin 2	NM_003564, hCT1967976.1, hCT1967977.1, hCT2352718.0, hCT2352719.0, hCT30982.2	200916_at, 210978_s_at	NP_003555.1, EAW52762.1, EAW52759.1, EAW52760.1, EAW52761.1, EAW52763.1
GeneID:57549	IGSF9	1	159896829	159915386	18557	-	2	1_PC3_ARID4B::1::716, 1_PC3_ARID4B::1::717	20458, -134	downstream, upstream	1	29	2	1_PC3_ARID4B::1	36	Gene IGSF9	Nrt1, KIAA1355, IGSF9, FP18798, IGSF9A	immunoglobulin superfamily, member 9	NM_020789, NM_001135050, hCT2352744.0, hCT2352745.0, hCT30988.3	229276_at	NP_065840.2, NP_001128522.1, EAW52756.1, EAW52757.1, EAW52758.1
GeneID:89886	SLAMF9	1	159921282	159924044	2762	-	1	1_PC3_ARID4B::1::717	8524	downstream	1	22	1	1_PC3_ARID4B::1	22	Gene SLAMF9	CD84H1, CD2F10, CD2F-10, SF2001, SLAMF9, CD84-H1, MGC88194	SLAM family member 9	NM_033438, NM_001146172, NM_001146173, hCT2275632.0, hCT30989.1	1553769_at, 1553770_a_at	NP_254273.2, NP_001139644.1, NP_001139645.1, EAW52754.1, EAW52755.1
GeneID:93183	PIGM	1	159997462	160001783	4321	-	1	1_PC3_ARID4B::1::718	268	in gene	1	31	1	1_PC3_ARID4B::1	31	Gene PIGM	MGC29896, PIGM, GPI-MT-I	phosphatidylinositol glycan anchor biosynthesis, class M	NM_145167, hCT1831298.2, hCT2349468.0	223470_at, 235168_at, 236622_at	NP_660150.1, EAW52752.1, EAW52751.1
GeneID:3766	KCNJ10	1	160007257	160040051	32794	-	1	1_PC3_ARID4B::1::718	38536	downstream	1	31	1	1_PC3_ARID4B::1	31	Gene KCNJ10	SESAME, KIR1.2, KCNJ10, BIRK-10, KIR4.1, KCNJ13-PEN	potassium inwardly-rectifying channel, subfamily J, member 10	NM_002241, hCT2275629.0, hCT2349492.0, hCT30985.4	206692_at, 228581_at	NP_002232.2, EAW52750.1, EAW52748.1, EAW52749.1
GeneID:3765	KCNJ9	1	160051360	160059212	7852	+	1	1_PC3_ARID4B::1::719	16480	downstream	1	35	1	1_PC3_ARID4B::1	35	Gene KCNJ9	KCNJ9, GIRK3, KIR3.3	potassium inwardly-rectifying channel, subfamily J, member 9	NM_004983, hCT30987.2	207527_at	NP_004974.2, EAW52747.1
GeneID:93185	IGSF8	1	160061130	160068408	7278	-	1	1_PC3_ARID4B::1::719	568	in gene	1	35	1	1_PC3_ARID4B::1	35	Gene IGSF8	CD81P3, CD316, EWI2, EWI-2, IGSF8, PGRL, LIR-D1, KCT-4	immunoglobulin superfamily, member 8	NM_052868, hCT2275625.0, hCT2275626.0, hCT2275628.0, hCT30994.3	225025_at	NP_443100.1, EAW52744.1, EAW52743.1, EAW52745.1, EAW52746.1
GeneID:844	CASQ1	1	160160285	160171676	11391	+	1	1_PC3_ARID4B::1::720	15171	downstream	1	50	1	1_PC3_ARID4B::1	50	Gene CASQ1	PDIB1, CASQ, CASQ1	calsequestrin 1 (fast-twitch, skeletal muscle)	NM_001231, hCT30991.3	219645_at	NP_001222.3, EAW52736.1
GeneID:8682	PEA15	1	160175125	160185162	10037	+	1	1_PC3_ARID4B::1::720	331	in gene	1	50	1	1_PC3_ARID4B::1	50	Gene PEA15	MAT1, PED, HMAT1, HUMMAT1H, PEA15, MAT1H, PEA-15	phosphoprotein enriched in astrocytes 15	NM_003768, hCT1967978.1, hCT2352724.0, hCT30984.2	200787_s_at, 200788_s_at	NP_003759.1, EAW52734.1, EAW52733.1, EAW52735.1
GeneID:50717	DCAF8	1	160185505	160232350	46845	-	2	1_PC3_ARID4B::1::720, 1_PC3_ARID4B::1::721	56894, 206	downstream, in gene	1	49	2	1_PC3_ARID4B::1	50	Gene DCAF8	DCAF8, H326, WDR42A, MGC117276, MGC118891, FLJ35857, MGC99640, DKFZp781G1096	DDB1 and CUL4 associated factor 8	NM_015726, NR_028103, NR_028104, NR_028105, NR_028106, hCT2275656.0, hCT2275657.0, hCT30990.3	1554049_s_at, 202249_s_at, 202250_s_at, 216885_s_at, 232339_at, 233637_at, 238340_at, 243318_at	NP_056541.2, EAW52732.1, EAW52730.1, EAW52731.1
GeneID:100287049	LOC100287049	1	160222704	160232568	9864	+	1	1_PC3_ARID4B::1::721	9440	in gene	1	48	1	1_PC3_ARID4B::1	48	Gene LOC100287049		hypothetical LOC100287049	XM_002342146, XM_003119757, XM_003120798		XP_002342187.1, XP_003119805.1, XP_003120846.1
GeneID:100505665	LOC100505665	1	160231518	160232567	1049	+	1	1_PC3_ARID4B::1::721	626	in gene	1	48	1	1_PC3_ARID4B::1	48	Gene LOC100505665		hypothetical LOC100505665	XR_108292
GeneID:5824	PEX19	1	160246599	160254941	8342	-	1	1_PC3_ARID4B::1::722	61	in gene	1	65	1	1_PC3_ARID4B::1	65	Gene PEX19	PXMP1, HK33, FLJ55296, PEX19, D1S2223E, PMPI, PXF, PMP1	peroxisomal biogenesis factor 19	NM_002857, NM_001193644, NR_036492, NR_036493, hCT2275653.0, hCT2352722.0, hCT30983.3	201706_s_at, 201707_at	NP_002848.1, NP_001180573.1, EAW52727.1, EAW52728.1, EAW52729.1
GeneID:1314	COPA	1	160258377	160313354	54977	-	2	1_PC3_ARID4B::1::722, 1_PC3_ARID4B::1::723	58474, 202	downstream, in gene	1	56.5	2	1_PC3_ARID4B::1	65	Gene COPA	FLJ26320, HEP-COP, COPA	coatomer protein complex, subunit alpha	NM_004371, NM_001098398, hCT2275651.0, hCT2352619.0, hCT30995.3	1559862_at, 208684_at, 214336_s_at, 214337_at	NP_004362.2, NP_001091868.1, EAW52723.1, EAW52724.1, EAW52725.1
GeneID:23385	NCSTN	1	160313063	160328742	15679	+	1	1_PC3_ARID4B::1::723	89	in gene	1	48	1	1_PC3_ARID4B::1	48	Gene NCSTN	NCSTN, KIAA0253, APH2	nicastrin	NM_015331, hCT11940.3, hCT2352746.0, hCT2352747.0	208759_at	NP_056146.1, EAW52721.1, EAW52720.1, EAW52722.1
GeneID:50848	F11R	1	160965001	160991133	26132	-	1	1_PC3_ARID4B::1::724	589	in gene	1	27	1	1_PC3_ARID4B::1	27	Gene F11R	JAM, F11R, JAM1, JCAM, KAT, JAMA, CD321, PAM-1	F11 receptor	NM_016946, hCT11939.3, hCT1950448.1, hCT2275503.0, hCT2275504.0, hCT2275506.0, hCT2275508.0, hCT2352742.0	221664_s_at, 223000_s_at, 224097_s_at, 226482_s_at	NP_058642.1, EAW52677.1, EAW52678.1, EAW52679.1, EAW52682.1, EAW52683.1, EAW52680.1, EAW52681.1
GeneID:100131187	TSTD1	1	161007421	161008774	1353	-	2	1_PC3_ARID4B::1::725, 1_PC3_ARID4B::1::726	-794, -6346	upstream, upstream	1	25.5	2	1_PC3_ARID4B::1	32	Gene TSTD1	KAT, TSTD1	thiosulfate sulfurtransferase (rhodanese)-like domain containing 1	NM_001113205, NM_001113206, NM_001113207		NP_001106676.1, NP_001106677.1, NP_001106678.1
GeneID:7391	USF1	1	161009041	161015757	6716	-	2	1_PC3_ARID4B::1::725, 1_PC3_ARID4B::1::726	6189, 637	in gene, in gene	1	25.5	2	1_PC3_ARID4B::1	32	Gene USF1	UEF, MLTF, bHLHb11, HYPLIP1, FCHL1, FCHL, MLTFI, USF1	upstream transcription factor 1	NM_007122, NM_207005, hCT11928.2, hCT1967894.1	231768_at	NP_009053.1, NP_996888.1, EAW52675.1, EAW52676.1
GeneID:257106	ARHGAP30	1	161016732	161039760	23028	-	2	1_PC3_ARID4B::1::725, 1_PC3_ARID4B::1::726	30192, 24640	downstream, downstream	1	25.5	2	1_PC3_ARID4B::1	32	Gene ARHGAP30	FLJ00267, ARHGAP30, FLJ44128	Rho GTPase activating protein 30	NM_181720, NM_001025598, hCT2275497.1, hCT2275498.1, hCT2349476.0, hCT2349477.0, hCT2349478.0, hCT2352738.0, hCT2352739.0, hCT2352740.0	226219_at, 241346_at	NP_859071.2, NP_001020769.1, EAW52669.1, EAW52671.1, EAW52672.1, EAW52673.1, EAW52667.1, EAW52668.1, EAW52670.1, EAW52674.1
GeneID:81607	PVRL4	1	161040781	161059385	18604	-	1	1_PC3_ARID4B::1::727	-8967	upstream	1	30	1	1_PC3_ARID4B::1	30	Gene PVRL4	EDSS1, PVRL4, PRR4, DKFZp686K05193, LNIR, nectin-4	poliovirus receptor-related 4	NM_030916, hCT11933.3, hCT2275496.0	223540_at	NP_112178.2, EAW52666.1, EAW52665.1
GeneID:126823	KLHDC9	1	161068151	161070138	1987	+	1	1_PC3_ARID4B::1::727	201	in gene	1	30	1	1_PC3_ARID4B::1	30	Gene KLHDC9	MGC33338, KARCA1, KLHDC9, RP11-544M22.9	kelch domain containing 9	NM_001007255, NM_152366, NR_033385, NR_033386, hCT2276581.0, hCT2276582.0, hCT2276583.0, hCT2349479.0, hCT2352700.0, hCT2352701.0	227582_at	NP_001007256.1, NP_689579.3, EAW52660.1, EAW52662.1, EAW52663.1, EAW52664.1, EAW52659.1, EAW52661.1
GeneID:5202	PFDN2	1	161070346	161087866	17520	-	2	1_PC3_ARID4B::1::727, 1_PC3_ARID4B::1::728	19514, 90	downstream, in gene	1	38.5	2	1_PC3_ARID4B::1	47	Gene PFDN2	PFDN2, PFD2	prefoldin subunit 2	NM_012394, hCT2275494.0	218336_at	NP_036526.2, EAW52658.1
GeneID:4817	NIT1	1	161087862	161095235	7373	+	1	1_PC3_ARID4B::1::728	-86	upstream	1	47	1	1_PC3_ARID4B::1	47	Gene NIT1	NIT1, MGC57670	nitrilase 1	NM_001185092, NM_001185093, NM_001185094, NM_005600, hCT10942.3, hCT1950447.1, hCT2276584.0, hCT2276586.0	202891_at, 241395_at	NP_001172021.1, NP_001172022.1, NP_005591.1, NP_001172023.1, EAW52654.1, EAW52656.1, EAW52655.1, EAW52657.1
GeneID:9191	DEDD	1	161090767	161102478	11711	-	1	1_PC3_ARID4B::1::728	14702	downstream	1	47	1	1_PC3_ARID4B::1	47	Gene DEDD	FLDED1, DEDD, DEDD1, CASP8IP1, DEFT, KE05	death effector domain containing	NM_032998, NM_001039711, NM_001039712, hCT11927.3, hCT1967911.1, hCT2275488.0, hCT2275489.0, hCT2275490.0, hCT2275491.0	202480_s_at, 211255_x_at, 215158_s_at	NP_127491.1, NP_001034800.1, NP_001034801.1, EAW52648.1, EAW52650.1, EAW52652.1, EAW52649.1, EAW52651.1, EAW52653.1
GeneID:51506	UFC1	1	161123534	161128646	5112	+	2	1_PC3_ARID4B::1::729, 1_PC3_ARID4B::1::730	5906, 12610	downstream, downstream	1	32.5	2	1_PC3_ARID4B::1	46	Gene UFC1	UFC1, HSPC155	ubiquitin-fold modifier conjugating enzyme 1	NM_016406, hCT2276588.2, hCT2349467.0	217797_at	NP_057490.2, EAW52646.1, EAW52647.1
GeneID:27005	USP21	1	161129254	161135516	6262	+	2	1_PC3_ARID4B::1::729, 1_PC3_ARID4B::1::730	186, 6890	in gene, downstream	1	32.5	2	1_PC3_ARID4B::1	46	Gene USP21	USP21, USP23, USP16, MGC3394	ubiquitin specific peptidase 21	NM_012475, NM_001014443, hCT1804993.2, hCT2276594.0, hCT2276595.0, hCT2276596.1	218367_x_at, 232219_x_at, 234735_s_at	NP_036607.3, NP_001014443.1, EAW52642.1, EAW52643.1, EAW52644.1, EAW52645.1
GeneID:5498	PPOX	1	161136181	161141010	4829	+	3	1_PC3_ARID4B::1::729, 1_PC3_ARID4B::1::730, 1_PC3_ARID4B::1::731	-6741, -37, 10923	upstream, upstream, downstream	1	29.333	3	1_PC3_ARID4B::1	46	Gene PPOX	MGC8485, V290M, PPOX, PPO, VP	protoporphyrinogen oxidase	NM_000309, NM_001122764, hCT1804992.2, hCT1950444.1, hCT1966807.1, hCT2276597.0, hCT2276598.0, hCT2276599.0, hCT2352675.0	204788_s_at, 238117_at, 238118_s_at	NP_000300.1, NP_001116236.1, EAW52636.1, EAW52637.1, EAW52638.1, EAW52641.1, EAW52635.1, EAW52639.1, EAW52640.1
GeneID:8703	B4GALT3	1	161141101	161147314	6213	-	3	1_PC3_ARID4B::1::729, 1_PC3_ARID4B::1::730, 1_PC3_ARID4B::1::731	17874, 11170, 210	downstream, downstream, in gene	1	29.333	3	1_PC3_ARID4B::1	46	Gene B4GALT3	beta4Gal-T3, B4GALT3	UDP-Gal:betaGlcNAc beta 1,4- galactosyltransferase, polypeptide 3	NM_003779, hCT1805014.2, hCT2275484.1, hCT2275485.0, hCT2343741.0, hCT2343742.0, hCT2352620.0, hCT2352621.0	210243_s_at, 238312_s_at	NP_003770.1, EAW52628.1, EAW52629.1, EAW52630.1, EAW52631.1, EAW52633.1, EAW52632.1, EAW52634.1
GeneID:9507	ADAMTS4	1	161159538	161168845	9307	-	1	1_PC3_ARID4B::1::732	-3475	upstream	1	33	1	1_PC3_ARID4B::1	33	Gene ADAMTS4	KIAA0688, ADAMTS-2, ADAMTS4, ADMP-1, ADAMTS-4	ADAM metallopeptidase with thrombospondin type 1 motif, 4	NM_005099, hCT8887.3	1555380_at	NP_005090.3, EAW52627.1
GeneID:4720	NDUFS2	1	161169105	161184185	15080	+	1	1_PC3_ARID4B::1::732	3215	in gene	1	33	1	1_PC3_ARID4B::1	33	Gene NDUFS2	CI-49, NDUFS2		NM_004550, NM_001166159, hCT2276604.0, hCT8911.4	201966_at	NP_004541.1, NP_001159631.1, EAW52625.1, EAW52626.1
GeneID:4359	MPZ	1	161274525	161279762	5237	-	1	1_PC3_ARID4B::1::733	-4494	upstream	1	63	1	1_PC3_ARID4B::1	63	Gene MPZ	CHM, CMT2J, CMT1B, CMT1, MPZ, CMTDI3, HMSNIB, P0, CMT4E, DSS, CMT2I, MPP	myelin protein zero	NM_000530, hCT2275478.0, hCT29116.4	210280_at	NP_000521.2, EAW52606.1, EAW52605.1
GeneID:6391	SDHC	1	161284166	161334541	50375	+	1	1_PC3_ARID4B::1::733	90	in gene	1	63	1	1_PC3_ARID4B::1	63	Gene SDHC	PGL3, SDH3, CYBL, QPS1, CYB560, SDHC	succinate dehydrogenase complex, subunit C, integral membrane protein, 15kDa	NM_003001, NM_001035511, NM_001035512, NM_001035513, hCT2276614.0, hCT2276615.0, hCT2276616.1, hCT2276617.0, hCT2343744.0, hCT2352754.0, hCT2352755.0, hCT2352756.0	202004_x_at, 216591_s_at	NP_002992.1, NP_001030588.1, NP_001030589.1, NP_001030590.1, EAW52597.1, EAW52604.1, EAW52598.1, EAW52599.1, EAW52600.1, EAW52601.1, EAW52602.1, EAW52603.1
GeneID:100505703	LOC100505703	1	161369199	161392630	23431	+	2	1_PC3_ARID4B::1::734, 1_PC3_ARID4B::1::735	-8975, 145	upstream, in gene	1	28.5	2	1_PC3_ARID4B::1	29	Gene LOC100505703		hypothetical LOC100505703	XR_108294, XR_114825
GeneID:2212	FCGR2A	1	161475205	161489360	14155	+	1	1_PC3_ARID4B::1::736	19003	downstream	1	20	1	1_PC3_ARID4B::1	20	Gene FCGR2A	CDw32, FCGR2A1, FCGR2A, CD32, MGC30032, FCG2, IGFR2, FCGR2, CD32A, MGC23887, FcGR	Fc fragment of IgG, low affinity IIa, receptor (CD32)	NM_021642, NM_001136219	1565673_at, 1565674_at, 203561_at	NP_067674.2, NP_001129691.1
GeneID:3310	HSPA6	1	161494036	161496687	2651	+	2	1_PC3_ARID4B::1::736, 1_PC3_ARID4B::1::737	172, 6140	in gene, downstream	1	17.5	2	1_PC3_ARID4B::1	20	Gene HSPA6	HSPA6		NM_002155	117_at, 213418_at	NP_002146.2
GeneID:2214	FCGR3A	1	161511549	161520413	8864	-	1	1_PC3_ARID4B::1::737	20237	downstream	1	15	1	1_PC3_ARID4B::1	15	Gene FCGR3A	FCG3, FCGR3, IGFR3, FCR-10, FCRIII, FCGR3A, CD16, FCRIIIA, CD16A, FCGRIII	Fc fragment of IgG, low affinity IIIa, receptor (CD16a)	NM_000569, NM_001127592, NM_001127593, NM_001127595, NM_001127596	204006_s_at	NP_000560.5, NP_001121064.1, NP_001121065.1, NP_001121067.1, NP_001121068.1
GeneID:2215	FCGR3B	1	161592986	161601158	8172	-	1	1_PC3_ARID4B::1::738	9766	downstream	1	13	1	1_PC3_ARID4B::1	13	Gene FCGR3B	FCG3, FCGR3, CD16, CD16b, FCGR3B	Fc fragment of IgG, low affinity IIIb, receptor (CD16b)	NM_000570	204007_at	NP_000561.3
GeneID:127943	FCRLB	1	161692457	161697933	5476	+	1	1_PC3_ARID4B::1::739	4055	in gene	1	29	1	1_PC3_ARID4B::1	29	Gene FCRLB	FCRLM2, FCRLB, FCRL2, RP11-474I16.6, FCRLY, FREB-2, FcRY, FLJ31052	Fc receptor-like B	NM_001002901, hCT1642726.2, hCT2357414.0	238452_at	NP_001002901.1, EAW90690.1, EAW90691.1
GeneID:11266	DUSP12	1	161719581	161726952	7371	+	2	1_PC3_ARID4B::1::740, 1_PC3_ARID4B::1::741	259, 16563	in gene, downstream	1	49.5	2	1_PC3_ARID4B::1	55	Gene DUSP12	DUSP12, YVH1, DUSP1	dual specificity phosphatase 12	NM_007240, hCT6880.3	218576_s_at	NP_009171.1, EAW90692.1
GeneID:22926	ATF6	1	161736084	161928852	192768	+	1	1_PC3_ARID4B::1::741	60	in gene	1	55	1	1_PC3_ARID4B::1	55	Gene ATF6	ATF6, ATF6A	activating transcription factor 6	NM_007348, hCT6878.2	203952_at, 217550_at, 231927_at	NP_031374.2, EAW90694.1
GeneID:25903	OLFML2B	1	161952982	161993644	40662	-	1	1_PC3_ARID4B::1::742	172	in gene	1	31	1	1_PC3_ARID4B::1	31	Gene OLFML2B	RP11-227F8.1, MGC51337, OLFML2B	olfactomedin-like 2B	NM_015441, hCT1806448.1, hCT2323229.0, hCT6881.2	213125_at	NP_056256.1, EAW90696.1, EAW90697.1, EAW90698.1
GeneID:9722	NOS1AP	1	162039581	162339813	300232	+	1	1_PC3_ARID4B::1::743	-381	upstream	1	19	1	1_PC3_ARID4B::1	19	Gene NOS1AP	6330408P19Rik, NOS1AP, MGC138500, CAPON	nitric oxide synthase 1 (neuronal) adaptor protein	NM_001126060, NM_014697, NM_001164757, hCT6884.3	1563512_at, 215153_at	NP_001119532.2, NP_055512.1, NP_001158229.1, EAW90700.1
GeneID:127933	UHMK1	1	162466964	162499419	32455	+	1	1_PC3_ARID4B::1::744	812	in gene	1	74	1	1_PC3_ARID4B::1	74	Gene UHMK1	FLJ23015, UHMK1, KIS, DKFZp434C1613, KIST	U2AF homology motif (UHM) kinase 1	NM_001184763, NM_144624, NM_175866, hCT2323214.1, hCT2323215.1, hCT2349335.0, hCT6882.4	1552656_s_at, 227740_at, 235003_at	NP_001171692.1, NP_653225.2, NP_787062.1, EAW90706.1, EAW90707.1, EAW90708.1, EAW90709.1
GeneID:6675	UAP1	1	162531296	162569633	38337	+	1	1_PC3_ARID4B::1::745	352	in gene	1	40	1	1_PC3_ARID4B::1	40	Gene UAP1	AGX, UAP1, SPAG2, AGX2, AGX1	UDP-N-acteylglucosamine pyrophosphorylase 1	NM_003115, hCT1951536.1, hCT2323218.0, hCT6879.3	209340_at	NP_003106.3, EAW90712.1, EAW90710.1, EAW90711.1
GeneID:83540	NUF2	1	163291723	163325553	33830	+	1	1_PC3_ARID4B::1::746	-43	upstream	1	73	1	1_PC3_ARID4B::1	73	Gene NUF2	NUF2R, CT106, NUF2, CDCA1	NUF2, NDC80 kinetochore complex component, homolog (S. cerevisiae)	NM_031423, NM_145697, hCT1957725.1, hCT2357422.0, hCT6216.2	223381_at	NP_113611.2, NP_663735.2, EAW90735.1, EAW90736.1, EAW90737.1
GeneID:5087	PBX1	1	164528802	164821045	292243	+	1	1_PC3_ARID4B::1::747	286	in gene	1	20	1	1_PC3_ARID4B::1	20	Gene PBX1	MGC126627, DKFZp686B09108, PBX1	pre-B-cell leukemia homeobox 1	NM_002585, hCT14111.3, hCT1951556.2, hCT2326852.0, hCT2326854.1	205253_at, 212148_at, 212151_at	NP_002576.1, EAW90740.1, EAW90738.1, EAW90739.1, EAW90741.1
GeneID:4259	MGST3	1	165600450	165624857	24407	+	1	1_PC3_ARID4B::1::748	-354	upstream	1	20	1	1_PC3_ARID4B::1	20	Gene MGST3	MGST3, GST-III	microsomal glutathione S-transferase 3	NM_004528, hCT1808738.3, hCT1951549.2, hCT2345060.0, hCT2345061.0, hCT2345062.0, hCT2357427.0	201403_s_at, 244122_at	NP_004519.1, EAW90756.1, EAW90752.1, EAW90753.1, EAW90755.1, EAW90757.1, EAW90754.1
GeneID:223	ALDH9A1	1	165631449	165667900	36451	-	1	1_PC3_ARID4B::1::749	316	in gene	1	19	1	1_PC3_ARID4B::1	19	Gene ALDH9A1	E3, TMABADH, ALDH9A1, ALDH9, ALDH4, ALDH7	aldehyde dehydrogenase 9 family, member A1	NM_000696, hCT12838.3	201612_at	NP_000687.3, EAW90758.1
GeneID:54499	TMCO1	1	165693528	165738135	44607	-	1	1_PC3_ARID4B::1::750	87	in gene	1	60	1	1_PC3_ARID4B::1	60	Gene TMCO1	RP11-466F5.7, PNAS-136, TMCC4, PCIA3, TMCO1, HP10122	transmembrane and coiled-coil domains 1	NM_019026, hCT1804924.3, hCT2345057.0, hCT2345058.0, hCT2345059.0	208715_at, 208716_s_at, 210768_x_at, 211098_x_at	NP_061899.1, EAW90763.1, EAW90762.1, EAW90764.1, EAW90765.1
GeneID:100147773	LOC100147773	1	165738166	165744844	6678	+	1	1_PC3_ARID4B::1::750	-118	upstream	1	60	1	1_PC3_ARID4B::1	60	Gene LOC100147773	FLJ42974	hypothetical LOC100147773	XR_111961, XR_108300, XR_114979
GeneID:7371	UCK2	1	165796890	165877343	80453	+	1	1_PC3_ARID4B::1::751	102	in gene	1	33	1	1_PC3_ARID4B::1	33	Gene UCK2	TSA903, DKFZp686M04245, UCK2, UMPK, UK	uridine-cytidine kinase 2	NM_012474, hCT13781.2, hCT1951554.1, hCT1951555.1	209825_s_at	NP_036606.2, EAW90768.1, EAW90767.1, EAW90769.1
GeneID:117143	TADA1	1	166825747	166845654	19907	-	1	1_PC3_ARID4B::1::752	566	in gene	1	30	1	1_PC3_ARID4B::1	30	Gene TADA1	hADA1, ADA1, HFI1, RP1-9E21.4, TADA1L, TADA1, STAF42	transcriptional adaptor 1	NM_053053, hCT29232.3	1559289_at, 225455_at	NP_444281.1, EAW90778.1
GeneID:5451	POU2F1	1	167190143	167385342	195199	+	2	1_PC3_ARID4B::1::754, 1_PC3_ARID4B::1::755	-591, 1025	upstream, in gene	1	25	2	1_PC3_ARID4B::1	33	Gene POU2F1	POU2F1, FLJ42836, OCT1, OTF1	POU class 2 homeobox 1	NM_002697, hCT1951562.1, hCT2324115.0, hCT29227.3	206789_s_at	NP_002688.2, EAW90787.1, EAW90786.1, EAW90788.1
GeneID:919	CD247	1	167399877	167487847	87970	-	1	1_PC3_ARID4B::1::756	63399	in gene	1	29	1	1_PC3_ARID4B::1	29	Gene CD247	T3Z, CD247, CD3H, CD3Q, CD3-ZETA, TCRZ, CD3Z	CD247 molecule	NM_198053, NM_000734, hCT1807549.2, hCT1962038.1, hCT2357440.0	210031_at	NP_932170.1, NP_000725.1, EAW90790.1, EAW90791.1, EAW90792.1
GeneID:8804	CREG1	1	167510250	167523056	12806	-	1	1_PC3_ARID4B::1::757	432	in gene	1	23	1	1_PC3_ARID4B::1	23	Gene CREG1	CREG, CREG1	cellular repressor of E1A-stimulated genes 1	NM_003851, hCT2324200.0, hCT32589.3	201200_at	NP_003842.1, EAW90794.1, EAW90795.1
GeneID:9019	MPZL1	1	167691187	167761156	69969	+	1	1_PC3_ARID4B::1::758	301	in gene	1	29	1	1_PC3_ARID4B::1	29	Gene MPZL1	FLJ21047, PZR, PZRa, PZRb, MPZL1, MPZL1b, PZR1b	myelin protein zero-like 1	NM_003953, NM_024569, NM_001146191, hCT1962098.1, hCT1962099.1, hCT2324127.0, hCT33667.3	201874_at, 201875_s_at, 210087_s_at, 210210_at, 210594_x_at	NP_003944.1, NP_078845.3, NP_001139663.1, EAW90800.1, EAW90801.1, EAW90802.1, EAW90803.1
GeneID:25874	BRP44	1	167887310	167906278	18968	-	1	1_PC3_ARID4B::1::759	1126	in gene	1	38	1	1_PC3_ARID4B::1	38	Gene BRP44	MGC125753, MGC125752, DKFZp564B167, BRP44	brain protein 44	NM_015415, NM_001143674, NR_026550, hCT2324191.0, hCT2324192.0, hCT2357430.0, hCT2357431.0	202427_s_at, 227669_at	NP_056230.1, NP_001137146.1, EAW90813.1, EAW90814.1, EAW90815.1, EAW90816.1
GeneID:55827	DCAF6	1	167905908	168045081	139173	+	1	1_PC3_ARID4B::1::759	-756	upstream	1	38	1	1_PC3_ARID4B::1	38	Gene DCAF6	1200006M05Rik, FLJ23798, MSTP055, ARCAP, IQWD1, DCAF6, PC326, NRIP	DDB1 and CUL4 associated factor 6	NM_018442, NM_001017977, hCT2324129.0, hCT2324130.0, hCT2324131.0, hCT2324132.0, hCT2324133.0	217908_s_at, 232349_x_at, 241209_at	NP_060912.2, NP_001017977.1, EAW90808.1, EAW90809.1, EAW90811.1, EAW90812.1, EAW90810.1
GeneID:23432	GPR161	1	168053997	168105624	51627	-	1	1_PC3_ARID4B::1::760	24	in gene	1	30	1	1_PC3_ARID4B::1	30	Gene GPR161	GPR161, RE2, FLJ33952	G protein-coupled receptor 161	NM_153832, hCT1951606.1, hCT1951607.1	206971_at, 206972_s_at, 214104_at, 230369_at, 232350_x_at, 235961_at	NP_722561.1, EAW90819.1, EAW90818.1
GeneID:261726	TIPRL	1	168148171	168171352	23181	+	1	1_PC3_ARID4B::1::761	85	in gene	1	46	1	1_PC3_ARID4B::1	46	Gene TIPRL	dJ69E11.3, MGC3794, TIP, TIP41, TIPRL	TIP41, TOR signaling pathway regulator-like (S. cerevisiae)	NM_152902, NM_001031800, hCT2357379.0, hCT33676.2	1553677_a_at, 1554351_a_at, 214773_x_at, 228619_x_at	NP_690866.1, NP_001026970.1, EAW90820.1, EAW90821.1
GeneID:375035	SFT2D2	1	168195255	168212088	16833	+	1	1_PC3_ARID4B::1::762	233	in gene	1	34	1	1_PC3_ARID4B::1	34	Gene SFT2D2	dJ747L4.C1.2, FLJ34085, SFT2D2, UNQ512	SFT2 domain containing 2	NM_199344, hCT33671.3	214838_at	NP_955376.1, EAW90822.1
GeneID:481	ATP1B1	1	169075947	169101960	26013	+	1	1_PC3_ARID4B::1::763	133	in gene	1	26	1	1_PC3_ARID4B::1	26	Gene ATP1B1	MGC1798, ATP1B1, ATP1B	ATPase, Na+/K+ transporting, beta 1 polypeptide	NM_001677, hCT1951559.1, hCT29032.3	201242_s_at, 201243_s_at	NP_001668.1, EAW90833.1, EAW90832.1
GeneID:29922	NME7	1	169101769	169337186	235417	-	1	1_PC3_ARID4B::1::764	-94	upstream	1	35	1	1_PC3_ARID4B::1	35	Gene NME7	nm23-H7, FLJ37194, MN23H7, NME7	non-metastatic cells 7, protein expressed in (nucleoside-diphosphate kinase)	NM_197972, NM_013330, hCT2322848.0, hCT2357408.0, hCT29033.3	219553_at, 227556_at	NP_932076.1, NP_037462.1, EAW90834.1, EAW90835.1, EAW90836.1
GeneID:8548	BLZF1	1	169337194	169365782	28588	+	1	1_PC3_ARID4B::1::764	86	in gene	1	35	1	1_PC3_ARID4B::1	35	Gene BLZF1	JEM1, JEM-1, JEM-1s, GOLGIN-45, MGC22497, BLZF1	basic leucine zipper nuclear factor 1	NM_003666, hCT1951560.1, hCT2322713.0, hCT29034.2	1558560_s_at, 203840_at, 210462_at, 239032_at, 32088_at	NP_003657.1, EAW90838.1, EAW90837.1, EAW90839.1
GeneID:10560	SLC19A2	1	169433147	169455208	22061	-	1	1_PC3_ARID4B::1::765	-264	upstream	1	28	1	1_PC3_ARID4B::1	28	Gene SLC19A2	TRMA, TC1, SLC19A2, THT1, THTR1	solute carrier family 19 (thiamine transporter), member 2	NM_006996, hCT2322845.0, hCT2322846.0, hCT2357402.0, hCT2357403.0, hCT29251.2	209681_at	NP_008927.1, EAW90847.1, EAW90843.1, EAW90844.1, EAW90845.1, EAW90846.1
GeneID:92342	C1orf156	1	169761670	169764031	2361	-	1	1_PC3_ARID4B::1::766	-225	upstream	1	44	1	1_PC3_ARID4B::1	44	Gene C1orf156	MGC9084, C1orf156, AsTP2, METTL18, RP1-117P20.4	chromosome 1 open reading frame 156	NM_033418, hCT1644273.3, hCT1951540.1	213528_at	NP_219486.1, EAW90862.1, EAW90861.1
GeneID:55732	C1orf112	1	169764550	169822229	57679	+	1	1_PC3_ARID4B::1::766	-294	upstream	1	44	1	1_PC3_ARID4B::1	44	Gene C1orf112	MGC130019, FLJ13470, C1orf112, FLJ10706, RP1-97P20.1, MGC130018	chromosome 1 open reading frame 112	NM_018186, hCT1951566.0, hCT2357399.0, hCT2357400.0, hCT29249.2	220840_s_at	NP_060656.2, EAW90864.1, EAW90863.1, EAW90865.1, EAW90866.1
GeneID:92344	GORAB	1	170501263	170522974	21711	+	1	1_PC3_ARID4B::1::767	-143	upstream	1	47	1	1_PC3_ARID4B::1	47	Gene GORAB	MGC51263, MGC70512, GORAB, FLJ11752, NTKLBP1, SCYL1BP1, GO	golgin, RAB6-interacting	NM_152281, NR_027397, NM_001146039, hCT1951567.1, hCT1951568.1, hCT29733.3	226337_at	NP_689494.2, NP_001139511.1, EAW90878.1, EAW90879.1, EAW90880.1
GeneID:23215	BAT2L2	1	171454666	171562650	107984	+	1	1_PC3_ARID4B::1::768	150	in gene	1	44	1	1_PC3_ARID4B::1	44	Gene BAT2L2	XTP2, BAT2L2, BAT2D1, PRRC2C, BAT2-iso	HLA-B associated transcript 2-like 2	NM_015172, hCT2323438.0, hCT2323439.0, hCT2323440.0, hCT2357389.0, hCT29057.3	211944_at, 211946_s_at, 211947_s_at, 211948_x_at, 214052_x_at, 214055_x_at, 230618_s_at	NP_055987.2, EAW90898.1, EAW90899.1, EAW90900.1, EAW90901.1, EAW90902.1
GeneID:8674	VAMP4	1	171669296	171711379	42083	-	1	1_PC3_ARID4B::1::769	211	in gene	1	77	1	1_PC3_ARID4B::1	77	Gene VAMP4	VAMP4, VAMP-4, VAMP24	vesicle-associated membrane protein 4	NM_001185127, NM_003762, NR_033704, hCT1951561.3, hCT1962067.2, hCT1965554.2, hCT2357391.0, hCT2357392.0, hCT29058.5	207350_s_at, 211760_s_at, 213480_at	NP_001172056.1, NP_003753.2, EAW90904.1, EAW90907.1, EAW90908.1, EAW90909.1, EAW90905.1, EAW90906.1
GeneID:51603	METTL13	1	171750761	171766856	16095	+	1	1_PC3_ARID4B::1::770	-9	upstream	1	87	1	1_PC3_ARID4B::1	87	Gene METTL13	METTL13, CGI-01, feat, KIAA0859, FLJ10310, 5630401D24Rik	methyltransferase like 13	NM_001007239, NM_014955, NM_015935, hCT1965552.1, hCT2323444.0, hCT2357357.0, hCT29053.3	206468_s_at, 212405_s_at, 212407_at	NP_001007240.1, NP_055770.1, NP_057019.3, EAW90912.1, EAW90913.1, EAW90914.1, EAW90911.1
GeneID:92346	C1orf105	1	172389828	172437969	48141	+	1	1_PC3_ARID4B::1::771	23260	in gene	1	60	1	1_PC3_ARID4B::1	60	Gene C1orf105	RP1-106H8.1, C1orf105	chromosome 1 open reading frame 105	NM_139240, hCT1809326.2	214357_at	NP_640333.3, EAW90924.1
GeneID:5279	PIGC	1	172410597	172413230	2633	-	1	1_PC3_ARID4B::1::771	142	in gene	1	60	1	1_PC3_ARID4B::1	60	Gene PIGC	PIGC, GPI2, MGC2049	phosphatidylinositol glycan anchor biosynthesis, class C	NM_153747, NM_002642, hCT2323543.0, hCT2357381.0, hCT2357382.0, hCT29054.2	202846_s_at, 215242_at, 216593_s_at	NP_714969.1, NP_002633.1, EAW90925.1, EAW90926.1, EAW90927.1, EAW90928.1
GeneID:51430	C1orf9	1	172502260	172580973	78713	+	1	1_PC3_ARID4B::1::772	172	in gene	1	64	1	1_PC3_ARID4B::1	64	Gene C1orf9	OPT, CH1, C1orf9, SLP1	chromosome 1 open reading frame 9	NM_014283, NM_016227, hCT2322894.0, hCT2322895.0, hCT2322896.0, hCT2322897.0, hCT28319.3, hCT28876.3	203429_s_at	NP_055098.1, NP_057311.2, EAW90929.1, EAW90932.1, EAW90933.1, EAW90934.1, EAW90930.1, EAW90931.1
GeneID:100506023	LOC100506023	1	173204199	173446294	242095	-	1	1_PC3_ARID4B::1::773	-394	upstream	1	93	1	1_PC3_ARID4B::1	93	Gene LOC100506023		hypothetical LOC100506023	XR_108308, XR_114939
GeneID:9588	PRDX6	1	173446486	173457946	11460	+	1	1_PC3_ARID4B::1::773	202	in gene	1	93	1	1_PC3_ARID4B::1	93	Gene PRDX6	AOP2, KIAA0106, 1-Cys, p29, PRX, MGC46173, NSGPx, aiPLA2, PRDX6	peroxiredoxin 6	NM_004905, hCT1951553.1, hCT2322908.0	200844_s_at, 200845_s_at	NP_004896.1, EAW90944.1, EAW90945.1
GeneID:27252	KLHL20	1	173684080	173755840	71760	+	1	1_PC3_ARID4B::1::774	80	in gene	1	87	1	1_PC3_ARID4B::1	87	Gene KLHL20	KHLHX, KLHLX, KLHL20, RP3-383J4.3, KLEIP	kelch-like 20 (Drosophila)	NM_014458, hCT14809.1, hCT1804311.0, hCT2322917.0, hCT2322919.0	204176_at, 204177_s_at, 210634_at, 210635_s_at	NP_055273.2, EAW90953.1, EAW90952.1, EAW90954.1, EAW90955.1
GeneID:91687	CENPL	1	173768688	173793777	25089	-	1	1_PC3_ARID4B::1::775	305	in gene	1	99	1	1_PC3_ARID4B::1	99	Gene CENPL	CENP-L, C1orf155, FLJ31044, FLJ31786, CENPL, RP3-383J4.1, dJ383J4.3	centromere protein L	NM_033319, NM_001127181, NM_001171182, hCT14808.3, hCT1952105.1, hCT2323503.0, hCT2357444.0	1554271_a_at, 232065_x_at	NP_201576.1, NP_001120653.1, NP_001164653.1, EAW90956.1, EAW90957.1, EAW90958.1, EAW90959.1
GeneID:55157	DARS2	1	173793797	173827682	33885	+	2	1_PC3_ARID4B::1::775, 1_PC3_ARID4B::1::776	-325, 43931	upstream, downstream	1	58	2	1_PC3_ARID4B::1	99	Gene DARS2	MT-ASPRS, ASPRS, FLJ10514, RP3-383J4.2, DARS2, LBSL	aspartyl-tRNA synthetase 2, mitochondrial	NM_018122, hCT1952130.1, hCT2322923.0, hCT2322925.0	218365_s_at	NP_060592.2, EAW90962.1, EAW90960.1, EAW90961.1
GeneID:100506046	LOC100506046	1	173831290	173833079	1789	+	1	1_PC3_ARID4B::1::776	6438	downstream	1	17	1	1_PC3_ARID4B::1	17	Gene LOC100506046		hypothetical LOC100506046	XR_111994, XR_108309, XR_114940
GeneID:60674	GAS5	1	173833039	173837125	4086	-	1	1_PC3_ARID4B::1::776	-603	upstream	1	17	1	1_PC3_ARID4B::1	17	Gene GAS5	GAS5, NCRNA00030, SNHG2	growth arrest-specific 5 (non-protein coding)	NR_002578	1560402_at, 224741_x_at, 224841_x_at, 227517_s_at, 228238_at, 235712_at
GeneID:26769	SNORD81	1	173833313	173833355	42	-	1	1_PC3_ARID4B::1::776	-4373	upstream	1	17	1	1_PC3_ARID4B::1	17	Gene SNORD81	U81, RNU104, SNORD81, Z23	small nucleolar RNA, C/D box 81	NR_003938
GeneID:26802	SNORD47	1	173833507	173833583	76	-	1	1_PC3_ARID4B::1::776	-4145	upstream	1	17	1	1_PC3_ARID4B::1	17	Gene SNORD47	U47, RNU47, SNORD47	small nucleolar RNA, C/D box 47	NR_002746
GeneID:26774	SNORD80	1	173833971	173834041	70	-	1	1_PC3_ARID4B::1::776	-3687	upstream	1	17	1	1_PC3_ARID4B::1	17	Gene SNORD80	SNORD80, U80, RNU100, Z15	small nucleolar RNA, C/D box 80	NR_003940
GeneID:26770	SNORD79	1	173834488	173834568	80	-	1	1_PC3_ARID4B::1::776	-3160	upstream	1	17	1	1_PC3_ARID4B::1	17	Gene SNORD79	U79, RNU103, Z22, SNORD79	small nucleolar RNA, C/D box 79	NR_003939
GeneID:692198	SNORD78	1	173834771	173834824	53	-	1	1_PC3_ARID4B::1::776	-2904	upstream	1	17	1	1_PC3_ARID4B::1	17	Gene SNORD78	SNORD78, U78	small nucleolar RNA, C/D box 78	NR_003944
GeneID:26806	SNORD44	1	173835106	173835166	60	-	1	1_PC3_ARID4B::1::776	-2562	upstream	1	17	1	1_PC3_ARID4B::1	17	Gene SNORD44	U44, RNU44, SNORD44	small nucleolar RNA, C/D box 44	NR_002750
GeneID:692197	SNORD77	1	173835449	173835509	60	-	1	1_PC3_ARID4B::1::776	-2219	upstream	1	17	1	1_PC3_ARID4B::1	17	Gene SNORD77	SNORD77, U77	small nucleolar RNA, C/D box 77	NR_003943
GeneID:692196	SNORD76	1	173835773	173835853	80	-	1	1_PC3_ARID4B::1::776	-1875	upstream	1	17	1	1_PC3_ARID4B::1	17	Gene SNORD76	SNORD76, U76	small nucleolar RNA, C/D box 76	NR_003942
GeneID:692195	SNORD75	1	173836017	173836076	59	-	1	1_PC3_ARID4B::1::776	-1652	upstream	1	17	1	1_PC3_ARID4B::1	17	Gene SNORD75	SNORD75, U75	small nucleolar RNA, C/D box 75	NR_003941
GeneID:619498	SNORD74	1	173836812	173836883	71	-	1	1_PC3_ARID4B::1::776	-845	upstream	1	17	1	1_PC3_ARID4B::1	17	Gene SNORD74	U74, Z18, SNORD74	small nucleolar RNA, C/D box 74	NR_002579
GeneID:84614	ZBTB37	1	173837493	173855774	18281	+	1	1_PC3_ARID4B::1::776	235	in gene	1	17	1	1_PC3_ARID4B::1	17	Gene ZBTB37	ZNF908, ZBTB37, MGC2629, D430004I08Rik	zinc finger and BTB domain containing 37	NM_032522, NM_001122770, hCT1643048.3, hCT2322929.0	223953_s_at, 231547_at	NP_115911.1, NP_001116242.1, EAW90967.1, EAW90968.1
GeneID:9910	RABGAP1L	1	174128634	174927327	798693	+	1	1_PC3_ARID4B::1::777	198	in gene	1	14	1	1_PC3_ARID4B::1	14	Gene RABGAP1L	FLJ79254, TBC1D18, RABGAP1L, HHL, DKFZp686E1450, FLJ58037, FLJ79118	RAB GTPase activating protein 1-like	NM_014857, NM_001035230	1554725_at, 203020_at, 213982_s_at, 215342_s_at, 232702_at	NP_055672.3, NP_001030307.1
GeneID:100506087	LOC100506087	1	174933905	174964445	30540	+	1	1_PC3_ARID4B::1::778	34783	downstream	1	25	1	1_PC3_ARID4B::1	25	Gene LOC100506087		rab GTPase-activating protein 1-like	XM_003119767, XM_003118496, XM_003120840		XP_003119815.1, XP_003118544.1, XP_003120888.1
GeneID:27101	CACYBP	1	174968571	174981163	12592	+	1	1_PC3_ARID4B::1::778	117	in gene	1	25	1	1_PC3_ARID4B::1	25	Gene CACYBP	MGC87971, GIG5, SIP, PNAS-107, RP1-102G20.6, CACYBP, S100A6BP	calcyclin binding protein	NM_014412, NM_001007214, hCT2323003.0, hCT2323004.0	201381_x_at, 201382_at, 210691_s_at, 211761_s_at	NP_055227.1, NP_001007215.1, EAW90982.1, EAW90983.1
GeneID:100506117	LOC100506117	1	174982094	174994650	12556	+	1	1_PC3_ARID4B::1::779	10418	in gene	1	25	1	1_PC3_ARID4B::1	25	Gene LOC100506117		hypothetical LOC100506117	XR_111993, XR_108310, XR_114941
GeneID:63931	MRPS14	1	174983128	174992561	9433	-	1	1_PC3_ARID4B::1::779	49	in gene	1	25	1	1_PC3_ARID4B::1	25	Gene MRPS14	HSMRPS14, DJ262D12.2, MRP-S14, MRPS14	mitochondrial ribosomal protein S14	NM_022100, hCT15315.3, hCT1964338.1	203800_s_at, 203801_at	NP_071383.1, EAW90984.1, EAW90985.1
GeneID:64326	RFWD2	1	175913967	176176370	262403	-	1	1_PC3_ARID4B::1::780	178	in gene	1	12	1	1_PC3_ARID4B::1	12	Gene RFWD2	RFWD2, RNF200, FLJ10416, COP1	ring finger and WD repeat domain 2	NM_001001740, NM_022457, hCT1951765.1, hCT2322911.0, hCT2322913.0, hCT2322915.0	1552617_a_at, 234950_s_at	NP_001001740.1, NP_071902.2, EAW90999.1, EAW91000.1, EAW91001.1, EAW91002.1
GeneID:100302401	LOC100302401	1	178060643	178063128	2485	-	1	1_PC3_ARID4B::1::781	-264	upstream	1	19	1	1_PC3_ARID4B::1	19	Gene LOC100302401	FLJ42473	hypothetical LOC100302401	NR_027982
GeneID:9462	RASAL2	1	178062864	178448649	385785	+	1	1_PC3_ARID4B::1::781	528	in gene	1	19	1	1_PC3_ARID4B::1	19	Gene RASAL2	NGAP, RASAL2, MGC129919	RAS protein activator like 2	NM_004841, NM_170692, hCT2323139.1, hCT2323140.1, hCT2323141.1	1557432_at, 217194_at, 217201_at, 219026_s_at, 222810_s_at, 234343_s_at, 234910_at	NP_004832.1, NP_733793.2, EAW91017.1, EAW91018.1, EAW91019.1
GeneID:400798	C1orf220	1	178511931	178518024	6093	+	1	1_PC3_ARID4B::1::782	-11	upstream	1	13	1	1_PC3_ARID4B::1	13	Gene C1orf220	C1orf220, DKFZp564J047, FLJ40199, FLJ35530	chromosome 1 open reading frame 220	NR_033186, hCT2342662.0	1563876_at	EAW91026.1
GeneID:9917	FAM20B	1	178995074	179045702	50628	+	1	1_PC3_ARID4B::1::783	56414	downstream	1	26	1	1_PC3_ARID4B::1	26	Gene FAM20B	gxk1, FAM20B	family with sequence similarity 20, member B	NM_014864, hCT14669.3, hCT2323047.0, hCT2323048.0	202915_s_at, 202916_s_at, 217320_at	NP_055679.1, EAW91036.1, EAW91034.1, EAW91035.1
GeneID:64222	TOR3A	1	179051112	179065131	14019	+	1	1_PC3_ARID4B::1::783	376	in gene	1	26	1	1_PC3_ARID4B::1	26	Gene TOR3A	ADIR2, TOR3A, FLJ22345, MGC111104, ADIR	torsin family 3, member A	NM_022371, hCT14670.2, hCT1958735.1, hCT1958736.1	218459_at, 233851_s_at	NP_071766.2, EAW91038.1, EAW91037.1, EAW91039.1
GeneID:6646	SOAT1	1	179263017	179324453	61436	+	2	1_PC3_ARID4B::1::784, 1_PC3_ARID4B::1::785	183, 72023	in gene, downstream	1	16	2	1_PC3_ARID4B::1	17	Gene SOAT1	STAT, RP11-215I23.2, SOAT1, ACAT, ACACT, SOAT, ACAT1	sterol O-acyltransferase 1	NM_003101, hCT14671.3, hCT2323056.0	221561_at	NP_003092.4, EAW91043.1, EAW91044.1
GeneID:126859	C1orf125	1	179334855	179523870	189015	+	1	1_PC3_ARID4B::1::785	185	in gene	1	15	1	1_PC3_ARID4B::1	15	Gene C1orf125	FLJ32940, RP11-215I23.2, FLJ25438, DKFZp686H1423, AXDND1, C1orf125	axonemal dynein light chain domain containing 1	NM_144696, hCT1659791.3, hCT2323058.1, hCT2349380.0, hCT2357432.0	1552870_s_at, 1553376_a_at	NP_653297.3, EAW91047.1, EAW91045.1, EAW91046.1, EAW91048.1
GeneID:163590	TOR1AIP2	1	179813066	179846941	33875	-	1	1_PC3_ARID4B::1::786	-4947	upstream	1	31	1	1_PC3_ARID4B::1	31	Gene TOR1AIP2	IFRG15, MGC120076, LULL1, TOR1AIP2, MGC120074, MGC120075, MGC138430, RP11-12M5.5, MGC126581, NET9, MGC120077, FLJ77012	torsin A interacting protein 2	NM_145034, NM_022347, hCT2344722.1, hCT2349386.0, hCT2349387.0, hCT2349388.0, hCT2349389.0, hCT2349390.0	1569676_at, 235453_at, 240700_at	NP_659471.1, NP_071742.1, EAW91058.1, EAW91059.1, EAW91060.1, EAW91062.1, EAW91061.1, EAW91063.1
GeneID:26092	TOR1AIP1	1	179851420	179889211	37791	+	1	1_PC3_ARID4B::1::786	468	in gene	1	31	1	1_PC3_ARID4B::1	31	Gene TOR1AIP1	LAP1B, MGC3413, TOR1AIP1, FLJ13142, DKFZp586G011	torsin A interacting protein 1	NM_015602, hCT15598.3, hCT2323064.0	212408_at, 212409_s_at, 216100_s_at	NP_056417.2, EAW91068.1, EAW91067.1
GeneID:9857	CEP350	1	179923908	180084015	160107	+	1	1_PC3_ARID4B::1::787	140	in gene	1	30	1	1_PC3_ARID4B::1	30	Gene CEP350	GM133, FLJ44058, KIAA0480, FLJ38282, CAP350, CEP350	centrosomal protein 350kDa	NM_014810, hCT2323036.1, hCT2323038.0, hCT2323039.1, hCT2323040.0	204373_s_at, 213165_at, 213956_at, 213957_s_at	NP_055625.4, EAW91071.1, EAW91070.1, EAW91072.1, EAW91073.1
GeneID:5768	QSOX1	1	180123968	180167169	43201	+	1	1_PC3_ARID4B::1::788	160	in gene	1	17	1	1_PC3_ARID4B::1	17	Gene QSOX1	Q6, FLJ34858, QSCN6, QSOX1	quiescin Q6 sulfhydryl oxidase 1	NM_002826, NM_001004128, hCT13747.3, hCT2323043.1	201482_at	NP_002817.2, NP_001004128.1, EAW91076.1, EAW91077.1
GeneID:84320	ACBD6	1	180257352	180472022	214670	-	1	1_PC3_ARID4B::1::789	86	in gene	1	22	1	1_PC3_ARID4B::1	22	Gene ACBD6	MGC2404, ACBD6	acyl-CoA binding domain containing 6	NM_032360, hCT15599.2, hCT2323079.0, hCT2323082.0	225317_at	NP_115736.1, EAW91083.1, EAW91082.1, EAW91084.1
GeneID:9213	XPR1	1	180601146	180859415	258269	+	1	1_PC3_ARID4B::1::790	198	in gene	1	19	1	1_PC3_ARID4B::1	19	Gene XPR1	XPR1, SYG1, X3, FLJ90308	xenotropic and polytropic retrovirus receptor	NM_004736, NM_001135669, hCT13751.3, hCT2323030.0	222581_at	NP_004727.2, NP_001129141.1, EAW91086.1, EAW91087.1
GeneID:10228	STX6	1	180942175	180992046	49871	-	1	1_PC3_ARID4B::1::791	238	in gene	1	17	1	1_PC3_ARID4B::1	17	Gene STX6	STX6	syntaxin 6	NM_005819, hCT15282.3, hCT2323076.0, hCT2323077.0	1552618_at, 212799_at, 212800_at, 214441_at, 244041_at	NP_005810.1, EAW91093.1, EAW91091.1, EAW91092.1
GeneID:51278	IER5	1	181057638	181059979	2341	+	1	1_PC3_ARID4B::1::792	1370	in gene	1	21	1	1_PC3_ARID4B::1	21	Gene IER5	IER5, SBBI48, MGC102760	immediate early response 5	NM_016545, hCT1805206.2	218611_at	NP_057629.2, EAW91099.1
GeneID:2752	GLUL	1	182350839	182361341	10502	-	1	1_PC3_ARID4B::1::794	749	in gene	1	15	1	1_PC3_ARID4B::1	15	Gene GLUL	GLUL, PIG43, GLNS, GS, PIG59	glutamate-ammonia ligase	NM_002065, NM_001033044, NM_001033056, hCT15510.2, hCT1969165.1, hCT1969166.1, hCT1969167.1, hCT1969168.1, hCT2357363.0, hCT2357364.0	200648_s_at, 215001_s_at, 217202_s_at	NP_002056.2, NP_001028216.1, NP_001028228.1, EAW91117.1, EAW91118.1, EAW91120.1, EAW91116.1, EAW91119.1, EAW91121.1, EAW91122.1
GeneID:127670	TEDDM1	1	182367252	182369751	2499	-	1	1_PC3_ARID4B::1::794	9159	downstream	1	15	1	1_PC3_ARID4B::1	15	Gene TEDDM1	Epdd1, RP1-223H12.2, TEDDM1, EDDM9, TMEM45C, HE9	transmembrane epididymal protein 1	NM_172000, hCT2341101.0	1552940_at	NP_741997.3, EAW91123.1
GeneID:3915	LAMC1	1	182992595	183114727	122132	+	1	1_PC3_ARID4B::1::795	557	in gene	1	28	1	1_PC3_ARID4B::1	28	Gene LAMC1	LAMB2, MGC87297, LAMC1	laminin, gamma 1 (formerly LAMB2)	NM_002293, hCT2323130.0, hCT31990.2	200770_s_at, 200771_at	NP_002284.3, EAW91145.1, EAW91144.1
GeneID:100506298	LOC100506298	1	183430009	183441134	11125	-	1	1_PC3_ARID4B::1::796	-130	upstream	1	45	1	1_PC3_ARID4B::1	45	Gene LOC100506298		hypothetical LOC100506298	XR_111984, XR_108318, XR_114950
GeneID:9887	SMG7	1	183441506	183523328	81822	+	1	1_PC3_ARID4B::1::796	-242	upstream	1	45	1	1_PC3_ARID4B::1	45	Gene SMG7	SMG7, KIAA0250, FLJ23717, EST1C, C1orf16, SMG-7, SGA56M	Smg-7 homolog, nonsense mediated mRNA decay factor (C. elegans)	NM_001174061, NM_173156, NM_201568, NM_201569, hCT1959965.1, hCT1959966.1, hCT2323343.0, hCT2323352.0, hCT2323354.0, hCT31114.3	201793_x_at, 201794_s_at, 217189_s_at	NP_001167532.1, NP_775179.1, NP_963862.1, NP_963863.2, EAW91156.1, EAW91159.1, EAW91154.1, EAW91155.1, EAW91157.1, EAW91158.1
GeneID:10092	ARPC5	1	183595332	183604985	9653	-	1	1_PC3_ARID4B::1::797	297	in gene	1	16	1	1_PC3_ARID4B::1	16	Gene ARPC5	ARPC5, ARC16, p16-Arc, dJ127C7.3, MGC88523	actin related protein 2/3 complex, subunit 5, 16kDa	NM_005717, hCT1959944.2, hCT2357372.1	1555797_a_at, 1569325_at, 211963_s_at	NP_005708.1, EAW91164.1, EAW91163.1
GeneID:100292409	LOC100292409	1	183601709	183604939	3230	+	1	1_PC3_ARID4B::1::797	2979	in gene	1	16	1	1_PC3_ARID4B::1	16	Gene LOC100292409		hypothetical LOC100292409	XR_111983, XR_108319, XR_114951
GeneID:23179	RGL1	1	183605208	183897666	292458	+	1	1_PC3_ARID4B::1::797	-520	upstream	1	16	1	1_PC3_ARID4B::1	16	Gene RGL1	KIAA0959, RGL1, RGL	ral guanine nucleotide dissociation stimulator-like 1	NM_015149, hCT2323357.0, hCT2323359.0, hCT2323363.0, hCT2323364.0	209568_s_at	NP_055964.3, EAW91168.1, EAW91165.1, EAW91166.1, EAW91167.1
GeneID:403314	APOBEC4	1	183615410	183622448	7038	-	1	1_PC3_ARID4B::1::797	17760	downstream	1	16	1	1_PC3_ARID4B::1	16	Gene APOBEC4	APOBEC4, C1orf169, MGC26594	apolipoprotein B mRNA editing enzyme, catalytic polypeptide-like 4 (putative)	NM_203454, hCT1845984.1	1554545_at	NP_982279.1, EAW91169.1
GeneID:116461	TSEN15	1	184020811	184043346	22535	+	1	1_PC3_ARID4B::1::798	245	in gene	1	31	1	1_PC3_ARID4B::1	31	Gene TSEN15	sen15, TSEN15, C1orf19	tRNA splicing endonuclease 15 homolog (S. cerevisiae)	NM_052965, NR_023349, NM_001127394, hCT2323368.0, hCT2357396.0, hCT32169.2	225399_at, 225400_at, 230257_s_at	NP_443197.1, NP_001120866.1, EAW91173.1, EAW91174.1, EAW91175.1
GeneID:80267	EDEM3	1	184659625	184724041	64416	-	1	1_PC3_ARID4B::1::799	201	in gene	1	20	1	1_PC3_ARID4B::1	20	Gene EDEM3	C1orf22, EDEM3	ER degradation enhancer, mannosidase alpha-like 3	NM_025191, hCT2323268.0, hCT2323269.0, hCT2323270.0, hCT2323271.0, hCT2323272.0, hCT2323273.0	220342_x_at, 220926_s_at, 223243_s_at	NP_079467.3, EAW91182.1, EAW91178.1, EAW91179.1, EAW91180.1, EAW91181.1, EAW91183.1
GeneID:116496	FAM129A	1	184760166	184943682	183516	-	1	1_PC3_ARID4B::1::800	194	in gene	1	16	1	1_PC3_ARID4B::1	16	Gene FAM129A	FLJ38228, FAM129A, GIG39, NIBAN, C1orf24	family with sequence similarity 129, member A	NM_052966, hCT2323265.0, hCT32161.2	217966_s_at, 217967_s_at	NP_443198.1, EAW91184.1, EAW91185.1
GeneID:81627	C1orf25	1	185087217	185126116	38899	-	1	1_PC3_ARID4B::1::801	-316	upstream	1	13	1	1_PC3_ARID4B::1	13	Gene C1orf25	C1orf25, bG120K12.3, MSTP070, MST070, MGC25112, MGC57134, TRMT1L, TRM1L	TRM1 tRNA methyltransferase 1-like	NM_030934, hCT2357353.0, hCT32164.3	220992_s_at, 223404_s_at, 233750_s_at	NP_112196.3, EAW91189.1, EAW91190.1
GeneID:54823	C1orf26	1	185126192	185260913	134721	+	1	1_PC3_ARID4B::1::801	240	in gene	1	13	1	1_PC3_ARID4B::1	13	Gene C1orf26	C1orf26, HsSwt1, FLJ35944, SWT1, FLJ20121	SWT1 RNA endoribonuclease homolog (S. cerevisiae)	NM_017673, NM_001105518, hCT1951760.1	223548_at	NP_060143.4, NP_001098988.1, EAW91191.1
GeneID:10625	IVNS1ABP	1	185265520	185286461	20941	-	1	1_PC3_ARID4B::1::802	157	in gene	1	24	1	1_PC3_ARID4B::1	24	Gene IVNS1ABP	NS1-BP, NS1BP, KIAA0850, FLJ10962, FLJ35593, FLJ36593, FLARA3, IVNS1ABP, HSPC068, FLJ10411, ND1, DKFZp686K06216, KLHL39, NS-1, FLJ10069	influenza virus NS1A binding protein	NM_006469, hCT2357351.0, hCT31138.3	201362_at, 201363_s_at, 206245_s_at, 239152_at, 244235_at	NP_006460.2, EAW91193.1, EAW91194.1
GeneID:7175	TPR	1	186280784	186344457	63673	-	1	1_PC3_ARID4B::1::803	265	in gene	1	21	1	1_PC3_ARID4B::1	21	Gene TPR	TPR		NM_003292, hCT2323238.0, hCT2323239.0, hCT2357439.0, hCT32452.3	1557227_s_at, 201730_s_at, 201731_s_at, 215220_s_at, 228709_at	NP_003283.2, EAW91204.1, EAW91203.1, EAW91205.1, EAW91206.1
GeneID:54953	C1orf27	1	186344890	186390503	45613	+	1	1_PC3_ARID4B::1::803	-698	upstream	1	21	1	1_PC3_ARID4B::1	21	Gene C1orf27	ODR4, odr-4, FLJ20505, TTG1, C1orf27	chromosome 1 open reading frame 27	NM_017847, NM_001164245, NM_001164246, hCT2323094.0, hCT2323095.0, hCT32454.3	218721_s_at, 222720_x_at	NP_060317.3, NP_001157717.1, NP_001157718.1, EAW91207.1, EAW91208.1, EAW91209.1
GeneID:5997	RGS2	1	192778169	192781407	3238	+	1	1_PC3_ARID4B::1::804	-137	upstream	1	22	1	1_PC3_ARID4B::1	22	Gene RGS2	RGS2, G0S8	regulator of G-protein signaling 2, 24kDa	NM_002923, hCT2323326.0, hCT31156.3	202388_at	NP_002914.1, EAW91231.1, EAW91232.1
GeneID:51377	UCHL5	1	192984899	193028521	43622	-	1	1_PC3_ARID4B::1::805	9	in gene	1	31	1	1_PC3_ARID4B::1	31	Gene UCHL5	UCH37, CGI-70, INO80R, UCHL5	ubiquitin carboxyl-terminal hydrolase L5	NM_015984, hCT1798536.1, hCT1813150.1, hCT1814584.1, hCT2357420.0, hCT2357421.0, hCT32322.2	1570145_at, 219960_s_at, 220083_x_at	NP_057068.1, EAW91238.1, EAW91234.1, EAW91235.1, EAW91236.1, EAW91237.1, EAW91233.1
GeneID:6738	TROVE2	1	193028552	193060907	32355	+	1	1_PC3_ARID4B::1::805	-40	upstream	1	31	1	1_PC3_ARID4B::1	31	Gene TROVE2	SSA2, RORNP, RO60, TROVE2	TROVE domain family, member 2	NM_001042369, NM_001042370, NM_001173524, NM_001173525, NM_004600, NR_033393, hCT2323332.1, hCT2323333.1, hCT2349435.0, hCT2349436.0, hCT2349437.0, hCT2349438.0, hCT2349439.0, hCT2349440.0, hCT32323.4	207520_at, 210438_x_at, 212839_s_at, 212852_s_at, 213027_at	NP_001035828.1, NP_001035829.2, NP_004591.2, NP_001166995.1, NP_001166996.1, EAW91240.1, EAW91239.1, EAW91241.1, EAW91242.1, EAW91243.1, EAW91244.1, EAW91245.1, EAW91246.1, EAW91247.1
GeneID:79577	CDC73	1	193091088	193223945	132857	+	1	1_PC3_ARID4B::1::806	-16	upstream	1	24	1	1_PC3_ARID4B::1	24	Gene CDC73	C1orf28, FLJ23316, HRPT2, HYX, HPTJT, CDC73	cell division cycle 73, Paf1/RNA polymerase II complex component, homolog (S. cerevisiae)	NM_024529, hCT32327.3	218578_at	NP_078805.3, EAW91250.1
GeneID:259266	ASPM	1	197053257	197115824	62567	-	1	1_PC3_ARID4B::1::807	336	in gene	1	16	1	1_PC3_ARID4B::1	16	Gene ASPM	FLJ43117, FLJ10549, Calmbp1, FLJ10517, MCPH5, ASP, DKFZp686N06184, ASPM	asp (abnormal spindle) homolog, microcephaly associated (Drosophila)	NM_018136, hCT2344429.0, hCT2344431.0, hCT2344432.0, hCT2357375.0, hCT2357376.0	219918_s_at, 232238_at, 239002_at	NP_060606.3, EAW91272.1, EAW91270.1, EAW91271.1, EAW91273.1, EAW91274.1
GeneID:360023	ZBTB41	1	197122814	197169672	46858	-	2	1_PC3_ARID4B::1::807, 1_PC3_ARID4B::1::808	54184, -568	downstream, upstream	1	14.5	2	1_PC3_ARID4B::1	16	Gene ZBTB41	FRBZ1, ZBTB41, DKFZp686C06120, RP11-469L3.1, FLJ36199, ZNF924	zinc finger and BTB domain containing 41	NM_194314, hCT2323576.0	226962_at	NP_919290.2, EAW91275.1
GeneID:140609	NEK7	1	198126108	198291550	165442	+	1	1_PC3_ARID4B::1::809	516	in gene	1	18	1	1_PC3_ARID4B::1	18	Gene NEK7	NEK7		NM_133494, hCT2323693.0, hCT2323694.0, hCT2323695.0, hCT32030.3	212530_at	NP_598001.1, EAW91293.1, EAW91294.1, EAW91295.1, EAW91296.1
GeneID:2494	NR5A2	1	199996770	200146552	149782	+	2	1_PC3_ARID4B::1::810, 1_PC3_ARID4B::1::811	1822, 11934	in gene, in gene	1	29.5	2	1_PC3_ARID4B::1	33	Gene NR5A2	FTZ-F1beta, FTF, NR5A2, hB1F, LRH-1, hB1F-2, LRH1, CPF, B1F2, B1F, FTZ-F1	nuclear receptor subfamily 5, group A, member 2	NM_003822, NM_205860, hCT10323.3, hCT1951270.1, hCT2323911.0, hCT2323912.0	1560469_at, 208337_s_at, 208343_s_at, 210174_at	NP_003813.1, NP_995582.1, EAW91305.1, EAW91306.1, EAW91307.1, EAW91308.1
GeneID:23528	ZNF281	1	200375420	200379166	3746	-	1	1_PC3_ARID4B::1::812	94	in gene	1	46	1	1_PC3_ARID4B::1	46	Gene ZNF281	FLJ14378, ZNF281, ZNP-99, FLJ12859, ZBP-99	zinc finger protein 281	NM_012482	218401_s_at, 222619_at, 228785_at	NP_036614.1
GeneID:9928	KIF14	1	200520625	200589862	69237	-	1	1_PC3_ARID4B::1::813	38	in gene	1	47	1	1_PC3_ARID4B::1	47	Gene KIF14	MGC142302, KIAA0042, KIF14	kinesin family member 14	NM_014875, hCT1953663.1, hCT2324103.0, hCT2324104.0	206364_at, 236641_at	NP_055690.1, EAW91315.1, EAW91316.1, EAW91317.1
GeneID:83479	DDX59	1	200613165	200639126	25961	-	2	1_PC3_ARID4B::1::814, 1_PC3_ARID4B::1::815	30246, 374	downstream, in gene	1	25	2	1_PC3_ARID4B::1	32	Gene DDX59	ZNHIT5, DDX59, DKFZp564B1023	DEAD (Asp-Glu-Ala-Asp) box polypeptide 59	NM_001031725, hCT1953662.1, hCT2324101.0	223662_x_at, 228385_at, 228386_s_at	NP_001026895.2, EAW91318.1, EAW91319.1
GeneID:23271	CAMSAP1L1	1	200708686	200829832	121146	+	1	1_PC3_ARID4B::1::816	-334	upstream	1	42	1	1_PC3_ARID4B::1	42	Gene CAMSAP1L1	KIAA1078, MGC150681, MGC150680, CAMSAP1L1	calmodulin regulated spectrin-associated protein 1-like 1	NM_203459, hCT1953665.2, hCT2340421.0	212763_at, 212765_at, 217196_s_at	NP_982284.1, EAW91321.1, EAW91320.1
GeneID:647215	C1orf81	1	200886588	200935792	49204	+	1	1_PC3_ARID4B::1::817	55044	downstream	1	22	1	1_PC3_ARID4B::1	22	Gene C1orf81	C1orf81	chromosome 1 open reading frame 81	XR_111999, XR_108341, XR_114932
GeneID:23046	KIF21B	1	200938520	200992828	54308	-	1	1_PC3_ARID4B::1::817	51196	in gene	1	22	1	1_PC3_ARID4B::1	22	Gene KIF21B	FLJ16314, KIF21B	kinesin family member 21B	NM_017596	204411_at	NP_060066.2
GeneID:1465	CSRP1	1	201452658	201476387	23729	-	1	1_PC3_ARID4B::1::818	25171	downstream	1	17	1	1_PC3_ARID4B::1	17	Gene CSRP1	CRP, CSRP1, CYRP, CSRP, D1S181E, DKFZp686M148, CRP1	cysteine and glycine-rich protein 1	NM_004078, NM_001193570, NM_001193571, NM_001193572, hCT2357354.0, hCT8730.3	200621_at	NP_004069.1, NP_001180499.1, NP_001180500.1, NP_001180501.1, EAW91370.1, EAW91371.1
GeneID:25802	LMOD1	1	201865584	201915716	50132	-	1	1_PC3_ARID4B::1::819	-9004	upstream	1	37	1	1_PC3_ARID4B::1	37	Gene LMOD1	FLJ55689, 64kD, D1, SM-LMOD, 1D, LMOD1	leiomodin 1 (smooth muscle)	NM_012134, hCT2326767.0, hCT6263.3	203766_s_at, 211562_s_at	NP_036266.2, EAW91380.1, EAW91381.1
GeneID:10440	TIMM17A	1	201924619	201939789	15170	+	1	1_PC3_ARID4B::1::819	101	in gene	1	37	1	1_PC3_ARID4B::1	37	Gene TIMM17A	TIMM17A, TIM17, TIM17A	translocase of inner mitochondrial membrane 17 homolog A (yeast)	NM_006335, hCT1953674.1, hCT1953675.1, hCT8728.2	201821_s_at, 201822_at, 215168_at, 215171_s_at	NP_006326.1, EAW91383.1, EAW91384.1, EAW91385.1
GeneID:6051	RNPEP	1	201951766	201975275	23509	+	3	1_PC3_ARID4B::1::820, 1_PC3_ARID4B::1::821, 1_PC3_ARID4B::1::822	394, 28378, 31082	in gene, downstream, downstream	1	16.333	3	1_PC3_ARID4B::1	19	Gene RNPEP	RNPEP, DKFZp547H084	arginyl aminopeptidase (aminopeptidase B)	NM_020216, hCT1647188.2, hCT2357409.0	208270_s_at	NP_064601.3, EAW91386.1, EAW91387.1
GeneID:100289488	LOC100289488	1	201969179	201979238	10059	-	2	1_PC3_ARID4B::1::821, 1_PC3_ARID4B::1::822	-906, -3610	upstream, upstream	1	17	2	1_PC3_ARID4B::1	19	Gene LOC100289488		hypothetical LOC100289488	XR_108327
GeneID:1999	ELF3	1	201979690	201986316	6626	+	2	1_PC3_ARID4B::1::821, 1_PC3_ARID4B::1::822	454, 3158	in gene, in gene	1	17	2	1_PC3_ARID4B::1	19	Gene ELF3	ESE-1, EPR-1, ERT, ESX, ELF3	E74-like factor 3 (ets domain transcription factor, epithelial-specific )	NM_001114309, NM_004433, hCT1953704.1, hCT1953705.1, hCT2357435.0, hCT88011.2	201510_at, 210827_s_at, 229842_at	NP_001107781.1, NP_004424.3, EAW91388.1, EAW91389.1, EAW91390.1, EAW91391.1
GeneID:29089	UBE2T	1	202300785	202311094	10309	-	1	1_PC3_ARID4B::1::823	-7034	upstream	1	30	1	1_PC3_ARID4B::1	30	Gene UBE2T	UBE2T, PIG50, HSPC150	ubiquitin-conjugating enzyme E2T (putative)	NM_014176, hCT2326750.0, hCT2326751.0, hCT2326752.0, hCT2326753.0, hCT2326754.0	223229_at	NP_054895.1, EAW91414.1, EAW91411.1, EAW91412.1, EAW91413.1, EAW91415.1
GeneID:4660	PPP1R12B	1	202317830	202557697	239867	+	1	1_PC3_ARID4B::1::823	298	in gene	1	30	1	1_PC3_ARID4B::1	30	Gene PPP1R12B	FLJ40942, MYPT2, MGC87886, MGC131980, PPP1R12B	protein phosphatase 1, regulatory (inhibitor) subunit 12B	NM_002481, NM_032103, NM_032104, NM_001167857, NM_001167858, hCT2326724.0, hCT2326725.0, hCT2326726.0, hCT2326727.0, hCT2326728.0, hCT2326729.0, hCT2326730.0, hCT2326731.0, hCT2326732.0, hCT2326733.0	1555444_a_at, 1557553_at, 201957_at, 201958_s_at	NP_002472.2, NP_115286.1, NP_115287.1, NP_001161329.1, NP_001161330.1, EAW91416.1, EAW91417.1, EAW91418.1, EAW91419.1, EAW91420.1, EAW91421.1, EAW91422.1, EAW91423.1, EAW91424.1, EAW91425.1
GeneID:10765	KDM5B	1	202696532	202777549	81017	-	2	1_PC3_ARID4B::1::824, 1_PC3_ARID4B::1::825	141, -2339	in gene, upstream	1	31.5	2	1_PC3_ARID4B::1	36	Gene KDM5B	FLJ10538, PLU1, KDM5B, CT31, FLJ12459, PUT1, JARID1B, FLJ23670, FLJ12491, RBBP2H1A, PLU-1, FLJ16281	lysine (K)-specific demethylase 5B	NM_006618, hCT2326742.0, hCT2326743.0, hCT2326744.0, hCT2357373.0	201547_at, 201548_s_at, 201549_x_at, 211202_s_at	NP_006609.3, EAW91433.1, EAW91432.1, EAW91434.1, EAW91435.1
GeneID:100506696	LOC100506696	1	202780074	202781040	966	+	2	1_PC3_ARID4B::1::824, 1_PC3_ARID4B::1::825	-2666, -186	upstream, upstream	1	31.5	2	1_PC3_ARID4B::1	36	Gene LOC100506696		hypothetical LOC100506696	XR_111976, XR_111975, XR_108330, XR_108329, XR_114965, XR_114964
GeneID:641515	LOC641515	1	202789385	202796353	6968	+	1	1_PC3_ARID4B::1::825	-9497	upstream	1	27	1	1_PC3_ARID4B::1	27	Gene LOC641515		hypothetical LOC641515	XR_108331, XR_114966
GeneID:59349	KLHL12	1	202860230	202896371	36141	-	1	1_PC3_ARID4B::1::827	147	in gene	1	31	1	1_PC3_ARID4B::1	31	Gene KLHL12	C3IP1, KLHL12, DKIR, FLJ27152	kelch-like 12 (Drosophila)	NM_021633, hCT1642358.3, hCT2324000.0, hCT2324001.0, hCT2324002.0, hCT2357416.0	219931_s_at, 225068_at	NP_067646.1, EAW91445.1, EAW91444.1, EAW91446.1, EAW91447.1, EAW91448.1
GeneID:51094	ADIPOR1	1	202909960	202927700	17740	-	2	1_PC3_ARID4B::1::828, 1_PC3_ARID4B::1::829	532, -8492	in gene, upstream	1	23.5	2	1_PC3_ARID4B::1	28	Gene ADIPOR1	ACDCR1, CGI45, CGI-45, FLJ25385, ADIPOR1, FLJ42464, TESBP1A, PAQR1	adiponectin receptor 1	NM_015999, NM_001127687, hCT1788471.2, hCT1953672.1	217748_at	NP_057083.2, NP_001121159.1, EAW91449.1, EAW91450.1
GeneID:51706	CYB5R1	1	202931001	202936404	5403	-	2	1_PC3_ARID4B::1::828, 1_PC3_ARID4B::1::829	9236, 212	downstream, in gene	1	23.5	2	1_PC3_ARID4B::1	28	Gene CYB5R1	B5R1, NQO3A2, B5R.1, CYB5R1, humb5R2	cytochrome b5 reductase 1	NM_016243, hCT1966419.1, hCT2323994.0, hCT2323997.0, hCT87810.2	1560043_at, 202263_at	NP_057327.2, EAW91454.1, EAW91451.1, EAW91452.1, EAW91453.1
GeneID:92703	TMEM183A	1	202976534	202993197	16663	+	1	1_PC3_ARID4B::1::830	170	in gene	1	30	1	1_PC3_ARID4B::1	30	Gene TMEM183A	TMEM183A, C1orf37	transmembrane protein 183A	NM_138391, hCT2323770.0, hCT2323771.0, hCT2357365.0	212164_at	NP_612400.3, EAW91456.1, EAW91457.1, EAW91458.1
GeneID:730227	LOC730227	1	203267886	203274453	6567	-	1	1_PC3_ARID4B::1::831	-320	upstream	1	19	1	1_PC3_ARID4B::1	19	Gene LOC730227		hypothetical LOC730227	NR_034150, NR_034151	215756_at
GeneID:7832	BTG2	1	203274664	203278730	4066	+	1	1_PC3_ARID4B::1::831	109	in gene	1	19	1	1_PC3_ARID4B::1	19	Gene BTG2	TIS21, BTG2, MGC126063, MGC126064, PC3	BTG family, member 2	NM_006763, hCT1641050.1, hCT2323779.0	201235_s_at, 201236_s_at	NP_006754.1, EAW91476.1, EAW91475.1
GeneID:493	ATP2B4	1	203595928	203713209	117281	+	1	1_PC3_ARID4B::1::832	1544	in gene	1	16	1	1_PC3_ARID4B::1	16	Gene ATP2B4	PMCA4, DKFZp686G08106, DKFZp686M088, MXRA1, ATP2B4, PMCA4x, ATP2B2, PMCA4b	ATPase, Ca++ transporting, plasma membrane 4	NM_001684, NM_001001396, hCT1953701.1, hCT2323754.0, hCT2323756.0, hCT2323757.0, hCT9504.3	205410_s_at, 212135_s_at, 212136_at	NP_001675.3, NP_001001396.1, EAW91483.1, EAW91484.1, EAW91485.1, EAW91486.1, EAW91487.1
GeneID:9877	ZC3H11A	1	203764751	203823256	58505	+	1	1_PC3_ARID4B::1::833	66033	downstream	1	54	1	1_PC3_ARID4B::1	54	Gene ZC3H11A	ZC3H11A, DKFZp781G2455, DKFZp686D03108, ZC3HDC11A, DKFZp686F14109, KIAA0663	zinc finger CCCH-type containing 11A	NM_014827, hCT1817001.1, hCT2323762.0	1565867_a_at, 205787_x_at, 205788_s_at	NP_055642.3, EAW91492.1, EAW91493.1
GeneID:6635	SNRPE	1	203830740	203840280	9540	+	1	1_PC3_ARID4B::1::833	44	in gene	1	54	1	1_PC3_ARID4B::1	54	Gene SNRPE	SME, Sm-E, SNRPE, B-raf	small nuclear ribonucleoprotein polypeptide E	NM_003094, hCT2323766.1, hCT2323767.1	203316_s_at, 231112_at	NP_003085.1, EAW91494.1, EAW91495.1
GeneID:9580	SOX13	1	204042246	204096871	54625	+	1	1_PC3_ARID4B::1::834	1722	in gene	1	30	1	1_PC3_ARID4B::1	30	Gene SOX13	MGC117216, Sox-13, SOX13, ICA12	SRY (sex determining region Y)-box 13	NM_005686, hCT2357395.0, hCT5725.3	1569111_at, 209736_at, 38918_at	NP_005677.2, EAW91499.1, EAW91500.1
GeneID:55224	ETNK2	1	204100190	204121307	21117	-	1	1_PC3_ARID4B::1::835	635	in gene	1	17	1	1_PC3_ARID4B::1	17	Gene ETNK2	HMFT1716, EKI2, ETNK2, FLJ10761	ethanolamine kinase 2	NM_018208, hCT2324696.0, hCT2324698.0, hCT2357394.0, hCT7451.2	219268_at	NP_060678.2, EAW91504.1, EAW91501.1, EAW91502.1, EAW91503.1
GeneID:5972	REN	1	204123944	204135465	11521	-	1	1_PC3_ARID4B::1::835	14793	downstream	1	17	1	1_PC3_ARID4B::1	17	Gene REN	REN, HNFJ2, FLJ10761	renin	NM_000537, hCT7447.3	206367_at	NP_000528.1, EAW91505.1
GeneID:3814	KISS1	1	204159469	204165619	6150	-	1	1_PC3_ARID4B::1::836	4723	in gene	1	17	1	1_PC3_ARID4B::1	17	Gene KISS1	MGC39258, KISS1, KiSS-1, METASTIN	KiSS-1 metastasis-suppressor	NM_002256, hCT1966418.1, hCT87517.2	205563_at	NP_002247.3, EAW91506.1, EAW91507.1
GeneID:127845	GOLT1A	1	204167288	204183220	15932	-	1	1_PC3_ARID4B::1::836	22324	downstream	1	17	1	1_PC3_ARID4B::1	17	Gene GOLT1A	FLJ42654, YMR292W, HMFN1187, GOT1, MGC62027, RP11-203F10.3, CGI-141, GOLT1A	golgi transport 1 homolog A (S. cerevisiae)	NM_198447, hCT1805943.1	229372_at	NP_940849.1, EAW91508.1
GeneID:127841	LOC127841	1	204337558	204338847	1289	-	1	1_PC3_ARID4B::1::837	-8001	upstream	1	29	1	1_PC3_ARID4B::1	29	Gene LOC127841		hypothetical LOC127841	NR_027022	1565554_at, 1565556_at
GeneID:84919	PPP1R15B	1	204372492	204380944	8452	-	1	1_PC3_ARID4B::1::838	368	in gene	1	37	1	1_PC3_ARID4B::1	37	Gene PPP1R15B	CREP, FLJ14744, PPP1R15B	protein phosphatase 1, regulatory (inhibitor) subunit 15B	NM_032833, hCT1816155.2	224692_at	NP_116222.3, EAW91511.1
GeneID:5287	PIK3C2B	1	204391758	204459474	67716	-	2	1_PC3_ARID4B::1::838, 1_PC3_ARID4B::1::839	78898, -3854	downstream, upstream	1	34.5	2	1_PC3_ARID4B::1	37	Gene PIK3C2B	PIK3C2B, DKFZp686G16234, C2-PI3K	phosphoinositide-3-kinase, class 2, beta polypeptide	NM_002646, hCT2324704.0, hCT7448.2	204484_at	NP_002637.3, EAW91513.1, EAW91514.1
GeneID:4194	MDM4	1	204485511	204527248	41737	+	2	1_PC3_ARID4B::1::840, 1_PC3_ARID4B::1::841	-8135, 249	upstream, in gene	1	26.5	2	1_PC3_ARID4B::1	38	Gene MDM4	MGC132766, DKFZp781B1423, HDMX, MDMX, MRP1, MDM4	Mdm4 p53 binding protein homolog (mouse)	NM_002393, NR_024171, hCT2324145.0, hCT7450.3	205655_at, 235589_s_at, 236814_at, 241876_at	NP_002384.2, EAW91515.1, EAW91516.1
GeneID:5929	RBBP5	1	205055270	205091150	35880	-	1	1_PC3_ARID4B::1::842	-146	upstream	1	85	1	1_PC3_ARID4B::1	85	Gene RBBP5	RBBP5, SWD1, RBQ3	retinoblastoma binding protein 5	NM_005057, NM_001193272, NM_001193273, hCT1966342.2, hCT2324522.0, hCT2357361.0, hCT7446.3	205169_at	NP_005048.2, NP_001180201.1, NP_001180202.1, EAW91536.1, EAW91537.1, EAW91538.1, EAW91539.1
GeneID:25778	DSTYK	1	205111631	205180727	69096	-	1	1_PC3_ARID4B::1::843	159	in gene	1	28	1	1_PC3_ARID4B::1	28	Gene DSTYK	RIP5, HDCMD38P, DustyPK, DSTYK, KIAA0472, RIPK5	dual serine/threonine and tyrosine protein kinase	NM_015375, NM_199462, hCT2324517.0, hCT2324518.0, hCT2324519.0, hCT2324520.0, hCT2324521.0	211514_at, 211515_s_at, 214663_at, 229017_s_at	NP_056190.1, NP_955749.1, EAW91540.1, EAW91541.1, EAW91542.1, EAW91544.1, EAW91543.1
GeneID:81788	NUAK2	1	205271191	205290883	19692	-	1	1_PC3_ARID4B::1::844	216	in gene	1	21	1	1_PC3_ARID4B::1	21	Gene NUAK2	NUAK2, DKFZp686F01113, FLJ90349, DKFZp434J037, SNARK	NUAK family, SNF1-like kinase, 2	NM_030952, hCT6013.2		NP_112214.1, EAW91549.1
GeneID:2005	ELK4	1	205585235	205602000	16765	-	1	1_PC3_ARID4B::1::845	784	in gene	1	17	1	1_PC3_ARID4B::1	17	Gene ELK4	SAP1, ELK4	ELK4, ETS-domain protein (SRF accessory protein 1)	NM_001973, NM_021795, hCT1787065.1, hCT2324504.0, hCT2324506.0, hCT2324507.0, hCT9947.2	205994_at, 206919_at, 230549_at	NP_001964.2, NP_068567.1, EAW91570.1, EAW91571.1, EAW91572.1, EAW91574.1, EAW91573.1
GeneID:254428	SLC41A1	1	205758221	205782161	23940	-	1	1_PC3_ARID4B::1::846	-570	upstream	1	15	1	1_PC3_ARID4B::1	15	Gene SLC41A1	SLC41A1, MgtE	solute carrier family 41, member 1	NM_173854, hCT10220.2, hCT2357425.0	225570_at	NP_776253.3, EAW91583.1, EAW91582.1
GeneID:100131354	LOC100131354	1	205781868	205784368	2500	+	1	1_PC3_ARID4B::1::846	863	in gene	1	15	1	1_PC3_ARID4B::1	15	Gene LOC100131354		hypothetical LOC100131354	XM_001719406		XP_001719458.1
GeneID:23380	SRGAP2	1	206516196	206637783	121587	+	1	1_PC3_ARID4B::1::847	128060	downstream	1	27	1	1_PC3_ARID4B::1	27	Gene SRGAP2	FNBP2, ARHGAP34, SRGAP2, SRGAP3, KIAA0456	SLIT-ROBO Rho GTPase activating protein 2	NM_001042758, NM_015326, NM_001170637, hCT1957107.1	1556202_at, 1556203_a_at, 213329_at, 227649_s_at	NP_001036223.1, NP_056141.2, NP_001164108.1, EAW93550.1
GeneID:9641	IKBKE	1	206643586	206670223	26637	+	2	1_PC3_ARID4B::1::847, 1_PC3_ARID4B::1::848	670, 37822	in gene, downstream	1	23	2	1_PC3_ARID4B::1	27	Gene IKBKE	IKBKE, MGC125295, IKK-i, KIAA0151, IKKE, MGC125297, IKKI, MGC125294, IKK-E	inhibitor of kappa light polypeptide gene enhancer in B-cells, kinase epsilon	NM_001193321, NM_014002, NM_001193322, hCT2262271.0, hCT2357632.0, hCT28260.2	204549_at, 214398_s_at	NP_001180250.1, NP_054721.1, NP_001180251.1, EAW93547.1, EAW93548.1, EAW93549.1
GeneID:574431	C1orf147	1	206664449	206671055	6606	-	1	1_PC3_ARID4B::1::848	-10353	upstream	1	19	1	1_PC3_ARID4B::1	19	Gene C1orf147	FLJ32597, C1orf147	chromosome 1 open reading frame 147	XR_112003, XR_110846, XR_115084, hCT2261787.0		EAW93546.1
GeneID:83593	RASSF5	1	206680879	206762616	81737	+	2	1_PC3_ARID4B::1::848, 1_PC3_ARID4B::1::849	529, 49809	in gene, in gene	1	19.5	2	1_PC3_ARID4B::1	20	Gene RASSF5	Maxp1, RAPL, NORE1A, NORE1, MGC17344, NORE1B, RASSF3, MGC10823, RASSF5	Ras association (RalGDS/AF-6) domain family member 5	NM_182664, NM_182663, NM_182665, hCT2262273.0, hCT2262274.0, hCT2262275.0, hCT2262276.0, hCT2357636.0	1554834_a_at, 223322_at	NP_872605.1, NP_872604.1, NP_872606.1, EAW93542.1, EAW93543.1, EAW93544.1, EAW93541.1, EAW93545.1
GeneID:1939	LGTN	1	206764974	206785904	20930	-	1	1_PC3_ARID4B::1::850	176	in gene	1	184	1	1_PC3_ARID4B::1	184	Gene LGTN	EIF2D, LGTN, HCA56	eukaryotic translation initiation factor 2D	NM_006893, hCT2261782.0, hCT2261783.0, hCT2261784.0, hCT2261785.0, hCT2261786.0	218253_s_at	NP_008824.2, EAW93537.1, EAW93536.1, EAW93538.1, EAW93539.1, EAW93540.1
GeneID:8444	DYRK3	1	206808881	206822542	13661	+	1	1_PC3_ARID4B::1::851	47	in gene	1	38	1	1_PC3_ARID4B::1	38	Gene DYRK3	hYAK3-2, REDK, DYRK5, DYRK3, RED	dual-specificity tyrosine-(Y)-phosphorylation regulated kinase 3	NM_003582, NM_001004023, hCT1962300.1, hCT2357653.0, hCT2357654.0	1560785_at, 210151_s_at	NP_003573.2, NP_001004023.1, EAW93533.1, EAW93534.1, EAW93535.1
GeneID:9261	MAPKAPK2	1	206858289	206907626	49337	+	1	1_PC3_ARID4B::1::852	1183	in gene	1	27	1	1_PC3_ARID4B::1	27	Gene MAPKAPK2	MK2, MAPKAPK2	mitogen-activated protein kinase-activated protein kinase 2	NM_004759, NM_032960, hCT13298.4, hCT1950045.2, hCT2262279.1, hCT2262280.1, hCT2262282.1, hCT2262283.1, hCT2262285.1, hCT2262286.1	201460_at, 201461_s_at, 215050_x_at	NP_004750.1, NP_116584.2, EAW93525.1, EAW93527.1, EAW93529.1, EAW93532.1, EAW93526.1, EAW93528.1, EAW93530.1, EAW93531.1
GeneID:55432	YOD1	1	207217194	207224422	7228	-	1	1_PC3_ARID4B::1::853	198	in gene	1	37	1	1_PC3_ARID4B::1	37	Gene YOD1	YOD1, OTUD2, DKFZp451J1719, DUBA8, PRO0907	YOD1 OTU deubiquinating enzyme 1 homolog (S. cerevisiae)	NM_018566, hCT1828362.0	215150_at, 227309_at	NP_061036.3, EAW93509.1
GeneID:5208	PFKFB2	1	207226620	207254368	27748	+	1	1_PC3_ARID4B::1::853	-2396	upstream	1	37	1	1_PC3_ARID4B::1	37	Gene PFKFB2	PFKFB2, PFK-2/FBPase-2, DKFZp781D2217, MGC138310, MGC138308	6-phosphofructo-2-kinase/fructose-2,6-biphosphatase 2	NM_006212, NM_001018053, hCT1850212.1, hCT1953708.1	207931_s_at, 209992_at, 226733_at, 238450_at	NP_006203.2, NP_001018063.1, EAW93507.1, EAW93508.1
GeneID:722	C4BPA	1	207277607	207318317	40710	+	1	1_PC3_ARID4B::1::854	48889	downstream	1	29	1	1_PC3_ARID4B::1	29	Gene C4BPA	C4BP, C4BPA, PRP	complement component 4 binding protein, alpha	NM_000715, hCT2262661.0, hCT2262662.0, hCT2262663.0, hCT2262664.0	205654_at	NP_000706.1, EAW93502.1, EAW93500.1, EAW93501.1, EAW93503.1
GeneID:100129101	LOC100129101	1	207303594	207495474	191880	-	2	1_PC3_ARID4B::1::854, 1_PC3_ARID4B::1::855	168978, 370	in gene, in gene	1	31	2	1_PC3_ARID4B::1	33	Gene LOC100129101		hypothetical LOC100129101	XM_001721125, XM_001716664, XM_001715999		XP_001721177.1, XP_001716716.1, XP_001716051.1
GeneID:1604	CD55	1	207494817	207534311	39494	+	1	1_PC3_ARID4B::1::855	287	in gene	1	33	1	1_PC3_ARID4B::1	33	Gene CD55	DAF, TC, CD55, CROM, CR	CD55 molecule, decay accelerating factor for complement (Cromer blood group)	NM_000574, NM_001114752, hCT13299.2, hCT2262666.0, hCT2262667.0, hCT2262668.0, hCT2262669.0, hCT2262670.0, hCT2262672.0, hCT2262673.0, hCT2262674.0, hCT2262675.0, hCT2357659.0, hCT2357660.0, hCT2357661.0, hCT2357662.0, hCT2357663.0	1555950_a_at, 201925_s_at, 201926_s_at	NP_000565.1, NP_001108224.1, EAW93488.1, EAW93490.1, EAW93493.1, EAW93499.1, EAW93485.1, EAW93486.1, EAW93487.1, EAW93489.1, EAW93491.1, EAW93492.1, EAW93494.1, EAW93498.1, EAW93495.1, EAW93496.1, EAW93497.1
GeneID:4179	CD46	1	207925383	207968861	43478	+	1	1_PC3_ARID4B::1::856	281	in gene	1	39	1	1_PC3_ARID4B::1	39	Gene CD46	TRA2.10, MCP, MIC10, AHUS2, TLX, CD46, MGC26544	CD46 molecule, complement regulatory protein	NM_002389, NM_153826, NM_172350, NM_172351, NM_172352, NM_172353, NM_172359, NM_172361, hCT2262680.1, hCT2262686.1, hCT2262693.0, hCT2262698.1, hCT2357642.0, hCT2357643.0, hCT2357644.0, hCT2357645.0, hCT2357646.0, hCT2357647.0, hCT2357648.0, hCT2357649.0,	207549_x_at, 208783_s_at, 211574_s_at, 237126_at	NP_002380.3, NP_722548.1, NP_758860.1, NP_758861.1, NP_758862.1, NP_758863.1, NP_758869.1, NP_758871.1, EAW93463.1, EAW93464.1, EAW93465.1, EAW93466.1, EAW93467.1, EAW93468.1, EAW93469.1, EAW93470.1, EAW93471.1, EAW93472.1, EAW93473.1, EAW93474.1, EAW9347
GeneID:5362	PLXNA2	1	208195587	208417665	222078	-	1	1_PC3_ARID4B::1::857	289	in gene	1	23	1	1_PC3_ARID4B::1	23	Gene PLXNA2	FLJ30634, KIAA0463, FLJ11751, PLXN2, OCT, PLXNA2	plexin A2	NM_025179, hCT2261607.1	207290_at, 213030_s_at, 227032_at	NP_079455.3, EAW93457.1
GeneID:3914	LAMB3	1	209788215	209825820	37605	-	2	1_PC3_ARID4B::1::858, 1_PC3_ARID4B::1::859	24796, 924	in gene, in gene	1	19.5	2	1_PC3_ARID4B::1	22	Gene LAMB3	LAM5, BM600-125KDA, FLJ99565, LAMB3, LAMNB1	laminin, beta 3	NM_000228, NM_001017402, NM_001127641, hCT12368.3, hCT2357619.0	209270_at	NP_000219.2, NP_001017402.1, NP_001121113.1, EAW93448.1, EAW93449.1
GeneID:100422894	MIR4260	1	209796789	209796855	66	-	1	1_PC3_ARID4B::1::858	-4169	upstream	1	22	1	1_PC3_ARID4B::1	22	Gene MIR4260	MIR4260	microRNA 4260	NR_036213
GeneID:27042	C1orf107	1	210001312	210030910	29598	+	1	1_PC3_ARID4B::1::860	128	in gene	1	28	1	1_PC3_ARID4B::1	28	Gene C1orf107	C1orf107, DIEXF, DEF, FLJ41680, DJ434O14.5, DKFZp686E19106, MGC29875, FLJ12704	chromosome 1 open reading frame 107	NM_014388, hCT13572.1	204699_s_at, 204700_x_at, 214193_s_at, 220251_at	NP_055203.4, EAW93437.1
GeneID:255928	SYT14	1	210111538	210337636	226098	+	1	1_PC3_ARID4B::1::861	217	in gene	1	12	1	1_PC3_ARID4B::1	12	Gene SYT14	MGC163195, sytXIV, FLJ34198, SYT14	synaptotagmin XIV	NM_153262, NM_001146261, NM_001146262, NM_001146264, NR_027458, NR_027459, hCT2344307.1, hCT2357629.0	1553654_at	NP_694994.2, NP_001139733.1, NP_001139734.1, NP_001139736.1, EAW93434.1, EAW93435.1
GeneID:574036	C1orf133	1	210404804	210407466	2662	-	1	1_PC3_ARID4B::1::862	346	in gene	1	18	1	1_PC3_ARID4B::1	18	Gene C1orf133	C1orf133	chromosome 1 open reading frame 133	NR_024337	230121_at
GeneID:56256	SERTAD4	1	210406195	210416460	10265	+	2	1_PC3_ARID4B::1::862, 1_PC3_ARID4B::1::863	925, 19373	in gene, downstream	1	17	2	1_PC3_ARID4B::1	18	Gene SERTAD4	DJ667H12.2, SERTAD4	SERTA domain containing 4	NM_019605, hCT13577.3, hCT2261445.0, hCT2261447.0	229674_at, 230660_at	NP_062551.1, EAW93433.1, EAW93431.1, EAW93432.1
GeneID:55758	RCOR3	1	211432708	211489727	57019	+	1	1_PC3_ARID4B::1::864	1052	in gene	1	27	1	1_PC3_ARID4B::1	27	Gene RCOR3	FLJ10876, RCOR3, RP11-318L16.1, FLJ16298	REST corepressor 3	NM_018254, NM_001136223, NM_001136225, NM_001136224, hCT1821419.1	218344_s_at, 222605_at, 241433_at	NP_060724.1, NP_001129695.1, NP_001129697.1, NP_001129696.2, EAW93423.1
GeneID:7779	SLC30A1	1	211748381	211752099	3718	-	1	1_PC3_ARID4B::1::866	307	in gene	1	42	1	1_PC3_ARID4B::1	42	Gene SLC30A1	ZNT1, ZRC1, SLC30A1	solute carrier family 30 (zinc transporter), member 1	NM_021194, hCT15373.2	212907_at, 228181_at, 242716_at	NP_067017.2, EAW93412.1
GeneID:4751	NEK2	1	211836122	211848967	12845	-	1	1_PC3_ARID4B::1::868	71	in gene	1	60	1	1_PC3_ARID4B::1	60	Gene NEK2	NLK1, HsPK21, NEK2A, NEK2	NIMA (never in mitosis gene a)-related kinase 2	NM_002497, hCT14581.2, hCT2266442.0	204641_at, 211080_s_at	NP_002488.1, EAW93411.1, EAW93410.1
GeneID:25896	INTS7	1	212114698	212208884	94186	-	1	1_PC3_ARID4B::1::869	-236	upstream	1	70	1	1_PC3_ARID4B::1	70	Gene INTS7	DKFZp434B168, INT7, INTS7, C1orf73	integrator complex subunit 7	NM_015434, hCT2266435.0, hCT2266436.0, hCT2266437.0, hCT2266438.0, hCT2357633.0, hCT2357634.0, hCT2357635.0	1570173_at, 218783_at, 222250_s_at	NP_056249.1, EAW93405.1, EAW93400.1, EAW93401.1, EAW93404.1, EAW93406.1, EAW93402.1, EAW93403.1
GeneID:51514	DTL	1	212208919	212278187	69268	+	1	1_PC3_ARID4B::1::869	201	in gene	1	70	1	1_PC3_ARID4B::1	70	Gene DTL	DTL, L2DTL, RAMP, DCAF2, CDT2	denticleless homolog (Drosophila)	NM_016448, hCT1963889.1, hCT2267655.0, hCT2267659.0, hCT2267660.0	218585_s_at, 222680_s_at	NP_057532.2, EAW93396.1, EAW93395.1, EAW93397.1, EAW93398.1
GeneID:5525	PPP2R5A	1	212458879	212535205	76326	+	1	1_PC3_ARID4B::1::870	609	in gene	1	44	1	1_PC3_ARID4B::1	44	Gene PPP2R5A	MGC131915, PPP2R5A, PR61A, B56A	protein phosphatase 2, regulatory subunit B', alpha	NM_006243, hCT2261700.0, hCT28968.2	202186_x_at, 202187_s_at	NP_006234.1, EAW93392.1, EAW93393.1
GeneID:467	ATF3	1	212738697	212794117	55420	+	3	1_PC3_ARID4B::1::871, 1_PC3_ARID4B::1::872, 1_PC3_ARID4B::1::873	-6804, 31351, 43479	upstream, in gene, in gene	1	25.667	3	1_PC3_ARID4B::1	38	Gene ATF3	ATF3, FLJ41705		NM_001674, NM_001040619, NM_001030287, hCT1963209.1, hCT1963210.1, hCT2261705.0, hCT2261709.0, hCT30442.3, hCT30443.3	1554420_at, 1554980_a_at, 202672_s_at	NP_001665.1, NP_001035709.1, NP_001025458.1, EAW93383.1, EAW93387.1, EAW93388.1, EAW93384.1, EAW93385.1, EAW93386.1
GeneID:55509	BATF3	1	212859759	212873327	13568	-	1	1_PC3_ARID4B::1::874	-177	upstream	1	21	1	1_PC3_ARID4B::1	21	Gene BATF3	FLJ37535, JUNDM1, BATF3, FLJ36352, SNFT, JDP1	basic leucine zipper transcription factor, ATF-like 3	NM_018664, hCT30451.1	220358_at	NP_061134.1, EAW93381.1
GeneID:25936	NSL1	1	212899495	212965139	65644	-	1	1_PC3_ARID4B::1::875	51	in gene	1	69	1	1_PC3_ARID4B::1	69	Gene NSL1	DC8, NSL1, C1orf48, MIS14, DKFZp566O1646	NSL1, MIND kinetochore complex component, homolog (S. cerevisiae)	NM_015471, NM_001042549, hCT2261499.0, hCT30449.2	209484_s_at, 230592_at, 235799_at	NP_056286.3, NP_001036014.1, EAW93379.1, EAW93380.1
GeneID:128387	TATDN3	1	212965170	212990167	24997	+	1	1_PC3_ARID4B::1::875	-82	upstream	1	69	1	1_PC3_ARID4B::1	69	Gene TATDN3	TATDN3, MGC142198	TatD DNase domain containing 3	NM_001042552, NM_001042553, NM_001146169, NM_001146170, NM_001146171	228867_at, 235069_at	NP_001036017.1, NP_001036018.1, NP_001139641.1, NP_001139642.1, NP_001139643.1
GeneID:149643	C1orf227	1	213003483	213020991	17508	-	1	1_PC3_ARID4B::1::876	-10945	upstream	1	32	1	1_PC3_ARID4B::1	32	Gene C1orf227	C1orf227	chromosome 1 open reading frame 227	NM_001024601, hCT2343106.0	1559390_a_at	NP_001019772.1, EAW93375.1
GeneID:642946	LQK1	1	213029946	213031480	1534	-	1	1_PC3_ARID4B::1::876	-456	upstream	1	32	1	1_PC3_ARID4B::1	32	Gene LQK1	NCRNA00292, LQK1	non-protein coding RNA 292	NR_027285, NR_027286	235126_at
GeneID:28982	FLVCR1	1	213031597	213070197	38600	+	1	1_PC3_ARID4B::1::876	339	in gene	1	32	1	1_PC3_ARID4B::1	32	Gene FLVCR1	FLJ33420, AXPC1, FLVCR1, PCA, PCARP, FLVCR, MFSD7B	feline leukemia virus subgroup C cellular receptor 1	NM_014053, hCT30445.3	222906_at	NP_054772.1, EAW93374.1
GeneID:26750	RPS6KC1	1	213224588	213446808	222220	+	1	1_PC3_ARID4B::1::877	116	in gene	1	47	1	1_PC3_ARID4B::1	47	Gene RPS6KC1	RPS6KC1, humS6PKh1, RPK118	ribosomal protein S6 kinase, 52kDa, polypeptide 1	NM_012424, NM_001136138, hCT1642735.3, hCT1967496.1, hCT2261720.0	218909_at	NP_036556.2, NP_001129610.1, EAW93362.1, EAW93363.1, EAW93364.1
GeneID:56950	SMYD2	1	214454565	214510477	55912	+	1	1_PC3_ARID4B::1::878	507	in gene	1	37	1	1_PC3_ARID4B::1	37	Gene SMYD2	HSKM-B, KMT3C, MGC119305, SMYD2, ZMYND14	SET and MYND domain containing 2	NM_020197, hCT2261089.0, hCT2261090.0, hCT2261091.0, hCT30408.2	212921_at, 212922_s_at, 243288_at	NP_064582.2, EAW93356.1, EAW93355.1, EAW93357.1, EAW93358.1
GeneID:5784	PTPN14	1	214522039	214725024	202985	-	1	1_PC3_ARID4B::1::879	624	in gene	1	31	1	1_PC3_ARID4B::1	31	Gene PTPN14	PTP36, PEZ, PTPN14, MGC126803	protein tyrosine phosphatase, non-receptor type 14	NM_005401, hCT2261290.1	205503_at	NP_005392.2, EAW93351.1
GeneID:1063	CENPF	1	214776532	214837914	61382	+	1	1_PC3_ARID4B::1::880	124	in gene	1	50	1	1_PC3_ARID4B::1	50	Gene CENPF	CENF, hcp-1, PRO1779, CENPF	centromere protein F, 350/400kDa (mitosin)	NM_016343, hCT30405.3	207331_at, 207828_s_at, 209172_s_at	NP_057427.3, EAW93350.1
GeneID:648359	FAM108A4	1	214778795	214782583	3788	-	1	1_PC3_ARID4B::1::880	5927	downstream	1	50	1	1_PC3_ARID4B::1	50	Gene FAM108A4	FAM108A4	family with sequence similarity 108, member A4	XR_112007, XR_110836, XR_115090
GeneID:51133	KCTD3	1	215740735	215795149	54414	+	1	1_PC3_ARID4B::1::881	449	in gene	1	40	1	1_PC3_ARID4B::1	40	Gene KCTD3	KCTD3, MGC43935, NY-REN-45	potassium channel tetramerisation domain containing 3	NM_016121, hCT2261003.0, hCT28970.3	217894_at	NP_057205.2, EAW93344.1, EAW93345.1
GeneID:55105	GPATCH2	1	217603834	217804409	200575	-	1	1_PC3_ARID4B::1::882	121	in gene	1	30	1	1_PC3_ARID4B::1	30	Gene GPATCH2	MGC74998, CT110, GPATCH2, FLJ21048, RP11-361K17.1, FLJ10252, GPATC2	G patch domain containing 2	NM_018040, hCT14253.4	1556125_at, 1556126_s_at, 219078_at, 236026_at, 242224_at	NP_060510.1, EAW93333.1
GeneID:128153	SPATA17	1	217804695	218040484	235789	+	1	1_PC3_ARID4B::1::882	-407	upstream	1	30	1	1_PC3_ARID4B::1	30	Gene SPATA17	MSRG-11, IQCH, MSRG11, SPATA17, RP11-144C20.1	spermatogenesis associated 17	NM_138796, hCT2344491.1	1552269_at, 230763_at	NP_620151.1, EAW93332.1
GeneID:51018	RRP15	1	218458629	218511325	52696	+	2	1_PC3_ARID4B::1::884, 1_PC3_ARID4B::1::885	75, 60731	in gene, downstream	1	101.5	2	1_PC3_ARID4B::1	156	Gene RRP15	KIAA0507, MGC22291, RRP15, CGI-115	ribosomal RNA processing 15 homolog (S. cerevisiae)	NM_016052, hCT14252.3	214764_at, 219037_at	NP_057136.2, EAW93329.1
GeneID:7042	TGFB2	1	218519391	218617961	98570	+	1	1_PC3_ARID4B::1::885	-31	upstream	1	47	1	1_PC3_ARID4B::1	47	Gene TGFB2	MGC116892, TGFB2, TGF-beta2	transforming growth factor, beta 2	NM_003238, NM_001135599, hCT16027.3, hCT1962394.1	209908_s_at, 220406_at, 220407_s_at	NP_003229.1, NP_001129071.1, EAW93326.1, EAW93327.1
GeneID:10380	BPNT1	1	220230824	220263191	32367	-	2	1_PC3_ARID4B::1::886, 1_PC3_ARID4B::1::887	39, -4489	in gene, upstream	1	28.5	2	1_PC3_ARID4B::1	40	Gene BPNT1	PIP, BPNT1	3'(2'), 5'-bisphosphate nucleotidase 1	NM_006085, hCT16866.2, hCT1962395.1, hCT1962396.1	1554575_a_at, 219391_at, 232103_at	NP_006076.4, EAW93306.1, EAW93307.1, EAW93308.1
GeneID:55699	IARS2	1	220267455	220321383	53928	+	2	1_PC3_ARID4B::1::886, 1_PC3_ARID4B::1::887	-4303, 225	upstream, in gene	1	28.5	2	1_PC3_ARID4B::1	40	Gene IARS2	FLJ10326, ILERS, IARS2	isoleucyl-tRNA synthetase 2, mitochondrial	NM_018060, hCT16867.3	217900_at	NP_060530.3, EAW93305.1
GeneID:4139	MARK1	1	220701568	220837799	136231	+	1	1_PC3_ARID4B::1::888	240	in gene	1	23	1	1_PC3_ARID4B::1	23	Gene MARK1	MARK, MGC126513, MARK1, MGC126512, KIAA1477	MAP/microtubule affinity-regulating kinase 1	NM_018650, hCT16244.3, hCT2262343.0, hCT2262345.0, hCT2262346.0, hCT2357618.0	1560407_at, 221047_s_at, 226653_at, 231613_at	NP_061120.3, EAW93302.1, EAW93298.1, EAW93299.1, EAW93300.1, EAW93301.1
GeneID:54996	MOSC2	1	220921676	220957599	35923	+	1	1_PC3_ARID4B::1::889	38388	downstream	1	26	1	1_PC3_ARID4B::1	26	Gene MOSC2	MOSC2, FLJ20605, RP11-270A6.1	MOCO sulphurase C-terminal domain containing 2	NM_017898, hCT1821474.2, hCT2262352.0, hCT2262353.0, hCT2262355.0	219527_at, 221636_s_at, 227417_at	NP_060368.2, EAW93295.1, EAW93292.1, EAW93293.1, EAW93294.1
GeneID:64757	MOSC1	1	220960039	220987741	27702	+	1	1_PC3_ARID4B::1::889	25	in gene	1	26	1	1_PC3_ARID4B::1	26	Gene MOSC1	MOSC1, FLJ22390, MARC1	MOCO sulphurase C-terminal domain containing 1	NM_022746, hCT14866.3	218865_at	NP_073583.3, EAW93291.1
GeneID:3142	HLX	1	221052743	221058401	5658	+	1	1_PC3_ARID4B::1::890	313	in gene	1	32	1	1_PC3_ARID4B::1	32	Gene HLX	HLX, HB24, HLX1	H2.0-like homeobox	NM_021958, hCT16243.3, hCT2260235.0	214438_at	NP_068777.1, EAW93289.1, EAW93288.1
GeneID:11221	DUSP10	1	221874766	221915461	40695	-	1	1_PC3_ARID4B::1::891	-475	upstream	1	33	1	1_PC3_ARID4B::1	33	Gene DUSP10	MKP5, MKP-5, DUSP10	dual specificity phosphatase 10	NM_144728, NM_144729, NM_007207, hCT16153.3, hCT1957420.2, hCT2351374.0, hCT2351375.0, hCT2351376.0	215501_s_at, 221563_at	NP_653329.1, NP_653330.1, NP_009138.1, EAW93284.1, EAW93286.1, EAW93287.1, EAW93283.1, EAW93285.1
GeneID:9015	TAF1A	1	222731665	222763255	31590	-	1	1_PC3_ARID4B::1::892	151	in gene	1	36	1	1_PC3_ARID4B::1	36	Gene TAF1A	RAFI48, TAF1A, MGC:17061, TAFI48, SL1	TATA box binding protein (TBP)-associated factor, RNA polymerase I, A, 48kDa	NM_139352, NM_005681, hCT14865.3, hCT2260648.0, hCT2260653.0	206613_s_at	NP_647603.1, NP_005672.1, EAW93271.1, EAW93272.1, EAW93273.1
GeneID:100506161	LOC100506161	1	222763301	222766135	2834	+	1	1_PC3_ARID4B::1::892	-197	upstream	1	36	1	1_PC3_ARID4B::1	36	Gene LOC100506161		hypothetical LOC100506161	XR_112005, XR_110838, XR_115092
GeneID:375056	MIA3	1	222791444	222841351	49907	+	2	1_PC3_ARID4B::1::893, 1_PC3_ARID4B::1::894	684, 26316	in gene, in gene	1	39	2	1_PC3_ARID4B::1	50	Gene MIA3	KIAA0268, ARNT, FLJ21469, MIA3, TANGO, FLJ39207, UNQ6077, D320, TANGO1	melanoma inhibitory activity family, member 3	NM_198551	1569057_s_at, 212305_s_at, 212310_at	NP_940953.2
GeneID:64853	AIDA	1	222841355	222885864	44509	-	1	1_PC3_ARID4B::1::895	456	in gene	1	48	1	1_PC3_ARID4B::1	48	Gene AIDA	RP11-378J18.7, C1orf80, FLJ32421, FLJ12806, AIDA	axin interactor, dorsalization associated	NM_022831, hCT1782862.1	220199_s_at, 226801_s_at	NP_073742.2, EAX06366.1
GeneID:148362	C1orf58	1	222885906	222906109	20203	+	1	1_PC3_ARID4B::1::895	-498	upstream	1	48	1	1_PC3_ARID4B::1	48	Gene C1orf58	Brox, MGC142197, BROX, MGC142195, FLJ32421, RP11-452F19.1, C1orf58	BRO1 domain and CAAX motif containing	NM_144695, hCT16461.3	226128_at, 239078_at, 241908_at	NP_653296.2, EAW93265.1
GeneID:824	CAPN2	1	223889295	223963720	74425	+	1	1_PC3_ARID4B::1::897	47505	in gene	1	19	1	1_PC3_ARID4B::1	19	Gene CAPN2	CANP2, CAPN2, CANPL2, CANPml, FLJ39928, mCANP	calpain 2, (m/II) large subunit	NM_001748, NM_001146068, hCT2260559.0, hCT2260561.0, hCT30148.3	208683_at, 214888_at	NP_001739.2, NP_001139540.1, EAW93249.1, EAW93250.1, EAW93251.1
GeneID:7159	TP53BP2	1	223967595	224033674	66079	-	1	1_PC3_ARID4B::1::898	-406	upstream	1	25	1	1_PC3_ARID4B::1	25	Gene TP53BP2	53BP2, ASPP2, BBP, TP53BP2, PPP1R13A, 53BP2S, p53BP2, P53BP2	tumor protein p53 binding protein, 2	NM_005426, NM_001031685, hCT2260343.0, hCT29906.3	203120_at	NP_005417.1, NP_001026855.2, EAW93247.1, EAW93248.1
GeneID:100506213	LOC100506213	1	224026717	224031332	4615	+	1	1_PC3_ARID4B::1::898	7363	downstream	1	25	1	1_PC3_ARID4B::1	25	Gene LOC100506213		hypothetical LOC100506213	XR_112013, XR_110839, XR_115093
GeneID:100288102	LOC100288102	1	224170752	224180346	9594	-	1	1_PC3_ARID4B::1::899	58	in gene	1	24	1	1_PC3_ARID4B::1	24	Gene LOC100288102		hypothetical LOC100288102	XR_110840
GeneID:23219	FBXO28	1	224301791	224349749	47958	+	1	1_PC3_ARID4B::1::900	97	in gene	1	63	1	1_PC3_ARID4B::1	63	Gene FBXO28	FLJ10766, FBXO28, KIAA0483, Fbx28	F-box protein 28	NM_015176, NM_001136115, hCT1794077.2, hCT1960196.1	1555970_at, 1555971_s_at, 1555972_s_at, 202271_at, 202272_s_at	NP_055991.1, NP_001129587.1, EAW69709.1, EAW69710.1
GeneID:8560	DEGS1	1	224370928	224381143	10215	+	1	1_PC3_ARID4B::1::901	464	in gene	1	27	1	1_PC3_ARID4B::1	27	Gene DEGS1	FADS7, Des-1, DEGS1, MLD, MGC5079, DES1, DEGS, MIG15	degenerative spermatocyte homolog 1, lipid desaturase (Drosophila)	NM_003676, hCT1774769.2, hCT1954054.1	207431_s_at, 209250_at	NP_003667.1, EAW69712.1, EAW69711.1
GeneID:4931	NVL	1	224415036	224517872	102836	-	1	1_PC3_ARID4B::1::902	-112	upstream	1	57	1	1_PC3_ARID4B::1	57	Gene NVL	NVL		NM_002533, NM_206840, hCT1953259.1, hCT2354732.0, hCT87707.2	207877_s_at	NP_002524.2, NP_996671.1, EAW69714.1, EAW69715.1, EAW69716.1
GeneID:29097	CNIH4	1	224544595	224563691	19096	+	1	1_PC3_ARID4B::1::903	525	in gene	1	27	1	1_PC3_ARID4B::1	27	Gene CNIH4	HSPC163, CNIH4	cornichon homolog 4 (Drosophila)	NM_014184, hCT1953177.1, hCT2354714.0, hCT2354715.0	218728_s_at, 223993_s_at, 228306_at, 228437_at, 243051_at	NP_054903.1, EAW69717.1, EAW69718.1, EAW69719.1
GeneID:80232	WDR26	1	224572845	224622001	49156	-	1	1_PC3_ARID4B::1::904	-703	upstream	1	33	1	1_PC3_ARID4B::1	33	Gene WDR26	CDW2, MIP2, FLJ21016, WDR26	WD repeat domain 26	NM_001115113, NM_025160, hCT1774767.3, hCT1953172.2, hCT1953173.2, hCT2272984.1, hCT2354713.0	218107_at, 223863_at, 224897_at, 224898_at, 224905_at	NP_001108585.2, NP_079436.4, EAW69720.1, EAW69721.1, EAW69723.1, EAW69724.1, EAW69722.1
GeneID:100506354	LOC100506354	1	224622614	224709707	87093	+	1	1_PC3_ARID4B::1::904	90	in gene	1	33	1	1_PC3_ARID4B::1	33	Gene LOC100506354		hypothetical LOC100506354	XR_112019, XR_110841, XR_115194
GeneID:149111	CNIH3	1	224804179	224928249	124070	+	1	1_PC3_ARID4B::1::905	-19	upstream	1	17	1	1_PC3_ARID4B::1	17	Gene CNIH3	FLJ38993, CNIH-3, CNIH3	cornichon homolog 3 (Drosophila)	NM_152495	214841_at, 238503_at	NP_689708.1
GeneID:127602	DNAH14	1	225117356	225586996	469640	+	1	1_PC3_ARID4B::1::906	68	in gene	1	27	1	1_PC3_ARID4B::1	27	Gene DNAH14	MGC149666, C1orf67, HL18, DNAH14, MGC149665, Dnahc14, MGC51214, DKFZp781B1548, MGC27277, HL-18	dynein, axonemal, heavy chain 14	NM_144989, NM_001145154, NM_001373	1567862_at	NP_659426.2, NP_001138626.1, NP_001364.1
GeneID:3930	LBR	1	225589204	225616519	27315	-	1	1_PC3_ARID4B::1::907	1351	in gene	1	33	1	1_PC3_ARID4B::1	33	Gene LBR	LMN2R, PHA, DHCR14B, MGC9041, LBR, FLJ43126	lamin B receptor	NM_002296, NM_194442, hCT1963515.1, hCT2272349.0, hCT23976.3	201795_at	NP_002287.2, NP_919424.1, EAW69741.1, EAW69742.1, EAW69743.1
GeneID:55740	ENAH	1	225674534	225840845	166311	-	3	1_PC3_ARID4B::1::908, 1_PC3_ARID4B::1::909, 1_PC3_ARID4B::1::910	365, -563, -4371	in gene, upstream, upstream	1	21	3	1_PC3_ARID4B::1	32	Gene ENAH	ENA, MENA, NDPP1, ENAH	enabled homolog (Drosophila)	NM_018212, NM_001008493, hCT1953161.1	1553672_at, 217820_s_at, 222433_at, 222434_at, 228310_at, 228553_at	NP_060682.2, NP_001008493.1, EAW69747.1
GeneID:6726	SRP9	1	225965515	225978168	12653	+	1	1_PC3_ARID4B::1::911	-75	upstream	1	39	1	1_PC3_ARID4B::1	39	Gene SRP9	ALURBP, MGC110981, SRP9	signal recognition particle 9kDa	NM_001130440, NM_003133, hCT2258515.2, hCT2344143.1, hCT2344144.1, hCT2348687.0	201273_s_at	NP_001123912.1, NP_003124.1, EAW69750.1, EAW69751.1, EAW69752.1, EAW69753.1
GeneID:2052	EPHX1	1	225997797	226033264	35467	+	2	1_PC3_ARID4B::1::912, 1_PC3_ARID4B::1::913	-1104, 379	upstream, in gene	1	17.5	2	1_PC3_ARID4B::1	23	Gene EPHX1	EPOX, MEH, EPHX1, EPHX	epoxide hydrolase 1, microsomal (xenobiotic)	NM_001136018, NM_000120, hCT2258512.1, hCT2258514.1, hCT2258516.0, hCT2344145.0	202017_at	NP_001129490.1, NP_000111.1, EAW69754.1, EAW69755.1, EAW69756.1, EAW69757.1
GeneID:9725	TMEM63A	1	226033233	226070420	37187	-	1	1_PC3_ARID4B::1::914	548	in gene	1	20	1	1_PC3_ARID4B::1	20	Gene TMEM63A	KIAA0792, KIAA0489, TMEM63A	transmembrane protein 63A	NM_014698, hCT2272341.0, hCT23483.3	202699_s_at, 202700_s_at, 214833_at, 215583_at	NP_055513.2, EAW69758.1, EAW69759.1
GeneID:10637	LEFTY1	1	226073982	226076836	2854	-	1	1_PC3_ARID4B::1::914	6964	downstream	1	20	1	1_PC3_ARID4B::1	20	Gene LEFTY1	LEFTYB, LEFTY1, LEFTB	left-right determination factor 1	NM_020997, hCT1775773.2	206268_at	NP_066277.1, EAW69760.1
GeneID:29920	PYCR2	1	226107580	226111965	4385	-	1	1_PC3_ARID4B::1::915	189	in gene	1	29	1	1_PC3_ARID4B::1	29	Gene PYCR2	P5CR2, PYCR2, FLJ54750	pyrroline-5-carboxylate reductase family, member 2	NM_013328, hCT1953219.1, hCT1953221.1, hCT1953222.1, hCT2354741.0, hCT23974.2	224855_at, 231715_s_at	NP_037460.2, EAW69764.1, EAW69761.1, EAW69762.1, EAW69763.1, EAW69765.1
GeneID:163859	C1orf55	1	226170403	226187066	16663	-	1	1_PC3_ARID4B::1::916	170	in gene	1	57	1	1_PC3_ARID4B::1	57	Gene C1orf55	RP4-671D7.1, FLJ35382, C1orf55, dJ671D7.1	chromosome 1 open reading frame 55	NM_152608, hCT2354699.0, hCT23977.2	1553338_at, 244103_at	NP_689821.3, EAW69768.1, EAW69769.1
GeneID:3020	H3F3A	1	226250421	226259703	9282	+	1	1_PC3_ARID4B::1::917	160	in gene	1	21	1	1_PC3_ARID4B::1	21	Gene H3F3A	H3.3A, MGC87782, H3F3A, H3F3B, H3F3, MGC87783	H3 histone, family 3A	NM_002107, hCT2258879.1, hCT2258880.0, hCT2258881.1, hCT2354700.0	200080_s_at	NP_002098.1, EAW69772.1, EAW69770.1, EAW69771.1, EAW69773.1
GeneID:100506398	LOC100506398	1	226259263	226284420	25157	-	1	1_PC3_ARID4B::1::917	33839	downstream	1	21	1	1_PC3_ARID4B::1	21	Gene LOC100506398		hypothetical LOC100506398	XR_112017, XR_112018, XR_110842, XR_115195
GeneID:64746	ACBD3	1	226332380	226374423	42043	-	1	1_PC3_ARID4B::1::920	55	in gene	1	44	1	1_PC3_ARID4B::1	44	Gene ACBD3	GOLPH1, PAP7, GCP60, ACBD3, GOCAP1	acyl-CoA binding domain containing 3	NM_022735, hCT1775776.0, hCT2262177.0	202323_s_at, 202324_s_at	NP_073572.2, EAW69776.1, EAW69775.1
GeneID:286826	LIN9	1	226418861	226497198	78337	-	1	1_PC3_ARID4B::1::921	558	in gene	1	49	1	1_PC3_ARID4B::1	49	Gene LIN9	BARPsv, TGS, Lin-9, LIN9, BARA, TGS1	lin-9 homolog (C. elegans)	NM_173083, hCT2349292.0, hCT2349293.0, hCT2354717.0	1552771_a_at, 230365_at, 235039_x_at	NP_775106.2, EAW69781.1, EAW69780.1, EAW69782.1
GeneID:142	PARP1	1	226548392	226595801	47409	-	1	1_PC3_ARID4B::1::922	185	in gene	1	31	1	1_PC3_ARID4B::1	31	Gene PARP1	PARP, pADPRT-1, ADPRT, PARP-1, PPOL, PARP1, ADPRT 1, ADPRT1	poly (ADP-ribose) polymerase 1	NM_001618, hCT2262172.0, hCT2262173.0, hCT5767.3	208644_at	NP_001609.2, EAW69783.1, EAW69784.1, EAW69785.1
GeneID:3707	ITPKB	1	226819391	226926876	107485	-	3	1_PC3_ARID4B::1::923, 1_PC3_ARID4B::1::924, 1_PC3_ARID4B::1::925	75868, 35804, 540	in gene, in gene, in gene	1	28.333	3	1_PC3_ARID4B::1	36	Gene ITPKB	ITPKB, IP3K-B, IP3K, IP3KB, IP3-3KB, PIG37	inositol 1,4,5-trisphosphate 3-kinase B	NM_002221, hCT2262168.0	1554306_at, 203723_at, 232499_at, 232526_at, 235213_at	NP_002212.3, EAW69793.1
GeneID:100506443	LOC100506443	1	226844343	226862769	18426	-	1	1_PC3_ARID4B::1::923	11761	in gene	1	25	1	1_PC3_ARID4B::1	25	Gene LOC100506443		hypothetical LOC100506443	XR_112015, XR_110844, XR_115197
GeneID:5664	PSEN2	1	227058273	227083804	25531	+	1	1_PC3_ARID4B::1::926	415	in gene	1	33	1	1_PC3_ARID4B::1	33	Gene PSEN2	PSEN2, AD3L, AD4, PS2, STM2, CMD1V	presenilin 2 (Alzheimer disease 4)	NM_000447, NM_012486, hCT1953160.3, hCT1964699.2, hCT2258897.1, hCT2258901.1, hCT6785.4	204261_s_at, 204262_s_at, 211373_s_at	NP_000438.2, NP_036618.2, EAW69796.1, EAW69797.1, EAW69799.1, EAW69800.1, EAW69798.1
GeneID:56997	CABC1	1	227127938	227175246	47308	+	1	1_PC3_ARID4B::1::927	158	in gene	1	65	1	1_PC3_ARID4B::1	65	Gene CABC1	MGC4849, COQ8, CABC1, ARCA2, SCAR9, ADCK3	aarF domain containing kinase 3	NM_020247, hCT1776120.1, hCT1953180.1, hCT1953181.1, hCT1953182.1, hCT1953183.1	218168_s_at, 222542_x_at	NP_064632.2, EAW69801.1, EAW69802.1, EAW69803.1, EAW69804.1, EAW69805.1
GeneID:8476	CDC42BPA	1	227177566	227505826	328260	-	1	1_PC3_ARID4B::1::928	-718	upstream	1	21	1	1_PC3_ARID4B::1	21	Gene CDC42BPA	CDC42BPA, FLJ23347, MRCKA, PK428, DKFZp686L1738, KIAA0451, DKFZp686P1738, MRCK	CDC42 binding protein kinase alpha (DMPK-like)	NM_003607, NM_014826, hCT2349294.0, hCT2349295.0, hCT2354718.0, hCT2354719.0	203794_at, 213595_s_at, 214464_at, 215296_at, 240735_at	NP_003598.2, NP_055641.3, EAW69806.1, EAW69807.1, EAW69808.1, EAW69809.1
GeneID:339500	ZNF678	1	227751220	227850164	98944	+	1	1_PC3_ARID4B::1::929	108	in gene	1	23	1	1_PC3_ARID4B::1	23	Gene ZNF678	MGC15634, MGC42493, FLJ18355, ZNF678, FLJ22822	zinc finger protein 678	NM_178549, NR_033184, hCT2354701.0, hCT33518.4	1554922_at, 232028_at, 242923_at	NP_848644.2, EAW69813.1, EAW69812.1
GeneID:100130093	LOC100130093	1	227916240	227922078	5838	+	1	1_PC3_ARID4B::1::930	6704	downstream	1	74	1	1_PC3_ARID4B::1	74	Gene LOC100130093		hypothetical LOC100130093	NR_024485, NR_024486
GeneID:65094	JMJD4	1	227918890	227923112	4222	-	1	1_PC3_ARID4B::1::930	168	in gene	1	74	1	1_PC3_ARID4B::1	74	Gene JMJD4	MGC129896, JMJD4, FLJ12517	jumonji domain containing 4	NM_023007, NM_001161465, hCT1953247.1, hCT33524.3	218560_s_at, 222671_s_at	NP_075383.2, NP_001154937.1, EAW69818.1, EAW69819.1
GeneID:116841	SNAP47	1	227922697	227968932	46235	+	2	1_PC3_ARID4B::1::930, 1_PC3_ARID4B::1::931	247, 53655	in gene, downstream	1	50.5	2	1_PC3_ARID4B::1	74	Gene SNAP47	HEL170, DKFZp686M10160, FLJ12517, C1orf142, SVAP1, SNAP47, SNAP-47	synaptosomal-associated protein, 47kDa	NM_053052, hCT1953253.1, hCT33525.3	225244_at, 230810_at	NP_444280.2, EAW69816.1, EAW69817.1
GeneID:7483	WNT9A	1	228109165	228135676	26511	-	2	1_PC3_ARID4B::1::932, 1_PC3_ARID4B::1::933	1260, -5508	in gene, upstream	1	28	2	1_PC3_ARID4B::1	30	Gene WNT9A	MGC138165, WNT9A, WNT14, MGC141991	wingless-type MMTV integration site family, member 9A	NM_003395, hCT33515.3	1553045_at, 230643_at	NP_003386.1, EAW69821.1
GeneID:100506571	LOC100506571	1	228261610	228264251	2641	-	1	1_PC3_ARID4B::1::934	-7365	upstream	1	46	1	1_PC3_ARID4B::1	46	Gene LOC100506571		hypothetical protein LOC100506571	XM_003119777, XM_003119160, XM_003120910		XP_003119825.1, XP_003119208.1, XP_003120958.1
GeneID:375	ARF1	1	228270361	228286913	16552	+	1	1_PC3_ARID4B::1::934	1255	in gene	1	46	1	1_PC3_ARID4B::1	46	Gene ARF1	ARF1	ADP-ribosylation factor 1	NM_001658, NM_001024226, NM_001024227, NM_001024228, hCT1686515.0, hCT1686516.0, hCT1777164.1, hCT1953232.1, hCT2354728.0, hCT2354729.0	1565651_at, 200065_s_at, 208750_s_at, 232175_at, 244504_x_at	NP_001649.1, NP_001019397.1, NP_001019398.1, NP_001019399.1, EAW69832.1, EAW69834.1, EAW69831.1, EAW69833.1, EAW69835.1, EAW69836.1
GeneID:79169	C1orf35	1	228288428	228291022	2594	-	1	1_PC3_ARID4B::1::934	19406	downstream	1	46	1	1_PC3_ARID4B::1	46	Gene C1orf35	MGC4174, MMTAG2, hMMTAG2, C1orf35	chromosome 1 open reading frame 35	NM_024319, hCT1953255.1, hCT2354726.0, hCT2354727.0	219063_at	NP_077295.1, EAW69838.1, EAW69837.1, EAW69839.1
GeneID:57165	GJC2	1	228337553	228347527	9974	+	1	1_PC3_ARID4B::1::935	16879	downstream	1	31	1	1_PC3_ARID4B::1	31	Gene GJC2	GJA12, PMLDAR, CX46.6, MGC105119, LMPH1C, HLD2, SPG44, GJC2, Cx47	gap junction protein, gamma 2, 47kDa	NM_020435, hCT2259108.0	207025_at, 214302_x_at	NP_065168.2, EAW69860.1
GeneID:100506642	LOC100506642	1	228351795	228352549	754	-	2	1_PC3_ARID4B::1::935, 1_PC3_ARID4B::1::936	-1883, -10043	upstream, upstream	1	29	2	1_PC3_ARID4B::1	31	Gene LOC100506642		hypothetical LOC100506642	XR_110848
GeneID:200205	C1orf69	1	228353429	228369958	16529	+	2	1_PC3_ARID4B::1::935, 1_PC3_ARID4B::1::936	1003, 9163	in gene, in gene	1	29	2	1_PC3_ARID4B::1	31	Gene C1orf69	FLJ13849, C1orf69, IBA57, FLJ12734	IBA57, iron-sulfur cluster assembly homolog (S. cerevisiae)	NM_001010867, hCT2348727.0	1558896_at, 215490_at, 231983_at, 236629_at	NP_001010867.1, EAW69862.1
GeneID:84033	OBSCN	1	228395861	228566575	170714	+	4	1_PC3_ARID4B::1::937, 1_PC3_ARID4B::1::938, 1_PC3_ARID4B::1::939, 1_PC3_ARID4B::1::940	68395, 163323, 166747, 170603	in gene, in gene, in gene, in gene	1	22.75	4	1_PC3_ARID4B::1	24	Gene OBSCN	FLJ14124, MGC120411, MGC120409, UNC89, DKFZp666E245, MGC120412, ARHGEF30, OBSCN, MGC138590, KIAA1556, MGC120410, KIAA1639	obscurin, cytoskeletal calmodulin and titin-interacting RhoGEF	NM_052843, NM_001098623, hCT2344869.0, hCT2354712.0	220427_at, 229854_at	NP_443075.2, NP_001092093.1, EAW69866.1, EAW69867.1
GeneID:81559	TRIM11	1	228581377	228594517	13140	-	1	1_PC3_ARID4B::1::941	405	in gene	1	30	1	1_PC3_ARID4B::1	30	Gene TRIM11	BIA1, RNF92, TRIM11	tripartite motif containing 11	NM_145214, hCT33520.3	226566_at, 228267_at, 238797_at	NP_660215.1, EAW69871.1
GeneID:51127	TRIM17	1	228595636	228604583	8947	-	1	1_PC3_ARID4B::1::941	10471	downstream	1	30	1	1_PC3_ARID4B::1	30	Gene TRIM17	TRIM17, RBCC, terf, RNF16	tripartite motif containing 17	NM_016102, NM_001024940, NM_001134855, hCT1953233.1, hCT2259514.0, hCT2354730.0, hCT2354731.0, hCT33513.1	220279_at	NP_057186.1, NP_001020111.1, NP_001128327.1, EAW69872.1, EAW69874.1, EAW69876.1, EAW69873.1, EAW69875.1
GeneID:92815	HIST3H2A	1	228645065	228645560	495	-	1	1_PC3_ARID4B::1::942	280	in gene	1	40	1	1_PC3_ARID4B::1	40	Gene HIST3H2A	HIST3H2A, MGC3165	histone cluster 3, H2a	NM_033445	221582_at, 231681_x_at	NP_254280.1
GeneID:128312	HIST3H2BB	1	228645808	228646259	451	+	1	1_PC3_ARID4B::1::942	-528	upstream	1	40	1	1_PC3_ARID4B::1	40	Gene HIST3H2BB	HIST3H2BB		NM_175055		NP_778225.1
GeneID:149603	RNF187	1	228675068	228683889	8821	+	2	1_PC3_ARID4B::1::943, 1_PC3_ARID4B::1::944	-220, 1204	upstream, in gene	1	30.5	2	1_PC3_ARID4B::1	48	Gene RNF187	RNF187, RACO1	ring finger protein 187	NM_001010858	1569294_at, 212155_at, 228470_at, 229207_x_at, 230662_at	NP_001010858.2
GeneID:100169764	RN5S13	1	228772841	228772961	120	-	1	1_PC3_ARID4B::1::945	-10223	upstream	1	20	1	1_PC3_ARID4B::1	20	Gene RN5S13	RN5S13	RNA, 5S ribosomal 13	NR_023375
GeneID:100169765	RN5S14	1	228775082	228775202	120	-	1	1_PC3_ARID4B::1::945	-7982	upstream	1	20	1	1_PC3_ARID4B::1	20	Gene RN5S14	RN5S14	RNA, 5S ribosomal 14	NR_023376
GeneID:100169766	RN5S15	1	228777313	228777433	120	-	1	1_PC3_ARID4B::1::945	-5751	upstream	1	20	1	1_PC3_ARID4B::1	20	Gene RN5S15	RN5S15	RNA, 5S ribosomal 15	NR_023377
GeneID:100169767	RN5S16	1	228779554	228779674	120	-	1	1_PC3_ARID4B::1::945	-3510	upstream	1	20	1	1_PC3_ARID4B::1	20	Gene RN5S16	RN5S16	RNA, 5S ribosomal 16	NR_023378
GeneID:100169768	RN5S17	1	228781785	228781905	120	-	1	1_PC3_ARID4B::1::945	-1279	upstream	1	20	1	1_PC3_ARID4B::1	20	Gene RN5S17	RN5S17	RNA, 5S ribosomal 17	NR_023379
GeneID:126731	C1orf96	1	229456752	229478688	21936	-	1	1_PC3_ARID4B::1::946	528	in gene	1	30	1	1_PC3_ARID4B::1	30	Gene C1orf96	C1orf96, FLJ41471, FLJ37296	chromosome 1 open reading frame 96	NM_145257, hCT1645411.3	1553697_at, 1553698_a_at, 1555145_at, 225904_at	NP_660300.3, EAW69897.1
GeneID:55746	NUP133	1	229577044	229644088	67044	-	1	1_PC3_ARID4B::1::947	56	in gene	1	53	1	1_PC3_ARID4B::1	53	Gene NUP133	NUP133, hNUP133, MGC21133, FLJ10814	nucleoporin 133kDa	NM_018230, hCT2259099.0, hCT2259101.0	202184_s_at, 233420_at, 233421_s_at	NP_060700.2, EAW69899.1, EAW69900.1
GeneID:23456	ABCB10	1	229652329	229694442	42113	-	2	1_PC3_ARID4B::1::947, 1_PC3_ARID4B::1::948	50410, -374	downstream, upstream	1	40	2	1_PC3_ARID4B::1	53	Gene ABCB10	MTABC2, EST20237, ABCB10, M-ABC2	ATP-binding cassette, sub-family B (MDR/TAP), member 10	NM_012089, hCT6540.3	223320_s_at	NP_036221.2, EAW69901.1
GeneID:27097	TAF5L	1	229728858	229761794	32936	-	2	1_PC3_ARID4B::1::949, 1_PC3_ARID4B::1::950	674, -318	in gene, upstream	1	44	2	1_PC3_ARID4B::1	54	Gene TAF5L	PAF65B, TAF5L	TAF5-like RNA polymerase II, p300/CBP-associated factor (PCAF)-associated factor, 65kDa	NM_014409, NM_001025247, hCT2343350.0, hCT6536.4	1554415_at, 213654_at	NP_055224.1, NP_001020418.1, EAW69902.1, EAW69903.1
GeneID:9816	URB2	1	229761981	229795946	33965	+	2	1_PC3_ARID4B::1::949, 1_PC3_ARID4B::1::950	-861, 131	upstream, in gene	1	44	2	1_PC3_ARID4B::1	54	Gene URB2	NPA2, KIAA0133, URB2, MGC138837, NET10, MGC138838	URB2 ribosome biogenesis 2 homolog (S. cerevisiae)	NM_014777, hCT2258193.0, hCT5763.3	205284_at	NP_055592.2, EAW69904.1, EAW69905.1
GeneID:2590	GALNT2	1	230202956	230417875	214919	+	1	1_PC3_ARID4B::1::951	628	in gene	1	45	1	1_PC3_ARID4B::1	45	Gene GALNT2	GALNT2, GalNAc-T2	UDP-N-acetyl-alpha-D-galactosamine:polypeptide N-acetylgalactosaminyltransferase 2 (GalNAc-T2)	NM_004481, hCT2258196.0, hCT2258197.0, hCT2258199.0, hCT6957.3	217787_s_at, 217788_s_at, 223991_s_at, 239930_at	NP_004472.1, EAW69909.1, EAW69908.1, EAW69910.1, EAW69911.1
GeneID:22796	COG2	1	230778202	230829731	51529	+	1	1_PC3_ARID4B::1::952	38	in gene	1	94	1	1_PC3_ARID4B::1	94	Gene COG2	COG2, LDLC	component of oligomeric golgi complex 2	NM_007357, NM_001145036, hCT2354740.0, hCT6956.3	203073_at, 243608_at	NP_031383.1, NP_001138508.1, EAW69915.1, EAW69916.1
GeneID:84886	C1orf198	1	230972865	231005335	32470	-	1	1_PC3_ARID4B::1::953	631	in gene	1	24	1	1_PC3_ARID4B::1	24	Gene C1orf198	C1orf198, FLJ38847, FLJ14525, MGC10710, DKFZp667D152, FLJ16283	chromosome 1 open reading frame 198	NM_032800, NM_001136494, NM_001136495, hCT1950063.0, hCT1966887.1, hCT1966888.0, hCT2354742.0, hCT2354743.0	223063_at	NP_116189.1, NP_001129966.1, NP_001129967.1, EAW69923.1, EAW69924.1, EAW69925.1, EAW69926.1, EAW69927.1
GeneID:79573	TTC13	1	231041987	231114618	72631	-	1	1_PC3_ARID4B::1::954	-166	upstream	1	23	1	1_PC3_ARID4B::1	23	Gene TTC13	FLJ22584, TTC13	tetratricopeptide repeat domain 13	NM_001122835, NM_024525, hCT1957671.1, hCT1957672.1, hCT2260850.0, hCT2260853.0, hCT2260854.0	219481_at	NP_001116307.2, NP_078801.3, EAW69929.1, EAW69930.1, EAW69931.1, EAW69932.1, EAW69933.1
GeneID:64801	ARV1	1	231114823	231136479	21656	+	1	1_PC3_ARID4B::1::954	-39	upstream	1	23	1	1_PC3_ARID4B::1	23	Gene ARV1	ARV1		NM_022786, hCT1965283.2, hCT1965285.2, hCT2343339.0, hCT2343340.0, hCT2343341.0, hCT2343342.0, hCT2343343.0, hCT5695.4	223223_at, 238140_at	NP_073623.1, EAW69935.1, EAW69934.1, EAW69936.1, EAW69937.1, EAW69938.1, EAW69939.1, EAW69940.1, EAW69941.1
GeneID:375061	FAM89A	1	231154704	231175995	21291	-	1	1_PC3_ARID4B::1::955	539	in gene	1	19	1	1_PC3_ARID4B::1	19	Gene FAM89A	C1orf153, FAM89A, MGC15887, RP11-423F24.2	family with sequence similarity 89, member A	NM_198552	226448_at	NP_940954.1
GeneID:128061	C1orf131	1	231359509	231376924	17415	-	1	1_PC3_ARID4B::1::956	-4	upstream	1	25	1	1_PC3_ARID4B::1	25	Gene C1orf131	C1orf131, DKFZp547B1713	chromosome 1 open reading frame 131	NM_152379, hCT2344786.0, hCT2344787.0, hCT2354720.0, hCT2354721.0, hCT5936.3	226242_at	NP_689592.2, EAW69949.1, EAW69948.1, EAW69950.1, EAW69951.1, EAW69952.1
GeneID:8443	GNPAT	1	231376919	231413719	36800	+	1	1_PC3_ARID4B::1::956	9	in gene	1	25	1	1_PC3_ARID4B::1	25	Gene GNPAT	GNPAT, DAP-AT, DHAPAT, DAPAT	glyceronephosphate O-acyltransferase	NM_014236, hCT5710.3	201956_s_at	NP_055051.1, EAW69953.1
GeneID:149371	EXOC8	1	231468482	231473578	5096	-	1	1_PC3_ARID4B::1::957	74	in gene	1	48	1	1_PC3_ARID4B::1	48	Gene EXOC8	EXOC8, SEC84, EXO84, Exo84p	exocyst complex component 8	NM_175876, hCT1644409.3	227577_at	NP_787072.2, EAW69955.1
GeneID:83932	C1orf124	1	231473682	231489989	16307	+	1	1_PC3_ARID4B::1::957	-178	upstream	1	48	1	1_PC3_ARID4B::1	48	Gene C1orf124	C1orf124, PRO4323, dJ876B10.3, DDDL1880, DKFZp547N043	chromosome 1 open reading frame 124	NM_032018, NM_001010984, hCT2258033.0, hCT2258034.0, hCT5935.3	223511_at	NP_114407.3, NP_001010984.1, EAW69956.1, EAW69957.1, EAW69958.1
GeneID:54583	EGLN1	1	231499497	231560790	61293	-	1	1_PC3_ARID4B::1::958	3958	in gene	1	27	1	1_PC3_ARID4B::1	27	Gene EGLN1	HPH2, ECYT3, C1orf12, PHD2, ZMYND6, DKFZp761F179, SM20, EGLN1, HIFPH2	egl nine homolog 1 (C. elegans)	NM_022051, hCT1950057.1	221497_x_at, 223045_at, 223046_at, 224314_s_at	NP_071334.1, EAW69959.1
GeneID:100303453	TSNAX-DISC1	1	231664399	232177018	512619	+	1	1_PC3_ARID4B::1::959	98545	in gene	1	21	1	1_PC3_ARID4B::1	21	Gene TSNAX-DISC1		TSNAX-DISC1 gene	NR_028393, NR_028394, NR_028395, NR_028397, NR_028399, NR_028400, NR_028396, NR_028398
GeneID:27185	DISC1	1	231762561	232177018	414457	+	1	1_PC3_ARID4B::1::959	383	in gene	1	21	1	1_PC3_ARID4B::1	21	Gene DISC1	KIAA0457, SCZD9, FLJ25311, FLJ41105, DISC1, FLJ13381, FLJ21640, C1orf136	disrupted in schizophrenia 1	NM_018662, NM_001012957, NM_001012958, NM_001012959, NM_001164550, NM_001164551, NM_001164552, NM_001164553, NM_001164554, NM_001164555, NM_001164556, NM_001164537, NM_001164538, NM_001164539, NM_001164540, NM_001164541, NM_001164542, NM_001164544, NM_001	207759_s_at	NP_061132.2, NP_001012975.1, NP_001158022.1, NP_001158023.1, NP_001012976.1, NP_001012977.1, NP_001158024.1, NP_001158025.1, NP_001158026.1, NP_001158027.1, NP_001158028.1, NP_001158009.1, NP_001158010.1, NP_001158011.1, NP_001158012.1, NP_001158013.1, NP
GeneID:84284	C1orf57	1	233086370	233114219	27849	+	1	1_PC3_ARID4B::1::962	110	in gene	1	17	1	1_PC3_ARID4B::1	17	Gene C1orf57	RP4-678E16.2, MGC13186, C1orf57, NTPCR, FLJ11383, HCR-NTPase	chromosome 1 open reading frame 57	NM_032324, hCT1950062.1, hCT1966852.1, hCT2349028.0, hCT2349029.0, hCT2354724.0	223272_s_at, 226813_at	NP_115700.1, EAW69979.1, EAW69976.1, EAW69977.1, EAW69978.1, EAW69980.1
GeneID:84451	KIAA1804	1	233463514	233520894	57380	+	1	1_PC3_ARID4B::1::963	1526	in gene	1	18	1	1_PC3_ARID4B::1	18	Gene KIAA1804	MLK4, dJ862P8.3, RP5-862P8.2	mixed lineage kinase 4	NM_032435, hCT2349315.0, hCT2354733.0	228565_at	NP_115811.2, EAW69988.1, EAW69987.1
GeneID:3775	KCNK1	1	233749750	233808258	58508	+	1	1_PC3_ARID4B::1::964	810	in gene	1	19	1	1_PC3_ARID4B::1	19	Gene KCNK1	KCNK1, TWIK-1, KCNO1, TWIK1, DPK, K2p1.1, K2P1, HOHO	potassium channel, subfamily K, member 1	NM_002245, hCT2258085.0, hCT6543.3	204678_s_at, 204679_at	NP_002236.1, EAW69989.1, EAW69990.1
GeneID:148641	SLC35F3	1	234040679	234460262	419583	+	1	1_PC3_ARID4B::1::965	393	in gene	1	25	1	1_PC3_ARID4B::1	25	Gene SLC35F3	SLC35F3, FLJ37712	solute carrier family 35, member F3	NM_173508, hCT1950028.1	229065_at, 231520_at	NP_775779.1, EAW69991.1
GeneID:100506778	LOC100506778	1	234508553	234509379	826	-	1	1_PC3_ARID4B::1::966	51	in gene	1	51	1	1_PC3_ARID4B::1	51	Gene LOC100506778		hypothetical LOC100506778	XR_110850
GeneID:388753	C1orf31	1	234509429	234519791	10362	+	1	1_PC3_ARID4B::1::966	-101	upstream	1	51	1	1_PC3_ARID4B::1	51	Gene C1orf31	C1orf31	chromosome 1 open reading frame 31	NM_001012985, hCT1763140.1	225638_at	NP_001013003.1, EAW69992.1
GeneID:359948	IRF2BP2	1	234740015	234745271	5256	-	2	1_PC3_ARID4B::1::967, 1_PC3_ARID4B::1::968	3191, 1655	in gene, in gene	1	20	2	1_PC3_ARID4B::1	24	Gene IRF2BP2	IRF2BP2, MGC72189	interferon regulatory factor 2 binding protein 2	NM_182972, NM_001077397, hCT5681.4	224569_s_at, 224570_s_at, 224571_at, 224572_s_at, 225854_x_at	NP_892017.2, NP_001070865.1, EAW69996.1
GeneID:9804	TOMM20	1	235272656	235292256	19600	-	1	1_PC3_ARID4B::1::969	384	in gene	1	18	1	1_PC3_ARID4B::1	18	Gene TOMM20	TOM20, MOM19, TOMM20, MAS20, MGC117367, KIAA0016	translocase of outer mitochondrial membrane 20 homolog (yeast)	NM_014765, hCT1950454.2, hCT2260513.0	200662_s_at, 212773_s_at	NP_055580.1, EAW70003.1, EAW70004.1
GeneID:677802	SNORA14B	1	235291118	235291252	134	-	1	1_PC3_ARID4B::1::969	-620	upstream	1	18	1	1_PC3_ARID4B::1	18	Gene SNORA14B	SNORA14B, ACA14b	small nucleolar RNA, H/ACA box 14B	NR_002956
GeneID:23029	RBM34	1	235294498	235324571	30073	-	2	1_PC3_ARID4B::1::969, 1_PC3_ARID4B::1::970	32699, 107	downstream, in gene	1	17.5	2	1_PC3_ARID4B::1	18	Gene RBM34	RBM34, KIAA0117	RNA binding motif protein 34	NM_015014, NM_001161533, NR_027762, hCT10389.3, hCT1962913.1, hCT1962914.2	212591_at, 214942_at, 214943_s_at	NP_055829.2, NP_001155005.1, EAW70005.1, EAW70006.1, EAW70007.1
GeneID:51742	ARID4B	1	235330210	235491532	161322	-	3	1_PC3_ARID4B::1::970, 1_PC3_ARID4B::1::971, 1_PC3_ARID4B::1::972	167068, 204, -756	downstream, in gene, upstream	1	18.333	3	1_PC3_ARID4B::1	20	Gene ARID4B	BCAA, RBP1L1, ARID4B, RBBP1L1, MGC163290, BRCAA1, DKFZp313M2420, SAP180	AT rich interactive domain 4B (RBP1-like)	NM_016374, NM_031371, hCT10388.3, hCT2260503.0, hCT2260505.0, hCT2260506.0, hCT2260507.0, hCT2260508.0, hCT2260509.0, hCT2354723.0	221230_s_at, 223111_x_at, 224322_at, 235959_at	NP_057458.4, NP_112739.2, EAW70008.1, EAW70009.1, EAW70012.1, EAW70013.1, EAW70010.1, EAW70011.1, EAW70014.1, EAW70015.1
GeneID:9453	GGPS1	1	235491753	235507847	16094	+	2	1_PC3_ARID4B::1::971, 1_PC3_ARID4B::1::972	-425, 535	upstream, in gene	1	19	2	1_PC3_ARID4B::1	20	Gene GGPS1	GGPPS, GGPS1, GGPPS1	geranylgeranyl diphosphate synthase 1	NM_001037277, NM_004837, hCT10132.4, hCT1962910.1, hCT1962911.1, hCT1962912.1, hCT2354722.0	202321_at, 202322_s_at	NP_001032354.1, NP_004828.1, EAW70016.1, EAW70017.1, EAW70018.1, EAW70020.1, EAW70019.1
GeneID:148789	B3GALNT2	1	235610533	235667781	57248	-	1	1_PC3_ARID4B::1::973	-507	upstream	1	13	1	1_PC3_ARID4B::1	13	Gene B3GALNT2	B3GALNT2, MGC39558, B3GalNAc-T2	beta-1,3-N-acetylgalactosaminyltransferase 2	NM_152490, hCT14875.2, hCT2260502.0, hCT2354736.0	1553691_at, 1561714_a_at, 1562391_at, 226233_at	NP_689703.1, EAW70026.1, EAW70027.1, EAW70028.1
GeneID:1130	LYST	1	235824343	236030220	205877	-	1	1_PC3_ARID4B::1::974	460	in gene	1	23	1	1_PC3_ARID4B::1	23	Gene LYST	CHS1, CHS, LYST	lysosomal trafficking regulator	NM_000081, hCT16583.2, hCT2259665.0, hCT2259667.0, hCT2259668.0, hCT2259670.0	1562511_at, 203518_at, 210943_s_at, 215415_s_at	NP_000072.2, EAW70038.1, EAW70034.1, EAW70035.1, EAW70036.1, EAW70037.1
GeneID:4811	NID1	1	236139130	236228481	89351	-	1	1_PC3_ARID4B::1::975	-207	upstream	1	13	1	1_PC3_ARID4B::1	13	Gene NID1	NID, NID1	nidogen 1	NM_002508, hCT16582.3, hCT2259663.0, hCT2354737.0	1561082_at, 202007_at, 202008_s_at	NP_002499.2, EAW70039.1, EAW70040.1, EAW70041.1
GeneID:7107	GPR137B	1	236305832	236372209	66377	+	1	1_PC3_ARID4B::1::976	312	in gene	1	20	1	1_PC3_ARID4B::1	20	Gene GPR137B	GPR137B, TM7SF1	G protein-coupled receptor 137B	NM_003272, hCT16581.2, hCT1950462.1	204137_at	NP_003263.1, EAW70043.1, EAW70044.1
[truncated: 10,484 more rows]
