# Supplementary material for: Identification of the PTEN-ARID4B-PI3K pathway reveals the dependency on ARID4B by PTEN-deficient prostate cancer
Source: Nat Commun. 2019 Sep 24;10:4332. doi: 10.1038/s41467-019-12184-8 (PMC6760172; doi:10.1038/s41467-019-12184-8)
Supplement: Supplementary file 6 — Supplementary Data 3 [file 41467_2019_12184_MOESM6_ESM.xlsx]

## Sheet: Sheet1
Supplementary Data 3. ARID4B directly regulated targets (1,555 genes) identified by both RNA-Seq (P-value <0.05, |Log2FC| ≥ 0.59) and ChIP-Seq analyses using PC3 cells.
Gene	log2FC	Interval Dists to Start
EGFL8	5.3946	-10069
FGF5	2.86822	642
CYCS	2.80672	-28
UHMK1	2.78495	812
LRRC58	2.73984	298
EFHD2	2.36707	713, 17145
GLIPR1	2.36697	30831
EIF5A2	2.36424	-230
C12orf73	2.34211	113, -8687
GNPNAT1	2.33457	338
SNORD22	2.27673	13627, -3141
SETD7	2.23038	-503
TMEM64	2.18652	629
FAM73A	2.17406	227, 109134
IL15RA	2.16376	398
CAV2	2.14699	556
POLR3G	2.0977	-249
TBC1D5	2.04723	400
AP1S3	2.03352	1327
HSD17B12	1.98411	417
ITGB8	1.9727	-165
ABCB10	1.94624	50410, -374
BNIP3	1.89627	363
TULP3	1.89092	95
C9orf72	1.88272	642
NIPA1	1.87878	52635, 1339, 59
FAT4	1.84028	-1087
PRRG4	1.83768	308
SNORA14B	1.83487	-620
LMAN1	1.8215	396
EIF1AX	1.81139	350
FAM129C	1.81122	16242, 32754
FAM46A	1.79289	1052
EDN1	1.77947	303
ATP6AP2	1.77144	40
KRT75	1.76872	14
GDF1	1.70973	28585
IL6ST	1.68537	-363
ZNF655	1.685	-6413
MAN1A1	1.68008	-306
IGFBP3	1.67831	71
LCLAT1	1.65192	149
PRKAG2	1.6233	244412, 141404, 94252, 25436, 948
PDHX	1.61501	563
CDK6	1.60536	3349
ARNTL2	1.59702	604
SCML1	1.58965	264
SQLE	1.58577	240
FBXL17	1.56942	231
PPIP5K2	1.55453	-9129
CREG1	1.54542	432
RP2	1.54314	165
TMEM123	1.53452	415
IL1RAP	1.53396	-352
ANKRD13C	1.53196	161
DCUN1D5	1.52606	128
PAWR	1.52418	758
CDH1	1.52251	53, 106341
SNHG10	1.51951	377
SNORD17	1.51535	-6155
VCAN	1.51206	1723
SRRM5	1.50624	7395
CPOX	1.50465	615
MYO7B	1.49135	-9506
PRICKLE1	1.47841	106644, 276
C3orf58	1.46505	1008
PTK2	1.43538	804, -572
GOLT1B	1.43162	181
ANKRD18B	1.43128	-119
TTC33	1.41768	408
NRARP	1.41315	607, -3329
DCHS1	1.41079	36877
YES1	1.40999	100167, -377
ERO1L	1.40871	371, -11693
MDFIC	1.40652	1183
CADM2	1.40518	347
FAM89A	1.39355	539
EIF4EBP2	1.3928	427
MTMR6	1.39071	136
SLC35A5	1.38973	-255
HOXB9	1.38506	6451, 955
SLC2A13	1.38207	509
CNIH	1.38081	116
B3GNT5	1.37917	568
ARMC10	1.37389	704
SUV39H2	1.3734	-334
SLC39A8	1.3726	399
NAA15	1.37074	-5876, 332
CLOCK	1.36956	-91
FAM134B	1.3659	151406
DNAJC24	1.36501	154
TRUB1	1.36066	96
PDSS2	1.36056	-330
TMEM38B	1.35822	551
MGAT4A	1.35591	122725, 709
C12orf49	1.35253	291
TWF1	1.34574	242
TFRC	1.34258	296
FOXN2	1.33791	573
ACTA2	1.33476	331
CHPT1	1.32898	455
ALCAM	1.32286	655
NUPL1	1.30133	-39
KIAA1430	1.29925	382
FAM35A	1.29404	-841, 343
LOC143666	1.28125	7757, 205, -435
SCO1	1.27853	117
LSM6	1.27111	269
NPR3	1.27055	847
PITRM1	1.26391	219
OAT	1.2633	441
CCNJ	1.25063	521
MRPL19	1.24962	107
PLK2	1.24391	177
MAPKAPK2	1.23379	1183
IPMK	1.23292	526
CD2AP	1.23259	139
BTBD1	1.22944	55914, 298
SORCS2	1.2277	14938
NFIB	1.22606	82902
LYRM7	1.22601	-6417, -177
RNF121	1.22441	296
PRRG1	1.22412	560
SSX2IP	1.22016	512
CXCL2	1.21762	-38
MEMO1	1.21236	978, -494
SLITRK5	1.2123	-454
SLC35F5	1.21182	0
ZIC5	1.20656	2850
ADRB2	1.20575	180
TFPI2	1.20471	-95
ISCA1	1.20448	242
ROR1	1.20156	86, 918
SERINC1	1.19647	88
PDP1	1.19259	165
BIRC3	1.19101	29438
LPP	1.18805	785
ASF1A	1.18779	279
CYP51A1	1.18597	667
GXYLT1	1.18279	-31
EIF4E3	1.18241	29940
SELT	1.18096	214
CORO1C	1.18075	1007
FBN2	1.18048	871, -761
TMC7	1.17888	83768
SLC25A41	1.17875	14094, 9790
MIB1	1.16788	199
UBE2J1	1.16252	-496
KIAA1033	1.16191	236
MBNL1	1.16044	1259
PSMG1	1.14558	176
NEK7	1.1411	516
NCEH1	1.14095	384
AGPAT5	1.1378	-246
AKAP2	1.13319	992
METTL2B	1.13281	81
ABCE1	1.1309	172
OXR1	1.13085	387767
HIGD1A	1.1263	523
FGF2	1.12137	745
DPF3	1.12135	761
MAMLD1	1.11896	705
FAS	1.11809	528
PHTF2	1.11735	211
SSH2	1.11057	312090
C7orf60	1.10284	92
UAP1	1.08852	352
EFR3A	1.08632	361
HMGA2	1.08568	144
PTHLH	1.08541	2516, -3436
SEC24A	1.07915	-143
GPD1L	1.07872	669
PHC3	1.07642	225
PRELID1	1.07382	237
SNHG9	1.07351	-5397, 43, 7051
FAM102B	1.06952	213
GNG5	1.06407	454
ARSK	1.06404	151
TMEM41B	1.06346	499
SH3GL3	1.06004	581
FBXO9	1.05855	-3348, 316
DGKH	1.04902	-969
CLDN1	1.04829	251
WWC2	1.04816	-1535
PTDSS1	1.03114	-183
AGPAT9	1.0297	-85
CHMP2B	1.0267	67
PODXL	1.01903	459
KCTD12	1.01638	1036
NOG	1.01389	1036, 2812
SLC25A40	1.01017	-292
C1orf54	1.0063	-3967, 9313
RFC4	1.00527	22484, 292
DLEU2	1.00506	44093, 557, -4558
LCN2	1.00268	10988
CHORDC1	1.00157	532
PIGY	1.00099	123
VPS33A	1.00031	40636, 156
DUSP3	0.999667	592
FAM136A	0.991791	8548, 452
PIGM	0.988601	268
MAP4K5	0.982999	-208
LOC100133091	0.982117	126
GLUD1	0.979429	664, -520
CNOT7	0.978628	67
BNIP3L	0.978621	-43
FAM63B	0.978097	543
C1orf52	0.978056	267
FIGN	0.97711	-191
UBE2B	0.972707	-4182, 602
TTL	0.971765	-991, 353, 60401
ISOC1	0.968567	406
GBE1	0.964031	326
PURB	0.96349	352
PAPD5	0.963079	1299, 91683
TGFBR1	0.960395	716
SPCS3	0.955568	830
FAM57A	0.954182	521, 18969
TMEM161B	0.954173	25
RAB18	0.953537	-1
ANXA2	0.95037	937
SKA2	0.948232	48800, 288
STAC	0.947133	-17
IMPA2	0.945702	113, 25777, 57553
SCNN1G	0.941808	88
ARL8B	0.939275	102, 65926
STRAP	0.938913	-88
UTP23	0.938592	74
RAPGEF5	0.938547	661
FLVCR1	0.93742	339
LEKR1	0.936452	-9472
NXT1	0.934773	200, 7219, 11827
FKBP1A	0.932391	2328, 824
FBXL3	0.929303	787
ELL3	0.929292	766
ZNF185	0.928438	44326
HRSP12	0.926539	-310
KIF11	0.926126	231
FMN2	0.925693	687
PLCXD3	0.924882	490
MRPL32	0.922661	221
HS2ST1	0.92172	-559
TYW3	0.920942	76
DLD	0.92061	62
FJX1	0.920474	1566
NEXN	0.91976	243
CENPQ	0.916102	-104
MYL12B	0.914844	-127
PIGK	0.914437	140
SLC16A1	0.914298	335
AFMID	0.913578	-422, 4506, 27002
APOOL	0.913221	142
KAT2B	0.913124	-36, 1468
ALG10B	0.91284	-29
ARPC1A	0.911843	200, 47784
CDS1	0.907861	199
TSN	0.907071	127
ELL2	0.901665	1007
FAM162A	0.901661	-1023, 32241
CCPG1	0.899027	510
DDHD2	0.898563	-177
CCBE1	0.894407	388
COL4A4	0.893599	-133
SAMD8	0.892489	143
RAP2A	0.889689	-523
SVIP	0.889553	214
UBE2W	0.888334	454
ENOX1	0.887207	914
CREM	0.886183	487
CHAC2	0.885938	527
FNTB	0.88582	157
SNHG3	0.884381	-327
HK2	0.884343	2394
NOTCH2NL	0.8839	233
ZWILCH	0.883461	-7298, -215
SDC1	0.881586	1786, -390
IMPACT	0.881223	207
SPAG4	0.88092	2815
TMEM30B	0.880699	1074
DCAF6	0.879272	-756
CNN3	0.878311	255
REL	0.877972	112
OPN3	0.876525	-267
STARD4	0.871693	-67
LOC100507547	0.871387	-217
HAT1	0.868424	105
PLOD2	0.868048	690
TMEM120B	0.867699	-482, 734, 63438, 68478, 80606
MECOM	0.867277	517307, 1579, -4752
INPP5A	0.866857	-873, 37207
TMEM38A	0.866622	-1026
COMMD10	0.866435	361
TTC21B	0.864479	-116
ATP6V1A	0.862946	140
DLEU1	0.862476	-830
MTERFD1	0.862014	-188
PUS7L	0.859868	-812
RPE	0.858661	-24
ATG3	0.858442	-155
DUSP1	0.856991	155
TIPRL	0.854605	85
URM1	0.854268	98
PAFAH1B2	0.854229	40, 34456
CHML	0.852463	-4736
PPP2R5A	0.852252	609
FRAS1	0.851349	-548
CARS2	0.851199	-9968
CBFB	0.849896	966, 80950
DSC3	0.849783	189
OTUD4	0.84889	-720
FAM83A	0.847905	384
PHF10	0.847904	21770, 618
ME3	0.844129	606
FAM8A1	0.84318	-150
FAM96A	0.842998	-2145
MCM8	0.842916	-2
UBL3	0.842771	436
ANKRD18A	0.842277	-696
MAPK14	0.841732	626
C14orf39	0.839637	-116
FLJ30679	0.839108	-350
KIF5B	0.837764	747
BRI3BP	0.836025	-4658
DYNLT1	0.83554	204
TMEM192	0.834675	392
KAL1	0.834556	691
SLC1A1	0.832557	-187
DEK	0.832001	719
SSR3	0.831893	237
GGPS1	0.831356	-425, 535
SOD2	0.830921	753
REEP3	0.827285	285, 109501
MED13	0.823166	435, -461
LOC257396	0.82298	-167
DCAF17	0.822911	183
STT3B	0.820896	645
GNG11	0.82061	200
PPARGC1B	0.820371	521
TSGA10	0.820339	-333
LNPEP	0.820114	-658
YOD1	0.819403	198
GMFB	0.818715	128
TXNDC16	0.818274	-827
SLC35B1	0.818157	-94
HAS2	0.816757	1278
PKN2	0.816287	62
RPL23A	0.815876	-2808, 136, 5960
IPO7	0.813241	295
TPMT	0.812235	-722
PFDN4	0.811735	458
RAI2	0.81154	1585
TTC14	0.8105	98
PDCD4	0.810156	404
API5	0.810067	271
NDUFB3	0.809234	114
CYR61	0.808341	-3564, 351
NF2	0.807891	103
UBE2N	0.807729	378
VTA1	0.80769	38
RUNX3	0.807303	35853
UROD	0.806514	-973
LOC202781	0.806212	313
SMURF2	0.805427	1010, -366
LOC100505761	0.804465	1189
MCAM	0.802656	208
LAMC1	0.800809	557
BTAF1	0.798834	-168
KALRN	0.798764	490074, 635754
SLC37A3	0.798537	55
UBE2V1	0.796822	3214
DKFZP434I0714	0.795161	-168
TRHDE	0.794754	159
RPS6KC1	0.794644	116
TSPAN5	0.794133	868
ATP5G1	0.79366	188
COBL	0.79354	803, -584
VTI1A	0.790666	28
DBT	0.790571	113
C16orf87	0.78802	498
FOXD1	0.785658	11040
FLJ31104	0.783654	195
CAV1	0.78226	1945
ATAD3B	0.782062	-10492, -156, 5764, 14404
TSPAN31	0.781039	7392
BNC1	0.780827	924
ATP5L	0.779588	408
CNOT1	0.778094	114182, 422
RBM3	0.7755	188
TSR1	0.774905	1062
NEDD4L	0.774822	541
LIAS	0.774053	7
GOPC	0.773457	121
ZNF718	0.772688	220
COL4A3	0.772328	127, 160575
GALNT2	0.771693	628
CDC6	0.771464	46
PRPSAP2	0.771223	-2079
KCNQ1OT1	0.769789	156
LOC100507299	0.76576	-298
ERI1	0.765622	166
C18orf56	0.765431	292
MCF2L2	0.761349	248831, 174255, -449
IFFO2	0.75979	53386, 618
DENR	0.758512	37
SRD5A1	0.756579	-556
ZNF367	0.755484	157
RNF103	0.754891	994
DCK	0.754475	223
ZNF566	0.7542	-273
NUS1	0.752424	-89
MXI1	0.750078	3133
SLC30A1	0.749992	307
DCAF16	0.749174	-51
IRAK2	0.746743	221
CRLS1	0.746575	13
C6orf106	0.746128	337
HBEGF	0.745494	188
CD59	0.744224	761
PPIA	0.74331	159
CENPK	0.742927	-173
TGM2	0.742135	388
UCHL5	0.742091	9
GPR137B	0.741988	312
ABHD5	0.741845	137
RGS20	0.740702	-8560, 30288
SNX3	0.739392	544
NIPAL3	0.739333	411
PTGER4	0.739185	1344
CDADC1	0.735751	97
SNX9	0.735576	378
NR1D2	0.73535	1233
SEC23A	0.734852	-75
KBTBD8	0.731278	265
CLCN5	0.730581	423
GRAMD1C	0.730123	109487
RWDD2A	0.729957	-232
SLC9A2	0.729665	-22
LRRC8C	0.728929	236
VPS26A	0.728712	56092
FAM69A	0.728645	129479, -217
ABCD3	0.727736	451
LSM14A	0.726905	248
CHM	0.722484	134
SLC25A16	0.721831	56128, 432
DLAT	0.721531	462, 49326
TMTC3	0.721111	-30
C15orf52	0.719174	17520, 16848, 1051
ABCC4	0.718963	183
TIMM9	0.71857	24
GOLM1	0.71844	1036
TNFAIP3	0.718158	-53
AKT3	0.717892	353849, -6359
DSTN	0.717622	329
KIAA0922	0.717533	406
EEA1	0.717261	259
FKBP14	0.71663	-1844
TYMS	0.716427	444
PRKRA	0.716118	246
ZFP1	0.716016	27
RANBP6	0.714527	7992, 56
PDCD2	0.714489	436
BARD1	0.713641	220
PIGL	0.713602	35
VDAC1	0.712851	36225
LPHN2	0.712256	1342
COX6C	0.712055	402
ACLY	0.710946	53800, 424
GINS2	0.710547	156
NPM1	0.710347	588, 3836
NRBP2	0.709893	1050, -982
FANCL	0.709884	291
METAP1	0.709417	415
MAPKAPK3	0.707288	-5625, 151
LNP1	0.706434	-165
CRIM1	0.705673	-1349, 219
SH3YL1	0.705374	-892
PVRL3	0.704811	319
SRPRB	0.704654	21795
LIMA1	0.703387	116393, 393
RAB3IP	0.701492	681
TTLL11	0.700866	701
RAB27A	0.700545	93057, 705
LDHA	0.700169	352
CD46	0.699907	281
TTLL7	0.699566	-111
HERPUD2	0.699309	-76
COPS2	0.698684	62
CDKN3	0.698371	263
DNAH14	0.697462	68
PJA2	0.696084	523
QSER1	0.695275	184
EIF1AD	0.693193	-214
EFEMP1	0.693052	404
FGF11	0.692994	-2721
RC3H2	0.692324	426, -7894
NAPEPLD	0.691465	-767
NUP50	0.69127	178
FBXO22	0.689059	77
C11orf82	0.687992	50
AZIN1	0.685664	141
RHEB	0.684941	1125, -654
CANX	0.684886	118, 33110
ERGIC1	0.684775	857, 125209
FAM111B	0.684295	-674
MPP5	0.681217	491
NHLRC3	0.681049	-359
FSTL1	0.680384	254
ACP1	0.679563	91
COX16	0.679082	-20
GPR160	0.677205	-119
NIP7	0.676713	-9674, -202
TPI1	0.676374	472, 5992
CHCHD10	0.675857	-323, -5283
DONSON	0.675719	550
HRAS	0.675579	926, -1666
CXADR	0.674528	-1362
PIK3C2A	0.674473	91146
UGCG	0.674457	-518
RNASE4	0.674117	364
DEGS1	0.672324	464
LOC100507463	0.67144	-5364, 92, 9308
DHCR7	0.670537	-683, -4971
RNASET2	0.669183	189
DDI2	0.668659	527
TMEM167A	0.668254	152
ALG10	0.667116	176
HSPA14	0.666593	323, 40187
NMT2	0.665902	71223, 215
RECK	0.665104	338
VPS35	0.664714	-472
ASPH	0.664699	159
RTN4	0.663658	1334, 70
TMEM25	0.663139	-107
BCCIP	0.663046	-136
SMAD5	0.662956	312
PFKFB2	0.662926	-2396
UTP18	0.662745	247
ACTR3	0.662419	559
FAM98B	0.662247	40
SCARB1	0.661818	295
SCD	0.66139	-548
LOC645513	0.660957	-72
FAM126A	0.660828	682
MPZL1	0.659596	301
CDC23	0.659394	34888, 216
ATG12	0.659106	-340
TMEM56	0.658759	-174
GSTCD	0.658542	139
STK17B	0.65781	240
DHCR24	0.657747	185
SPAST	0.656886	-104, 102296
SEPT7	0.656165	877
IDH3A	0.656136	409
FAHD2A	0.655784	128
PPID	0.655223	200
SLC2A10	0.6547	121
ACAD8	0.653311	-26
RNMT	0.65292	0
EI24	0.65208	414, 23198
PIGW	0.650971	-155, 8661, 10053
PITPNC1	0.650488	828
UBIAD1	0.650237	-10407, 121
MTUS1	0.647724	186
LMLN	0.647425	-9855, -31
STK17A	0.646979	540
MCM3	0.645702	270
RBL1	0.644534	106
LOX	0.643999	167
CEP97	0.643661	666
SRP72	0.643603	-146
ST8SIA4	0.642848	2283
TRPC1	0.642823	318
HTRA1	0.641766	591
RPL22L1	0.641594	-331
SKA3	0.641378	277
LHFP	0.640795	108
GHITM	0.64079	239
SYNCRIP	0.640558	915
GTPBP8	0.640474	104
SKP1	0.639507	260
NOLC1	0.639505	323
HERC3	0.63854	753
NEAT1	0.638453	-4605, 355
SNX25	0.638085	-6484
SERTAD4	0.638038	925, 19373
UQCRH	0.638003	-1412, 1468
PARM1	0.637835	355
NIPA2	0.637645	219
SUCLG1	0.637461	346
FUT8	0.637376	1264
PDLIM5	0.635927	210
FANCB	0.635518	-400
CCNT2	0.635503	55
SLC39A6	0.634959	-499
C1GALT1	0.634378	314
BICD1	0.633998	-281
ZFP36L1	0.633006	2857
GADD45A	0.632603	973
PIGU	0.632231	241
C4orf3	0.632108	3904
MYO10	0.630303	417
LOC100506963	0.630283	-244
GSTO1	0.628791	832, 14688
CMTM7	0.628659	853
CBR4	0.628482	279
MARS2	0.628362	201
MAT2A	0.627506	624
CAB39	0.627275	923
BPNT1	0.626378	39, -4489
PITPNB	0.626363	135
SLC16A2	0.626214	114691
WWC1	0.625807	903
C12orf43	0.625566	92
PGAM1	0.624624	1397
RBM45	0.624591	2
DNAH11	0.624529	-81
RRM2B	0.623971	434
ZNF778	0.622916	17
MAP2K3	0.622851	-9056, 352
PAK2	0.620723	424
MTERF	0.6168	96
SYNJ1	0.61649	-161
ANKLE2	0.615823	42675, 34355, 579, -621
WSB2	0.615162	583
BLCAP	0.614263	7661, 141
CUL1	0.614102	659
HOOK1	0.613721	363
SOS1	0.612943	-476
CD3EAP	0.612655	309
METTL2A	0.612325	34
SEC62	0.612055	236
PFN2	0.610876	-219
ZBTB41	0.610535	54184, -568
PA2G4	0.609628	217, 12585, 14265
GLRX3	0.609123	185
SMAP2	0.608468	48
AMOTL1	0.608169	956
BAG1	0.608038	599
C1QTNF1	0.607409	165
CCNG1	0.606906	303
ANKRD36	0.606342	-289
ARL1	0.606147	-92
DPY19L4	0.606131	57
PPTC7	0.605115	744
HSP90AB1	0.604806	479, 9823, 17967
GPHN	0.604742	467
PARP2	0.604431	67
CLIP4	0.60414	623
CST6	0.603638	-9670, 3258, 10522
C15orf48	0.603343	69
IKBIP	0.602936	157
KIAA1804	0.602896	1526
GOLIM4	0.602312	169
DCAF10	0.601932	170
SYT14	0.601602	217
BTBD11	0.601396	1035
CD44	0.599272	479, 2223
YME1L1	0.59904	217
BDNF	0.598644	21061, 2981
RPS6KA6	0.598212	367
MAN2A1	0.597419	236
AP4S1	0.597339	661
HSPD1	0.596901	598
COPS8	0.596064	476
TM2D2	0.595829	-711
NPM3	0.595728	210
HLA-C	0.595561	367
GARNL3	0.595414	133404
DSCR3	0.595317	9625, 302
PNO1	0.595182	-301
STEAP2	0.594984	33688
UBE2G2	0.594925	58
GGA2	0.59473	57239
ADAM17	0.594192	-291
DDX3X	0.59336	1109
IPO8	0.592412	625
FIGNL1	0.591597	-408
TTC13	0.591266	-166
AP3S1	0.590279	269
EGLN1	-0.590183	3958
LTBP1	-0.590503	-753
PCDHAC1	-0.590516	2, 40370
SLC16A3	-0.590581	107, 2123, 7515, 18363, 20139
TM7SF2	-0.59068	-3885, 5555, 10163
CCDC97	-0.590868	130
VRK3	-0.591039	-587
STK11	-0.59197	1626, 5234, 15690, 21018, 25034, 28858, 30714
GPAA1	-0.592029	-4228
COL7A1	-0.593669	38801, -5295
APBB3	-0.595084	16541
PPM1H	-0.595264	-295
CEP120	-0.595837	438
KIF7	-0.595887	90
MAP7D1	-0.596379	533
WDR45	-0.596478	26443, 20427, 43
C15orf39	-0.596542	499
MDFI	-0.596624	-1139
MXD4	-0.597052	20107, 1147
GMEB2	-0.597426	973, -1459
IFT81	-0.59914	260
ZMYM3	-0.600975	583
RELA	-0.600979	17131, 13643, 459
KIAA0430	-0.601268	223
DCAF12	-0.601969	147
PSENEN	-0.603152	-5438, -750
LZTS2	-0.603649	-9749, 699
NOD1	-0.604496	601
ANK3	-0.605226	249392
SRR	-0.607157	-272
IDH1	-0.607548	862
CD97	-0.608298	299, 24395, 37019
C14orf79	-0.608757	-12776, -5064, -408, 7768
LY6K	-0.610077	-857
PRRG2	-0.610749	-795, 11349, 15765
KDM5B	-0.610986	141, -2339
PATZ1	-0.611937	905, -1143
GLTSCR1	-0.612495	-29, 2147
DOT1L	-0.613226	1132, 67692, 72716, 78076
HLA-F	-0.613312	328
EFTUD1	-0.613804	128
EFCAB7	-0.613913	-21
TBC1D13	-0.614605	42, 31887
PIK3R2	-0.614914	336, 21168
C21orf2	-0.615027	20021, -59
ZBTB7B	-0.615124	968
KIF9	-0.615201	49
MED12L	-0.615542	-68
GTF2IRD1	-0.615713	1224
BAHCC1	-0.615992	-6372, 1228, 54961
PLEKHG4	-0.616031	683
CLTCL1	-0.616074	120007, 113591
PLXNB2	-0.61666	36689, 32161, 29414, 24273, 20881, 18193, 13505, 10433, 561
C19orf54	-0.617318	-1116
RGS19	-0.618083	16428, 10588, 3708, -1444, -3535
SIDT1	-0.619984	494
PHF1	-0.62054	267, 7147
ALDH5A1	-0.621042	323
PQLC2	-0.621138	-532, 396
CDC42EP3	-0.621283	734
FAM117A	-0.621309	56142, 654
AASDHPPT	-0.622084	-452
ERLIN1	-0.623514	-202
C19orf66	-0.623952	1146, 6586, 10586
RNF6	-0.623992	-4
ZNF846	-0.624449	-46
ALKBH2	-0.624519	-4323
LTB4R2	-0.624973	-10429
FAM193B	-0.625607	45052, 37772, 556
TOM1	-0.625686	636
INTU	-0.625691	153
NCKIPSD	-0.626236	24454
ARNTL	-0.628987	-413, 691
CASC2	-0.62979	356
BICD2	-0.630685	411
THOC6	-0.630919	5520, 12416
ST6GAL1	-0.632081	389
GNE	-0.633578	18525
PPP1R15A	-0.633785	948
KRBA1	-0.634342	217
KLF4	-0.634544	991, -550
RASL11A	-0.635224	576
BRF1	-0.635576	103601, 52865, 51249, 641
ACSF2	-0.637626	1132, 42433, 53025
FICD	-0.638108	261
ODF2L	-0.641742	158
ABCC3	-0.642545	55798
PPL	-0.643883	544, -7904
ANKRD13D	-0.644981	-3242, -538, 518, 15206, 22150
ZNF641	-0.645576	581
SRC	-0.646101	2144
RAB14	-0.646526	285
OPRL1	-0.647507	-10752, -3872, 1280, 3371
SYNM	-0.648681	90
HPS6	-0.648982	-9499, 613
FAM129A	-0.649304	194
TWF2	-0.649367	8239, 575, -6113
AGFG2	-0.649581	158
NEK2	-0.649594	71
ZNF579	-0.650251	2035
APOLD1	-0.650453	-8323, 61288
GIGYF1	-0.650537	14518, 6038, -2794
DOCK6	-0.65099	453, -2043
AURKC	-0.651043	9687
PARP3	-0.651519	-585
SUN2	-0.651538	587
TMEM184A	-0.651887	-2590, -13742
CRTC1	-0.652808	92087, 98391
APAF1	-0.653283	-646
IQCE	-0.653386	-4264, 504
INSIG1	-0.653995	-526, 626
ZNF408	-0.655112	83
SNX4	-0.65569	-52
MVP	-0.656241	-4011
CBX8	-0.65632	195, -1800
KLHDC9	-0.657306	201
DMAP1	-0.657402	43
EPC2	-0.6577	800
TUBG2	-0.657724	16990
ASAP2	-0.658376	498
DOK4	-0.658545	23809
RARG	-0.65887	500
DNAJC22	-0.658875	-10257, -4465, 314
MDM1	-0.659074	177
MAPRE3	-0.659215	62667
TECPR1	-0.659663	39324, -36
TP53INP1	-0.660935	-273
TAF6	-0.661685	19177, 649, -7047
SFXN5	-0.662596	197
DNMT3A	-0.662771	19
HES2	-0.664028	5259, -277, -4245, -9397
HSPB1	-0.664102	445
MEGF8	-0.665646	703
RAB2B	-0.665885	-308
ZNF48	-0.66833	191, 11727, 12751
FBXW4	-0.668337	407
LLGL1	-0.669296	19512, 28760
ICA1	-0.66946	761
RAC3	-0.670152	-8956, 1892, 5812
RHPN2	-0.672592	92976
ADPRHL1	-0.673416	3679
CAPG	-0.674584	-7796
ZNF425	-0.67475	270
PLK3	-0.674797	620
FAM120C	-0.675112	562
EFNA4	-0.676389	-12981, -5333, -693, 7747
HHLA3	-0.676418	-237
CRIP1	-0.676995	-11209, -6313, -89, 4247, 12007
ZNF786	-0.677047	24973, -163
HR	-0.677123	853, -7499, -9963
PEPD	-0.677295	287
ZDHHC1	-0.678026	163
C16orf52	-0.678116	512
SERPINH1	-0.678514	340
CMTM3	-0.679244	1222
QRICH2	-0.679465	41713
GCHFR	-0.67959	-8925, 6051
TJAP1	-0.679984	115, 33491, 39187
ARTN	-0.680877	13440
ADCY6	-0.681122	324
TTC7A	-0.681445	503
PXK	-0.681687	487, 100743
ZNF19	-0.681718	4822
WDFY1	-0.682035	244
C5orf15	-0.683203	198
CCDC130	-0.68354	-33, 18207
MAGEF1	-0.684119	172, -4455
DLX3	-0.68494	-4
LOC100130093	-0.685481	6704
KEAP1	-0.685717	38
CISH	-0.686548	286, -5490
WDR78	-0.688982	490, -5782
C9orf64	-0.689055	479
ATG2A	-0.689412	29130, 22290, 5106, 146, -7203
G3BP1	-0.689978	316
APPBP2	-0.690462	28
TCIRG1	-0.690569	-8227, 45
TSC22D3	-0.690954	58825, -503
DSTYK	-0.693169	159
CACNB3	-0.693333	-3760, -704
SIPA1	-0.693521	1025, 7734, 11222
AHI1	-0.693631	-185
OBSL1	-0.694314	29836, 18764, 1196
PIK3CA	-0.694362	281
EFCAB2	-0.695116	637
RUNX2	-0.695889	49633, 93930
FBXL19	-0.695966	33224
VPS18	-0.696532	380, 12060
SLC4A3	-0.697294	1196
AP1G2	-0.69829	11983
TMPRSS2	-0.698736	389
SPRY1	-0.700198	1148
COL4A3BP	-0.700497	62
CYP26B1	-0.700551	2787, 1043, -2189
PELI3	-0.701993	13248
TP53	-0.702119	1519
MAP3K10	-0.702754	-723
WRB	-0.703354	139
PPIL6	-0.703559	-37
COQ10A	-0.703775	-8690
DAB2IP	-0.703869	31689, 83700
RNF32	-0.70491	-761
LOC148413	-0.705263	7650
DNAJC27	-0.705431	440
PLXNB3	-0.705681	1197
ACOX1	-0.70639	38587, 475
PCNXL3	-0.706946	-455, 22820, 29529
BRD3	-0.707711	42053, 12469, 1141
C7orf26	-0.707955	85
FBXW7	-0.708474	-1076
ZBTB12	-0.708534	3817, 1017, -567
GRB7	-0.708998	-7499, 16245
LENG1	-0.709332	118
FBXO36	-0.709401	89
CNKSR1	-0.709613	-7533
XPO4	-0.710695	128945, 177
GNAI3	-0.710735	78
PABPC1L	-0.710883	177
SP8	-0.712347	8204, 1804
FAM115A	-0.712571	148
HOXA1	-0.71267	-439
MAP3K3	-0.71336	-585
RNF157	-0.713527	107238, 98966, -842
MESDC1	-0.716077	209
NOTCH3	-0.716513	39408, 1744
ANKMY1	-0.717059	-2371, -8867
ATAD2B	-0.718515	78
PTPN6	-0.719816	23940
ARHGEF2	-0.72096	128
IFT74	-0.72117	35
FRAT1	-0.721475	-142
NPHP4	-0.72227	-333
CNIH3	-0.722345	-19
AARS2	-0.722416	103
TRIOBP	-0.722484	-10563
MBD6	-0.723408	-755
ABHD10	-0.724327	140
FBXL18	-0.724632	26503, 18135, 55
SAP130	-0.724653	-1147
IRF1	-0.724848	193, -6047
ZDHHC12	-0.725747	136
H1FX	-0.72599	-208
WDR25	-0.726509	-115
DAGLA	-0.726599	19034, 65434
HEXIM1	-0.729146	2484, 14004
SUV420H2	-0.730006	-1045, 2251
NUAK2	-0.730118	216
SOCS2	-0.730741	1122
CDKN2B	-0.730764	14080, 400
NR4A1	-0.731328	18393
PKD1	-0.731586	57131, 44875
PLEKHG6	-0.731598	18798
LOC100287042	-0.732109	-9396, -484
TIMP2	-0.732167	84448, 40160
NFATC4	-0.732434	463
PNPLA2	-0.733296	-9461, 1547, 10795, 16235
RNPEPL1	-0.733413	-8328, -1832, 6104, 9112, 17688
RPH3AL	-0.73352	510
LDOC1L	-0.733758	416
CUL7	-0.734074	-5325
CRY2	-0.734923	483
THAP7	-0.735022	340
SSH1	-0.736111	783
CAPN5	-0.736607	-616
TUBB2A	-0.737398	551
NR1H2	-0.738316	-101
MAST3	-0.738953	12533, 55749
KIF3B	-0.7391	-158
PLA2G6	-0.740308	68049
ARHGAP27	-0.740651	4, -6780
TRAF7	-0.740801	-5847, -2183, 2009, 26329
PLEKHO1	-0.741403	-490
GSTO2	-0.741861	9
SPATA2	-0.742193	-96
SREBF1	-0.742683	26501, 23589, 17765, 453
FCHO2	-0.743751	160
PITPNM1	-0.745815	1835, 683, -3189
ADRBK1	-0.745916	687, 19615, 22319, 23375
AHNAK2	-0.747542	45974, 4854, -2858, -7514
STAT2	-0.747915	26229
CEP72	-0.748212	-3733, 427
CDKN2D	-0.749807	-441
RABL5	-0.749944	12752, 37
TRIB2	-0.749961	506
INPP5E	-0.751538	3504, 1024
CCNG2	-0.7517	-181
PLAGL2	-0.75231	506
LYPD3	-0.753149	487
MEIS2	-0.75383	337
CNTNAP1	-0.753865	-6376
ANO8	-0.754809	310, -2490
GLE1	-0.75502	69, 48325
NECAB3	-0.755888	15248, 10904, -11240
GALK1	-0.755923	15120, 8408, 224
ULK3	-0.756464	352
HOXA5	-0.757195	12551, -3977, -7865
ENTPD7	-0.758547	113
PANX2	-0.759636	14776
TTC21A	-0.759642	-832
CABIN1	-0.760249	43
RGS14	-0.762592	-6380
E2F5	-0.763245	365, 42797
CDKN1B	-0.763992	226
CREB3L4	-0.764009	-9453, -4621, -77, 9683
SLC35E2	-0.765622	-13097
MT2A	-0.767315	-366
AKNA	-0.767794	54978
NOL3	-0.768622	-10805, -5077, 14443
FUK	-0.769759	-130
IFT140	-0.769945	-659
RHOBTB3	-0.770393	670
C7orf43	-0.770749	10446, -210, -8402
STRADB	-0.771906	-168
CLCN3	-0.772808	-8186
HSD11B1L	-0.772845	-1339, 6437, 9461
KIAA0226	-0.773014	12952, 280
DAK	-0.773015	-174
GRPEL2	-0.773453	223
ZNF213	-0.773914	-10369, -289, 15711
GAA	-0.776389	389
IL1RL1	-0.776615	44534
SYNGAP1	-0.777045	-8807, -1927, 34564
PARP9	-0.777902	259
SUOX	-0.778714	10013
PARP12	-0.778968	337
C19orf40	-0.780017	-300
PCSK7	-0.781624	3771, -293
ZNF774	-0.781722	171
C17orf62	-0.783515	6067, 1283, -7645
TLCD2	-0.783652	-5858
C17orf70	-0.784044	-155
CTBP1	-0.784861	17660, 7100, 1148, -1092
MED20	-0.785734	109
NNT	-0.786391	1145
IPP	-0.786826	62565
KIAA1407	-0.787711	-124
CCS	-0.788405	-594, 23534
SKIL	-0.789323	463
C17orf103	-0.78951	-478
TTC26	-0.790953	-10
SNX21	-0.791451	218
GLYCTK	-0.792263	-9676, 68
CPT2	-0.793265	811, 24043
CBX6	-0.793546	-734
ARAP1	-0.793552	90
STK19	-0.793768	1016
SMPDL3A	-0.793775	1053
GPRC5C	-0.794803	653
ACVR2B	-0.795844	578
FZD7	-0.795995	-1625, 1042
ASNS	-0.797115	254
KPTN	-0.797974	97
HCFC1R1	-0.79819	-5265
NR2F1	-0.799321	-2979
BBC3	-0.799842	5991, 2775, 1943
CCHCR1	-0.802322	-337
TMEM150A	-0.80387	6931, -338, -9026
GPR64	-0.804047	137747
FAM161B	-0.804137	-285
TBXAS1	-0.804865	257
IL32	-0.804881	-6193
PIH1D2	-0.805031	31
C16orf46	-0.805389	-136
MPPE1	-0.805739	65
RELB	-0.807688	37624
QTRT1	-0.808572	32, 17232
SLC16A5	-0.809094	-10551, 5705, 21721
NXT2	-0.8093	1118
PHGDH	-0.812114	285
MAFG	-0.812743	15380, 4788, -844, -7180, -9164
PLXNB1	-0.813557	-10012
DLX2	-0.814164	5697, 470
LIN52	-0.81425	56
SLC7A6	-0.814329	265, 46345
CBX2	-0.814342	1719, 18743
KLHL3	-0.814891	696
LRRC27	-0.815584	226
HEY1	-0.815603	2386
CEBPA	-0.816257	1110, -490
HOXC13	-0.816318	608
PLD3	-0.816468	84
CHURC1	-0.816996	108
CD68	-0.817771	-5845, 4523, 9899
MED1	-0.81894	49863, 71, -10361
PUS1	-0.819773	1039, 21359
PLEKHG5	-0.819822	58800, 30821
ZNF646	-0.822094	49, 6009
ANKRD9	-0.822519	896, -448
SH3PXD2B	-0.822693	41335, 14551
RPS6KA2	-0.822937	235675, 234651
ZC3H12C	-0.823473	457
PAN2	-0.823856	18093, 29
DENND4B	-0.824117	23303, 658, -11790
ZNF784	-0.824471	-10459
FBXO16	-0.825995	-248
GPR137C	-0.829201	262
CCDC88B	-0.829213	1654, 20278
ZSWIM4	-0.829967	-386, 40382, 45950
LCA5L	-0.830233	-1312
NS3BP	-0.83247	-2655, 7793
CAPN10	-0.832743	-8929, -353
RNF43	-0.833396	65459
PUS10	-0.834271	949
GLB1L	-0.835023	15603, -125, -8285
ULK4	-0.835315	348
ADD3	-0.83617	2226
MICAL1	-0.837076	14779
RBBP8	-0.8385	-95
HOXA13	-0.84044	10957, 6861, 717, -456, -5683
FAM179B	-0.841836	296, 122248
RNF168	-0.842264	255
TP53I3	-0.843306	8560, 320
TRIB3	-0.8439	228, 26996
TMEM86B	-0.844752	12184
ATXN7L2	-0.845276	191, 10175
JARID2	-0.845954	-559
ZNF777	-0.846361	293
LBR	-0.84796	1351
MGAT5B	-0.85021	1442
RHPN1	-0.851464	639
PITPNM2	-0.851733	132527, 123615, 14431
WBSCR27	-0.852933	10967, 215, -8249
SAC3D1	-0.854547	1064
NPHP1	-0.854637	89311, 159, -7409
ELK3	-0.855053	-932, 785
PPAT	-0.856732	48181, 245
ZNF764	-0.858562	170
ST3GAL2	-0.860534	58100, -481
TIGD3	-0.861451	1078
ETNK1	-0.861534	100
PPP1R3F	-0.861557	702
LIMK2	-0.862386	78758
TMEM129	-0.862445	8460, 684, -7476
MIB2	-0.862891	213, 21557
ANGPTL4	-0.863891	365
AGAP2	-0.866106	-10236
KIAA0195	-0.867319	232
BBS5	-0.868677	154
SOX4	-0.870742	-5940, 1228, 2508
CELSR2	-0.870986	20159, 24831
TMC4	-0.871643	13616
ALKBH7	-0.872647	-10684
ZFP36	-0.874172	1084, 6177
CCDC136	-0.875321	35533, 38813
PAQR6	-0.876039	3123
TMEM136	-0.877261	11376
LOC100507373	-0.877313	-716
PPAPDC2	-0.877607	102
RADIL	-0.878114	95802, 487
SLC26A11	-0.879389	39496, 40968
TMC6	-0.882617	20168
ISCA2	-0.883846	286
MTMR11	-0.886228	9207
TMEM87A	-0.8865	65355, 283
YPEL3	-0.887149	4145
PIM1	-0.887642	1246
MID1IP1	-0.889097	3571
LRP1	-0.890235	87686
PASK	-0.894468	47166, -882
MUTYH	-0.895115	270
SLC48A1	-0.895636	633
DBP	-0.89576	863, -9185
TTC39B	-0.896087	657
TET1	-0.896262	43
TRPT1	-0.897885	478, -8002, -8738
RIPK4	-0.898865	14609, 241
ZNF527	-0.89923	53
ZNF358	-0.901677	-10764, 6500, 14180
C15orf56	-0.903012	12918, 790
PYCR1	-0.904393	14168, 8536, 2200, 216
JUND	-0.90459	1104
HIVEP3	-0.90578	402864
C20orf195	-0.906336	-15861, -5653, 3243
IFI35	-0.906761	-8145, 15247
B9D2	-0.908236	11134
ZFYVE28	-0.908573	157778, 54482, -382
IQCH	-0.909973	-226
PRRT1	-0.910897	-2616
MTHFR	-0.911586	-112
CKS1B	-0.912101	50, 8722
AEBP2	-0.913525	576
NUDT16L1	-0.915719	-9166, 1698
CTHRC1	-0.917037	182
SLC43A2	-0.917434	53346, 642
MRC2	-0.918611	-90, 25654
PRSS22	-0.918931	-10165
C7orf31	-0.92042	54809
TP53I13	-0.922484	197
TMTC1	-0.924369	1404
ENC1	-0.924411	993
ZBTB46	-0.924492	66888, 64632, 58776
GTPBP2	-0.926	-6792
CELSR1	-0.926552	11467, 971, -1429
F2RL1	-0.929356	239
CUL9	-0.931773	-10082, -114, 46238
SOAT1	-0.933232	183, 72023
SIX5	-0.933591	1233
AP1AR	-0.934202	225
C6orf120	-0.935455	79
TRIM36	-0.942259	10179
CDK19	-0.943793	220
ZBTB17	-0.945164	99
SCNN1D	-0.948958	-8849, -209, 9775, 16975, 27119
PPDPF	-0.949058	-1173, 635
PYCR2	-0.950357	189
PDK4	-0.950938	-187
SPPL2B	-0.954196	523
PRR15	-0.956884	61
CRIP2	-0.964353	-5563, -811, 917, 5813, 12037, 16373
SLC16A13	-0.965154	558, 7406, 10430
ISL2	-0.965332	981, 3519, 9653
FZD4	-0.969199	289
OBSCN	-0.97166	68395, 163323, 166747, 170603
PRR12	-0.975116	-11120, 1024, 5440
DUSP11	-0.97722	212
G6PC3	-0.977238	-2434, 350, 4222
KLHL35	-0.97755	-1126
LRCH4	-0.977736	96
RQCD1	-0.979289	50
GOSR1	-0.980898	86
ROR2	-0.982705	125308
FRS3	-0.983432	-562, -7826
ZBTB20	-0.984814	655
ORAI2	-0.985395	31284, 33876
MMP11	-0.986048	-4572, 388
MYO1F	-0.988935	63435
CCND1	-0.98999	-3409, 2959
PLEKHA4	-0.995222	-4713
ORAI3	-0.99871	8715
CSF3	-1.00045	11602
CDC42BPG	-1.00152	17065, 308
S100P	-1.0019	146
TNFRSF25	-1.0034	4986
ZSWIM3	-1.00388	-390, 33770
CBX7	-1.00407	7642
PGAP3	-1.00419	22
STK36	-1.00536	-266, 39094
NCKAP5L	-1.00599	544
PIM3	-1.00873	-511, 1153
TCTN2	-1.00908	84, 41620
FN3K	-1.01111	16404, 17228
REC8	-1.01116	16910
CCDC121	-1.01156	-230
ITPKA	-1.01227	1622
BHLHE41	-1.0124	2035, -1421
CORO1B	-1.01512	15231, 1759
DNASE1L2	-1.01547	6764, 8028
WDR19	-1.01637	472
ZGLP1	-1.01884	17977, -6359
TCF7L2	-1.01999	2343
SLC16A14	-1.02013	339
CYP1B1	-1.02086	987
SYTL1	-1.02235	8733, 15701
NLRX1	-1.02489	336
PCLO	-1.02988	357
DBN1	-1.03056	17857, 14678, 11190
KIF13A	-1.03087	583, -745
FAM171A2	-1.03318	18835
MDK	-1.03326	1190
EGR2	-1.03415	13839, 1919
ID1	-1.03485	-10388, 460, 7324
ADAMTS15	-1.03713	811
LFNG	-1.03863	6173, 12733
PPP1CC	-1.039	277
IQCD	-1.04057	35840
IFT88	-1.04097	200
HOXA11	-1.04215	10435, 5387, -3933, -8029
ZBTB42	-1.04264	-5653, 1067
P2RX4	-1.04367	624, 19168
SEMA6B	-1.04376	23399, 20263
HYDIN	-1.0446	429561, 25
CTH	-1.04471	-197
CXXC5	-1.04748	-10813, 467
CLUAP1	-1.05128	13
ZNF513	-1.05616	10441, 2004, -183
LTBP4	-1.06221	12576
FOXRED2	-1.06242	25644
ATL1	-1.06307	-216, 27320
NDRG4	-1.06556	2515, 37011, 52019
CELSR3	-1.06567	27612, 1468
CCDC102A	-1.06625	-275
SMAD6	-1.06776	-18
PGF	-1.06911	131
CHN2	-1.06957	727
SMPD1	-1.06963	68
SDSL	-1.06963	8
LAPTM4A	-1.07176	493
IL11	-1.0727	9206
RAB31	-1.07446	26236
TCP11L2	-1.07518	299
MIDN	-1.07593	-8584, -5896, -264, 1496, 6776, 11363, 16744, 18808
SH3BP5	-1.07626	14773, 9269
TMIE	-1.07711	-7895
SLC45A1	-1.08117	-9734
TMEM198	-1.08252	-2313, 8759
TNK2	-1.08536	34904, 32563, 13640, 952, -1224
KDM6B	-1.08554	-4483, 2045, 12061, 18269
EPPK1	-1.0867	23306, -6518
PBXIP1	-1.08869	-5641
SH3RF1	-1.08923	484
ADRA1D	-1.08984	-677
PIGQ	-1.09186	-8692, -1977, 348, 19324
FES	-1.09593	-10625, -2993, 18927
ZBTB45	-1.09609	-247
WDR81	-1.09886	-297, 8695
LTBP3	-1.09945	17763, 11779, -1005, -12381
HOXA7	-1.10159	9032, 5144, 424, -4259, -8456
ST5	-1.10199	228162, -590
C19orf68	-1.10474	-1706
FOS	-1.10781	-105
C12orf76	-1.11115	19100
DOK3	-1.11337	12179, 931, -6349
ZDHHC20	-1.11831	207
GALNT7	-1.12207	166160
GPC2	-1.12353	10286
MUC5B	-1.12414	16361, 28345, 38521
C9orf116	-1.12543	13431, -815
CFDP1	-1.12563	507
ANKRD42	-1.12598	-331
C17orf100	-1.12744	-10990, -211
CCDC106	-1.12999	-7082, -3978
RIBC2	-1.13113	-22
FAM46B	-1.13515	18165
MSH5	-1.13583	-11085, -5005
FANK1	-1.13666	76
BSN	-1.13718	120014
PLEKHM3	-1.14023	76
PLEKHG1	-1.14309	761
CLDND1	-1.14424	630
ULK1	-1.14566	1041, 35505
VASH1	-1.14623	405
C6orf165	-1.14964	294, 65254
RCOR2	-1.15039	9340
EFEMP2	-1.15186	15412, 11988, 8596
TYK2	-1.15217	-368, -10416
CAPS	-1.15264	-10321, 975
IL6R	-1.15624	582
LIPE	-1.15866	4346
C20orf112	-1.15954	27352
TMEM169	-1.16058	27299
PRPF40B	-1.16071	-635
ADCK4	-1.16335	102, -2330
ARMC5	-1.16476	563
ANKRD40	-1.1661	17254, 454, -11882
KCTD13	-1.1698	26153, -23
LRRIQ1	-1.1704	93
FOXA1	-1.17053	-3543
TYMP	-1.17233	4482, 514
S100PBP	-1.1755	-296
ECM1	-1.17571	7833
ATG9B	-1.17722	-4014
KLHDC1	-1.1823	-4687
PRRT3	-1.18599	5278
LIN7B	-1.18837	4526
FBF1	-1.1894	191
HOXC10	-1.19341	782, 10622
HOXA3	-1.19369	30575, 18959, 13759, 11343, -4097
DMPK	-1.19469	14551
MORN1	-1.19514	74785, 9692, 129
CXCL17	-1.19554	19904
SNORA52	-1.19554	-8577, -2241, 8767
NRN1L	-1.19554	-11613, 8643
GJC3	-1.19554	10171
NEIL1	-1.19652	-10851, 413
SLC1A4	-1.19737	1509
TENC1	-1.19821	-266, 4267
ACE	-1.19957	2558
PC	-1.20266	114743, 108567, 100343, 86775, 55
DDAH2	-1.20408	1399, -4681
GAL3ST4	-1.20494	20517, 9861, 1669
AP4M1	-1.20677	-826
CCDC148	-1.20808	-1087
SLC30A3	-1.20933	-1976
KCNJ10	-1.20933	38536
SNORD10	-1.20933	-3169, 7199
PYY	-1.20933	-1603, -10403
KCNK7	-1.20933	2219
COL8A2	-1.20933	11322
ADAMTS7	-1.21015	333
ATAD1	-1.21069	-115
C19orf57	-1.2139	17752
TECPR2	-1.2176	-308, 145932, 147276
UBXN11	-1.22008	38324, 11748
ITGB1	-1.22174	-179
TUBB3	-1.22265	-721, 3183
RHEBL1	-1.22374	9359, 191
CUL5	-1.22929	464
BNIPL	-1.23244	11835
C1QL4	-1.23337	13819, 187, -5605, -10384
ZNF497	-1.23411	6104, 488
SEMA4G	-1.23666	14930
NACC2	-1.23725	955, -613
SIRT1	-1.23843	117
GPD1	-1.24215	8343
RHOBTB1	-1.24229	57630
RASD1	-1.24392	955
CCDC30	-1.24499	123664
EHBP1	-1.24534	32390, 378246
BMF	-1.24974	4019, 371
TJP3	-1.25006	-6942
SCARF2	-1.2505	8082
C9orf69	-1.25488	9344, 800
WDR65	-1.25738	-177
ANKRD24	-1.25903	-855, 33513
ITGA7	-1.26509	-3783
SPATA17	-1.26522	-407
CNNM4	-1.26645	561, 8785, 54705
NFE2	-1.26862	17671
SEMA3B	-1.26969	-6992
ZNF747	-1.27064	511
STOX1	-1.27124	898, 73922
CROCC	-1.27264	26467
STMN1	-1.27347	1016
LHX1	-1.27402	12125
CHST6	-1.27447	30414
HDAC6	-1.2789	-583
ARVCF	-1.28101	-4651
CORO2A	-1.28361	73548
FLRT1	-1.28967	12382
DFNB59	-1.29041	-451
HDAC5	-1.29173	55350, 52566, 48694, -362
ANXA9	-1.29602	-7891, -6595
C7orf63	-1.29628	200
C11orf70	-1.30253	167
RGL1	-1.30844	-520
TTLL6	-1.31132	64869
IKZF4	-1.31541	21039
SPIN1	-1.31574	-369
VAMP5	-1.31672	-6651, 11360, 18629
STRA6	-1.32247	6235
ZNF362	-1.32286	-798
NINL	-1.32338	115625, 87209
PCSK9	-1.32352	227
PRRT2	-1.33118	-6801, 4367
MEOX1	-1.33161	18366
SEMA4C	-1.33198	12215, 2284
IL17RE	-1.33375	13272
WNT2B	-1.33836	11066
UGDH	-1.33843	82
SLC25A45	-1.33876	-4066
ISLR2	-1.34319	493, 3661
PRSS12	-1.34409	73794
SH3TC1	-1.34449	28124
IFFO1	-1.35434	20785
EPS8L1	-1.35739	6603, 11499, 15339
DNAJC28	-1.35773	11927
KLF2	-1.35848	1789
SPTBN4	-1.3587	81914
PNPLA3	-1.35872	31693
COL1A1	-1.3604	888
SLC6A9	-1.36068	39854, 782
FAM46C	-1.36078	324
TRIM46	-1.36613	11432, 17416
RFX1	-1.36614	-530
LRRC56	-1.37299	-2898, -306, 23118, 24462
UBE2K	-1.37664	400
MMP19	-1.3769	13247
C11orf84	-1.37728	389
VMO1	-1.37852	897, -3359, -9759
FOSB	-1.3811	1355
B3GALT4	-1.38131	-5301, 427, 12299
FAM43A	-1.3817	1410
C7orf13	-1.38403	708
AMIGO2	-1.39169	2278
PSAT1	-1.39464	69
SLC34A3	-1.39806	-3481, -1513, 9799, 11367
ZNHIT2	-1.40001	9714, 274, -4334
SMAD7	-1.40019	1465, -2151
FBXO24	-1.401	-276, 19532
KIF17	-1.42287	56477, 20829, -8003
PRAF2	-1.42597	46, -5970
DNAH2	-1.42734	115713, 122241
OAS3	-1.44866	39
SEMA6C	-1.45484	15300
WDR34	-1.45535	24324, 19673, -87
KIAA1199	-1.45684	608
FBXW9	-1.46045	14943, 95
DYX1C1	-1.46333	100368, 9984
PTPRH	-1.4662	35578, -7574
TSPAN10	-1.47015	-5733
WDR93	-1.47531	52, 60052
PAOX	-1.48124	-506, 2299, 15035
SALL2	-1.48387	25881
LEFTY1	-1.49779	6964
ZNF446	-1.50796	-9043, -403
CBS	-1.53099	1400
SYCP2	-1.53156	-2039, -7159
CCDC103	-1.53166	-354
LHX6	-1.53395	15062
PCK2	-1.53715	20549
CLEC11A	-1.53876	1939
OASL	-1.54051	22572
LOC284751	-1.54324	-10281
ISG15	-1.54399	-13935, 9393
RASGRP2	-1.55586	1584
MAP3K12	-1.55744	-1788
TMEM140	-1.55863	22605
ST6GAL2	-1.56224	1083
BSCL2	-1.56252	30614, 3446
MDH1B	-1.56366	-318
LSM14B	-1.58071	-973, 915, 19699, 21971
HOXA10	-1.58707	19321, 15124, 10804, 5476, 428, -8892
CCDC157	-1.5916	205
ACBD7	-1.59473	-8697
IL23A	-1.60531	-4855
PKN3	-1.60676	1065, 21470
TRIP6	-1.60911	-158, 7402
OLFML2A	-1.61327	-5677, 723
ARG2	-1.61759	-211
FUZ	-1.62313	-4873
MAPK8IP2	-1.62694	-507
NMB	-1.6275	4378, 986
LRRC46	-1.62825	-10145, -193, 9279, 15807
CDKN1C	-1.63077	275, -7053
CCDC28B	-1.65353	5094
PRSS27	-1.65584	440
SYS1-DBNDD2	-1.65712	352, 42784, 52960
LRGUK	-1.67279	215
NGFR	-1.68021	1894
SCNN1A	-1.68454	36155, -7013
CCDC146	-1.68477	-350
RND1	-1.69574	13765
ARID4B	-1.71146	167068, 204, -756
OSCP1	-1.72062	-106
JDP2	-1.73369	19
CMTM6	-1.74648	275
RNF38	-1.74874	763
C22orf23	-1.7535	-50
ADAMTS13	-1.78104	3805
LRG1	-1.78226	9860, 4932, 1796
MORN2	-1.78258	-255
IRF7	-1.78891	511
DNAH7	-1.79037	48
PLIN4	-1.79589	-924
TNS4	-1.81424	1294
CCDC87	-1.81929	458
OLFML2B	-1.81946	172
WDR90	-1.82464	-6659, -2787, 9869, 12973, 19293
CHAC1	-1.8356	156
SRMS	-1.8402	12761, 10345, 137, -8759
GPR132	-1.8402	17674, -598
ADAMTS4	-1.8402	-3475
LCK	-1.84444	41048
PTGER1	-1.85786	2654
HSPB6	-1.85786	12186
FZD9	-1.85786	1123
KIF21B	-1.88467	51196
ADAMTSL4	-1.91105	1334, 9622
LDHD	-1.9487	2153
LRRC6	-1.96714	5
C18orf32	-1.99305	1
RIBC1	-2.01384	-271, 11297
PARP10	-2.04902	10331, -6421
SDC2	-2.0709	502
MEX3B	-2.07402	-759
BCL6B	-2.14685	-10497, 13583
TTLL9	-2.14685	8983, 81223
LOH12CR2	-2.15512	6737
CCDC108	-2.2412	47909, 39653
SGK2	-2.3213	31994
FAM50B	-2.34627	640
BRSK1	-2.36834	-4110
C17orf72	-2.53108	33
SHF	-2.62323	1330
IFITM1	-2.63076	5705
SPDEF	-2.64599	347
NDUFA4L2	-2.68147	10881, -239
TSNAXIP1	-2.73881	-893, 26574
CCDC96	-2.78356	88, -744
LDB3	-2.85756	42994
CASC1	-2.87081	-258
CAND2	-2.89755	44581
TTC25	-3.14958	33229
CASS4	-3.3424	56544
SPEF1	-3.70724	13846, -4778
