# Supplementary material for: Identification of the PTEN-ARID4B-PI3K pathway reveals the dependency on ARID4B by PTEN-deficient prostate cancer
Source: Nat Commun. 2019 Sep 24;10:4332. doi: 10.1038/s41467-019-12184-8 (PMC6760172; doi:10.1038/s41467-019-12184-8)
Supplement: Supplementary file 8 — Source Data [file 41467_2019_12184_MOESM8_ESM.xlsx]

## Sheet: Fig 1a
Fig. 1a The mRNA levels of ARID4B, PIK3CA, PIK3R2, CCND1, and CDH1 of PC3 cells transfected with SiControl or SiARID4B were determined by qRT-PCR analyses.
					fold		mean	SD	P				mean	SD	P	SEM
PC3 SiARID4B-1	ARID4B	32.7595	7.69983	2.33319	0.158		0.13	0.028	0.00367		ARID4B	SiC	0.99	0.091	0.00367	0.054
PC3 SiARID4B-2	ARID4B	33.3801	8.22638	2.85974	0.11							SiARID4B	0.13	0.028		0.016
PC3 SiARID4B-3	ARID4B	33.7265	8.25589	2.88925	0.108
PC3 SiC-1	ARID4B	30.6228	5.04859	-0.318048	1		0.99	0.091			PIK3CA	SiC	1.02	0.059	0.0065	0.034
PC3 SiC-2	ARID4B	30.5624	4.94507	-0.421568	1.07							SiARID4B	0.47	0.055		0.032
PC3 SiC-3	ARID4B	30.9478	5.2123	-0.154339	0.89
PC3 SiARID4B-1	CCND1	27.958	2.79027	1.47021	0.360931		0.33	0.0293653	0.00245		PIK3R2	SiC	0.95	0.044	0.01	0.025
PC3 SiARID4B-2	CCND1	28.0995	2.91501	1.59494	0.331035							SiARID4B	0.49	0.039		0.023
PC3 SiARID4B-3	CCND1	28.6695	3.04647	1.72641	0.302203
PC3 SiC-1	CCND1	26.9563	1.32007	0	1		0.92	0.0693386			CCND1	SiC	0.92	0.029	0.00245	0.017
PC3 SiC-2	CCND1	27.2133	1.52288	0.202816	0.868853							SiARID4B	0.33	0.069		0.04
PC3 SiC-3	CCND1	27.4456	1.47948	0.159412	0.89539
PC3 SiARID4B-1	CDH1	27.7129	2.54518	-0.783884	1.72176		1.67	0.116	0.0045		CDH1	SiC	1.04	0.12	0.0045	0.069
PC3 SiARID4B-2	CDH1	27.8906	2.70613	-0.622931	1.54							SiARID4B	1.67	0.116		0.067
PC3 SiARID4B-3	CDH1	28.1406	2.51756	-0.811495	1.75503
PC3 SiC-1	CDH1	28.9653	3.32906	0	1		1.04	0.12
PC3 SiC-2	CDH1	29.113	3.42259	0.0935287	0.937228
PC3 SiC-3	CDH1	29.0704	3.10428	-0.224781	1.1686
PC3 SiARID4B-1	GAPDH	25.1678
PC3 SiARID4B-2	GAPDH	25.1845
PC3 SiARID4B-3	GAPDH	25.6231
PC3 SiC-1	GAPDH	25.6362
PC3 SiC-2	GAPDH	25.6904
PC3 SiC-3	GAPDH	25.9661
PC3 SiARID4B-1	PIK3CA	31.2847	6.11698	0.909308	0.532441		0.47	0.055	0.0065
PC3 SiARID4B-2	PIK3CA	31.6312	6.44669	1.23902	0.42366
PC3 SiARID4B-3	PIK3CA	31.9493	6.32626	1.11859	0.460545
PC3 SiC-1	PIK3CA	30.8439	5.20767	0	1		1.02	0.059
PC3 SiC-2	PIK3CA	30.9496	5.25918	0.0515079	0.964927
PC3 SiC-3	PIK3CA	31.0621	5.09591	-0.111761	1.08055
PC3 SiARID4B-1	PIK3R2	28.9415	3.77374	1.16893	0.444752		0.49	0.039	0.01
PC3 SiARID4B-2	PIK3R2	28.7468	3.56234	0.957527	0.514939
PC3 SiARID4B-3	PIK3R2	29.2025	3.57944	0.974627	0.508872
PC3 SiC-1	PIK3R2	28.241	2.60481	0	1		0.95	0.044
PC3 SiC-2	PIK3R2	28.4213	2.73094	0.126123	0.91629
PC3 SiC-3	PIK3R2	28.6658	2.69968	0.0948677	0.936358

## Sheet: Fig 1b left
Fig 1b (left) Luciferase reporter assays using the PIK3CA promoter-regulated luciferase reporters in HeLa cells with or without overexpression of ARID4B.
								Average	SEM
	pCMV	678	680	1			pCMV	1	0
	pCMV	682					ARID4B	2.38712	0.141241
	ARID4B	1568	1550.5	2.28015
	ARID4B	1533						P<0.01
	pCMV	504	545.5	1
	pCMV	587
	ARID4B	1120	1163	2.13199
	ARID4B	1206
	pCMV	1249	1207	1
	pCMV	1165
	ARID4B	3146	3366	2.78873
	ARID4B	3586
	pCMV	957	958	1
	pCMV	959
	ARID4B	2370	2249	2.3476
	ARID4B	2128

## Sheet: Fig 1b right
Fig 1b (right). Luciferase reporter assays using the PIK3R2 promoter-regulated luciferase reporters in HeLa cells with or without overexpression of ARID4B.
	right	Luciferase reporter assay	PGL3-basic-hPIK3R2 200 ng	Mass	replicate 1	replicate 2	Mean
		biological replicate 1	PCMV-tag2B	50 ng	31550	31635	31592.5
			PCMV-tag2B-ARID4B	50 ng	362255	373315	367785
		biological replicate 2	PCMV-tag2B	50 ng	27167	30019	28593
			PCMV-tag2B-ARID4B	50 ng	545440	450632	498036
		biological replicate 3	PCMV-tag2B	50 ng	30799	34271	32535
			PCMV-tag2B-ARID4B	50 ng	534733	404902	469818
		PGL3-basic-hPIK3R2 200 ng	1st mean	2nd mean	3rd mean	Mean	1st Fold Activation	2nd Fold Activation	3rd Fold Activation	FA mean
		PCMV-tag2B (50ng)	31592.5	28593	32535	30906.8	1.02218	0.925135	1.05268	1
		PCMV-ARID4B (50ng)	367785	498036	469818	445213	11.8998	16.1141	15.2011	14.405

## Sheet: Fig 2c
Fig 2c. The recruitments of ARID4B to the promoters of PIK3CA, PIK3R2, and MYOD1 in control and ARID4BKO PC3 cells by ChIP-qPCR analyses using anti-ARID4B antibodie.
		% of input			mean	SD	P	SEM
C IgG	PIK3CA-1	0.0018	0.002	0.0025	0.0021	0.000360555		0.00021
4bKO IgG	PIK3CA-1	0.005	0.002	0.004	0.00366667	0.00152753	0.158883	0.00088
C anti-ARID4B	PIK3CA-1	0.3944	0.4	0.45	0.4148	0.0256842		0.0149
4BKO anti-ARID4B	PIK3CA-1	0.0468	0.05	0.04	0.0456	0.00510686	3.27722e-05	0.003
C IgG	PIK3CA-2	0.0038	0.004	0.005	0.00426667	0.00064291		0.00037
4bKO IgG	PIK3CA-2	0.004	0.003	0.0045	0.00383333	0.000763763		0.00044
C anti-ARID4B	PIK3CA-2	0.25	0.3	0.23	0.26	0.0360555		0.021
4BKO anti-ARID4B	PIK3CA-2	0.0385	0.04	0.035	0.0378333	0.0025658	0.000440902	0.00149
C IgG	PIK3R2-1	0.0013	0.001	0.001	0.0011	0.000173205		0.0001
4bKO IgG	PIK3R2-1	0.0006	0.001	0.001	0.000866667	0.00023094		0.000134
C anti-ARID4B	PIK3R2-1	0.12	0.11	0.1	0.11	0.01		0.0058
4BKO anti-ARID4B	PIK3R2-1	0.02	0.025	0.016	0.0203333	0.00450925	0.000144494	0.0026
C IgG	PIK3R2-2	0.003	0.001	0.001	0.00166667	0.0011547		0.00067
4bKO IgG	PIK3R2-2	0.0017	0.001	0.001	0.00123333	0.000404145		0.00023
C anti-ARID4B	PIK3R2-2	0.2247	0.214	0.245	0.2279	0.0157458		0.0091
4BKO anti-ARID4B	PIK3R2-2	0.0334	0.035	0.0316	0.0333333	0.00170098	2.88405e-05	0.00098
C IgG	PIK3R2-3	0.0029	0.001	0.001	0.00163333	0.00109697		0.0006
4bKO IgG	PIK3R2-3	0.0085	0.001	0.001	0.0035	0.00433013		0.0025
C anti-ARID4B	PIK3R2-3	0.2352	0.264	0.215	0.238067	0.0246255		0.014
4BKO anti-ARID4B	PIK3R2-3	0.0075	0.005	0.01	0.0075	0.0025	8.63227e-05	0.00145
C IgG	hMYOD	0.0007	0.001	0.001	0.0009	0.000173205		0.0001
4bKO IgG	hMYOD	0.0006	0.001	0.001	0.000866667	0.00023094		0.000134
C anti-ARID4B	hMYOD	0.0138	0.014	0.015	0.0142667	0.00064291		0.000372
4BKO anti-ARID4B	hMYOD	0.0138	0.015	0.016	0.0149333	0.00110151	0.416478	0.00064

## Sheet: Fig 2d
Fig 2d. The recruitments of histone H1 to the promoters of PIK3CA, PIK3R2, and MYOD1 in control and ARID4BKO PC3 cells by ChIP-qPCR analyses using anti-H1 antibodie.
		% of input				Mean	SD	P
	C IgG	PIK3CA-1	0.01	0.0088	0.007	0.0086	0.00150997
	4bKO IgG	PIK3CA-1	0.008	0.005	0.07	0.0276667	0.0366924	0.419349
	C anti-H1	PIK3CA-1	2.6	2.4	2.8	2.6	0.2
	4BKO anti-H1	PIK3CA-1	5.88	6	5.8	5.89333	0.100664	1.40984e-05
	C IgG	PIK3CA-2	0.006	0.0038	0.004	0.0046	0.00121655
	4bKO IgG	PIK3CA-2	0.006	0.004	0.003	0.00433333	0.00152753
	C anti-H1	PIK3CA-2	2.4	2.4	2.6	2.46667	0.11547
	4BKO anti-H1	PIK3CA-2	5.32	5.6	6	5.64	0.220303	0.000108206
	C IgG	PIK3R2-1	0.008	0.0013	0.001	0.00343333	0.00395769
	4bKO IgG	PIK3R2-1	0.005	0.0006	0.001	0.0022	0.00243311
	C anti-H1	PIK3R2-1	1.44	1.2	1.7	1.44667	0.250067
	4BKO anti-H1	PIK3R2-1	3.08	3.6	3.8	3.49333	0.371663	0.00137974
	C IgG	PIK3R2-2	0.004	0.003	0.002	0.003	0.001
	4bKO IgG	PIK3R2-2	0.004	0.0017	0.002	0.00256667	0.00125033
	C anti-H1	PIK3R2-2	3.28	3.2	3.4	3.29333	0.100664
	4BKO anti-H1	PIK3R2-2	5.84	6	5.4	5.74667	0.310698	0.000201385
	C IgG	PIK3R2-3	0.005	0.0029	0.003	0.00363333	0.00118462
	4bKO IgG	PIK3R2-3	0.005	0.0085	0.004	0.00583333	0.00236291
	C anti-H1	PIK3R2-3	3.24	3.6	3	3.28	0.301993
	4BKO anti-H1	PIK3R2-3	7.24	7.6	7.2	7.34667	0.220303	4.67136e-05
	C IgG	MyoD	0.008	0.0007	0.006	0.0049	0.00377227
	4bKO IgG	MyoD	0.005	0.0006	0.008	0.00453333	0.00372201
	C anti-H1	MyoD	11.4	11	10.8	11.0667	0.305505
	4BKO anti-H1	MyoD	10.6	11	10.2	10.6	0.4	0.183567

## Sheet: Fig 2e
Fig 2e. Chromatin accessibility of the PIK3CA, PIK3R2, and MYOD1 promoters to micrococcal nuclease (MNase) digestion.
			% of input			Mean	SD	P
	C -100	hPIK3CA-1	19.04	22	23	21.3467	2.05926
	ARID4B KO -100	hPIK3CA-1	100	98.02	87	95.0067	7.00429	6.29543e-05
	C -100	hPIK3CA-2	25	24	31.65	26.8833	4.15822
	ARID4B KO -100	hPIK3CA-2	100	104.63	98	100.877	3.40083	1.83044e-05
	C -100	hPIK3R2-1	9.25	14	16	13.0833	3.46711
	ARID4B KO -100	hPIK3R2-1	74	74.52	72	73.5067	1.33046	9.43285e-06
	C -100	hPIK3R2-2	30	31	38.33	33.11	4.54822
	ARID4B KO -100	hPIK3R2-2	100	105	107	104	3.60555	2.95144e-05
	C -100	hPIK3R2-3	12.3	21	19	17.4333	4.55668
	ARID4B KO -100	hPIK3R2-3	78	85	90	84.3333	6.02771	0.00010549
	C -100	hMyoD	87	102	100	96.3333	8.14453
	ARID4B KO -100	hMyoD	106	81	100	95.6667	13.0512	0.943772

## Sheet: Fig 3b
Figure 3b. Proliferation of control and ARID4BKO PC3 cells was measured by MTT assays.
											PC3
	D0 MTT									mean OD570	WT	4BKO		relative to D0	WT	4BKO
	OD570	balnk	PC3	PC3 4BKO						D0	0.0286111	0.0790556		D0	1	1
	rep1	0.051	0.071	0.122						D2	0.0971667	0.0768333		D2	3.39612	0.97189
	rep2	0.052	0.083	0.131						D4	0.55375	0.119		D4	19.3544	1.50527
	rep3	0.052	0.081	0.129						D6	0.933267	0.234667		D6	32.619	2.96838
	rep4	0.051	0.082	0.119
	rep5	0.053	0.081	0.16
	rep6	0.05	0.073	0.131						SD	WT	4BKO		relative SD	WT	4BKO
	rep7		0.074	0.129						D0	0.00623387	0.0121255		D0	0.217883	0.153379
	rep8		0.087	0.133						D2	0.0103441	0.00873212		D2	0.361541	0.110456
	rep9		0.089	0.121						D4	0.0351982	0.0212132		D4	1.23023	0.268333
	mean	0.0515	0.0801111	0.130556						D6	0.102308	0.0418748		D6	3.57581	0.529688
	-blank		0.0286111	0.0790556
	SD		0.00623387	0.0121255
	pvalue			0.688141
	D2 MTT
	OD570	balnk	PC3	PC3 4BKO
	rep1	0.055	0.154	0.128
	rep2	0.051	0.155	0.135
	rep3	0.05	0.145	0.128
	rep4	0.05	0.155	0.122
	rep5	0.053	0.161	0.142
	rep6	0.052	0.128	0.134
	rep7		0.138	0.134
	rep8		0.155	0.122
	rep9		0.15	0.113
	mean	0.0518333	0.149	0.128667
	-blank		0.0971667	0.0768333
	SD		0.0103441	0.00873212
	pvalue			7.3209e-05
	D4 MTT
	OD570	balnk	PC3	PC3 4BKO
	rep1	0.047	0.637	0.193
	rep2	0.047	0.615	0.16
	rep3	0.047	0.597	0.142
	rep4		0.554	0.169
	mean	0.047	0.60075	0.166
	-blank		0.55375	0.119
	SD		0.0351982	0.0212132
	pvalue			1.86894e-07
	D6 MTT
	OD570	balnk	PC3	PC3 4BKO
	rep1	0.045	0.746	0.214
	rep2	0.046	1.013	0.322
	rep3	0.051	0.912	0.273
	rep4		1.153	0.297
	rep5		1.079	0.304
	mean	0.0473333	1.03925	0.282
	-blank		0.991917	0.234667
	SD		0.102308	0.0418748
	pvalue			3.47245e-06

## Sheet: Fig 3c
Figure 3c. Cell migration, cell invasion, and tumorsphere formation between control and ARID4BKO PC3 cells.
Cell migration													Cell migration			Cell invasion			Tumorsphere
PC3	Control	Control	AVG	4x		ARID4BKO	ARID4BKO	AVG	4x				Control	ARID4BKO		Control	ARID4BKO		Control	ARID4BKO
	135	120	127.5	510		39	47	43	129			AVG	1	0.32		1	0.22		1	0.0946746
	146	134	140	560		60	42	51	204			SEM	0.039	0.042		0.051	0.002		0.095	0.0214
	142	149	145.5	582		43	52	47.5	190			P		0.0003			0.0001			0.0007
AVG				550.667	1				174.333	0.316586
STDEV				36.8963	0.0670029				39.879	0.0724195
SEM					0.039					0.042
ttest									0.000276632
Cell invasion
PC3	Control	Control	AVG	4x		ARID4BKO	ARID4BKO	AVG	4x
	83	101	92	368		16	23	19.5	78
	91	85	88	352		20	20	20	80
	108	100	104	416		18	21	19.5	78
AVG				378.667	1				78.6667	0.207746
STDEV				33.3067	0.0879577				1.1547	0.00304939
SEM					0.051					0.0214
ttest									9.88039e-05
Tumorsphere
PC3	Control	Control	AVG	30x		ARID4BKO	ARID4BKO	AVG	30x
	33	34	33.5	1005		4	3	3.5	105
	25	26	25.5	765		4	2	3	90
	27	24	25.5	765		2	1	1.5	45
AVG				845	1				80	0.0946746
STDEV				138.564	0.163981				31.225	0.0369527
SEM					0.095					0.0214
ttest									0.000735074

## Sheet: Fig 3d
Figure 3d. Measurement of tumor growth from xenograft experiments in mice injected with control or ARID4BKO PC3 cells.
PC3 Control	2017-09-08		2017-09-15		2017-09-22		2017-09-29		2017-10-06		2017-10-13		2017-10-20		2017-10-27		2017-11-01
	2		9		16		23		30		37		44		51		56
Tumor size (mm3)	L	R	L	R	L	R	L	R	L	R	L	R	L	R	L	R	L	R
#1	26.9255	27.3415	64.056	57.0538	86.821	80.183	122.491	120.011	179.378	123.863	392.696	271.126	443.117	411.466	570.946	738.528	598.509	769.3	inj date
#3	19.7	27.9308	42.2016	45.4777	73.9847	69.237	139.91	123.308	133.387	140.829	204.1	166.913	248.798	281.11	324.467	376.8	330.956	464.458	DOB
#10	28.7593	27.7325	61.7418	58.2941	72.9317	77.715	101.995	113.04	118.753	186.977	155.87	251.2	314.603	552.64	333.091	339.12	541.587	357.96
#11	22.8	21.3	62.2976	61.1923	89.7621	79.4671	144.126	132.489	160.366	151.116	248.335	258.448	416.155	712.514	395.138	1141	401.723	1385.1
#30	26.376	29.359	53.8824	48.4659	82.3936	73.9847	142.979	108.603	147.892	111.575	181.247	148.483	512.867	173.893	865.316	234.453	1583.08	368.795
#0	26.7947	20.7	61.9627	58.6133	74.7571	75.7619	122.846	112.538	122.846	112.538	219.8	312.242	531.288	424.842	971.497	585.767	1215.01	617.308
total mean		25.4766		56.2699		78.0833		123.695		140.793		234.205		418.608		573.01		719.482
total SEM		0.976535		2.08663		1.72466		3.9716		7.26302		20.5197		43.0879		84.9779		125.053
PC3 4BKO	2017-09-08		2017-09-15		2017-09-22		2017-09-29		2017-10-06		2017-10-13		2017-10-20		2017-10-27		2017-11-01
	2		9		16		23		30		37		44		51		56
Tumor size (mm3)	L	R	L	R	L	R	L	R	L	R	L	R	L	R	L	R	L	R
#1	20.7711	21.2327	21.5482	19.0755	13.4706	12.8949	23.8117	20.5827	30.4245	26.4414	20.478	12.2722	59.66	26.9412	13.5648	12.8217	16.6169	13.3345
#3	24.7683	26.69	16.6546	18.0158	16.328	17.215	15.9198	19.0153	15.9198	19.0153	16.2809	15.3232	19.0493	24.5443	15.5325	13.0833	18.639	11.775
#10	20.253	22.8906	12.3088	12.6605	8.9804	12.2983	9.90147	10.8016	17.3407	23.9818	13.188	11.8472	15.2133	25.6664	26.376	16.3646	23.7384	21.274
#11	26.7057	26.7528	21.98	14.0489	13.8218	11.5133	16.4756	12.8217	32.7083	12.3297	12.56	13.188	24.4648	28.1135	25.321	14.5251	26.376	18.6752
#30	25.0101	19.1728	12.8112	11.7562	11.8012	12.8217	14.9464	14.1352	29.8499	28.7169	12.8217	12.0524	29.516	31.0211	18.9394	17.2177	24.6213	16.8513
#0	21.4985	21.98	15.8256	17.1821	14.758	14.0013	23.4035	18.055	41.5422	23.0267	13.8725	11.6054	27.8644	25.2064	25.9992	25.12	25.277	27.632
total mean		23.1438		16.1556		13.3254		16.6558		25.1081		13.7908		28.105		18.7388		20.4009
total SEM		1.15185		1.14787		0.633062		1.30304		2.37436		0.729971		3.13352		1.56882		1.50459
p-value		0.0764299		2.83195e-14		7.49818e-21		7.19609e-18		4.07682e-13		3.27237e-10		7.33998e-09		1.46805e-06		1.27929e-05

## Sheet: Fig 3e
Fig 3e. Quantification of immunohistochemical Ki67 staining on excised tumors from mice injected with control or ARID4BKO PC3 cells.
		PC3 xenograft
		KI67
		WT	TOTAL#	KI67+	%	p value
		rep1	300	150	50	0.00297436
		rep2	360	170	47.2222
		rep3	416	310	74.5192
		mean			57.2472
		sem			8.67319
		PC3 xenograft
		KI67
		4BKO	TOTAL#	KI67+	%
		rep1	272	3	1.10294
		rep2	204	4	1.96078
		rep3	142	1	0.704225
		mean			1.25598
		sem			0.370721

[truncated: 51 more sheets: Fig 4d, Fig 4e, Fig 5a, Fig 5b, Fig 5d, Fig 5e, Fig 5f, Fig 5g, Fig 5h, Fig 5i, Fig 5j, Fig 6a left, Fig 6a middle, Fig 6a right, Fig 6b left, Fig 6b right,  Fig 6c-1, Fig 6c-2, Fig 6c left, bottom, Fig 6c left, top …]
